# Supplementary material for: Methoprene-Induced Genes in Workers of Formosan Subterranean Termites (Coptotermes formosanus Shiraki)
Source: Insects. 2020 Jan 21;11(2):71. doi: 10.3390/insects11020071 (PMC7074503; doi:10.3390/insects11020071)
Supplement: Supplementary file 1 [file insects-11-00071-s001.zip]

Archive with 9 entries (8 files):
- Supplementary Files/
- Supplementary Files/Table S1. Primers used for validation of RNA-Seq results.xlsx
- Supplementary Files/Table S2. DEGs between methoprene-treated group and control group.xlsx
- Supplementary Files/Table S3. GO enrichment analysis for all the DEGs in the cellular component part.xlsx
- Supplementary Files/Table S4. GO enrichment analysis for all the DEGs in the molecular function part.xlsx
- Supplementary Files/Table S5. DEGs in the significantly enriched GO terms in the molecular function part.xlsx
- Supplementary Files/Table S6. GO enrichment analysis for all the DEGs in the biological process part.xlsx
- Supplementary Files/Table S7. KEGG pathway enrichment analysis for all the DEGs.xlsx
- Supplementary Files/Table S8. DEGs in the significantly enriched KEGG pathways.xlsx
