# Supplementary material for: Methoprene-Induced Genes in Workers of Formosan Subterranean Termites (Coptotermes formosanus Shiraki)
Source: Insects. 2020 Jan 21;11(2):71. doi: 10.3390/insects11020071 (PMC7074503; doi:10.3390/insects11020071)
Supplement: Supplementary file 1 [file insects-11-00071-s001.zip › Supplementary Files/Table S1. Primers used for validation of RNA-Seq results.xlsx]

## Sheet: Sheet1
#	Unigene	Primer sequence		Amplicon length (bp)	E (%)	R2
1	Unigene0067856	F	ACTGGACTGAACATTCGTATCG	90	0.9763	0.9949
		R	GAGCGGAAGTTGCTTGAGTAT
2	Unigene0011126	F	GCTACTACGCTGTGTCATTAAC	136	1.0747	0.9912
		R	AACGAGTGGCAGGCATCT
3	Unigene0074499	F	TTGGTGTAGTTGATGTGCTCTT	125	0.9217	0.9971
		R	GCTGCTGGTACTGCTCCTA
4	Unigene0073989	F	TGTTGAAGAATACTGCCTCCTA	105	0.9684	0.9689
		R	TACTGCCTCCACCTACCAT
5	Unigene0048928	F	GACGCACTTGGACGAACAT	104	1.0114	0.9926
		R	TAGGACTCAGAACACCAGGTT
6	Unigene0001703	F	AACGCCTCCTCCGAACTT	123	0.9966	0.9794
		R	CGCCAAGAGACGAGAAGAC
7	Unigene0045908	F	ACTACCTGCCGTGTCCAA	102	1.0466	0.9947
		R	CTGTTGCCGAAGTGTTCCT
8	Unigene0008709	F	TGCGGACTGCTGTATGGT	93	1.0243	0.9902
		R	CTTGCTGGAGGAGTATGTCAT
9	Unigene0056086	F	TAGGCTTCAACGAGAACTGTC	136	1.0029	0.9949
		R	CTGAGGTTACGAATGAGTGGAT
10	Unigene0054929	F	GGTGGAGTTGACATTCTGGTT	121	0.9511	0.9996
		R	CGATGTGTTACGGACGAGAG
11	unigene0053447	F	GCCACTACTTCGTCCTTATCA	136	1.0309	0.9991
		R	ACAACCGCACATAACACAGA
