# Supplementary material for: Methoprene-Induced Genes in Workers of Formosan Subterranean Termites (Coptotermes formosanus Shiraki)
Source: Insects. 2020 Jan 21;11(2):71. doi: 10.3390/insects11020071 (PMC7074503; doi:10.3390/insects11020071)
Supplement: Supplementary file 1 [file insects-11-00071-s001.zip › Supplementary Files/Table S2. DEGs between methoprene-treated group and control group.xlsx]

## Sheet: Sheet1
GeneID	CK_count	T_count	CK-1_rpkm	CK-2_rpkm	CK-3_rpkm	T-1_rpkm	T-2_rpkm	T-3_rpkm	CK_rpkm	T_rpkm	log2 Ratio(T/CK)	Pvalue	FDR	significant	Symbol	Description	KEGG_A_class	KEGG_B_class	Pathway	K_ID	GO Component	GO Function	GO Process
Unigene0000041	11.3333	1758.33	0.0238	0.0129	0.1483	0.1636	0.0786	32.2037	0.0616667	10.8153	7.45437	2.26916e-05	0.00236519	yes	--	osiris 16-like protein [Lasius niger]	-	-	-	-	-	-	-
Unigene0000056	17	44.3333	1.3149	0.7138	1.2288	2.6476	2.7932	3.1962	1.08583	2.879	1.40677	0.00104404	0.0459894	yes	--	hypothetical protein L798_08243 [Zootermopsis nevadensis]	-	-	-	-	-	-	-
Unigene0000095	0.666667	13	0.1109	0	0	0.1634	0.576	1.4341	0.0369667	0.7245	4.29269	0.000836476	0.0394341	yes	--	--	-	-	-	-	-	-	-
Unigene0000157	773.667	89.3333	43.7526	60.4936	52.6926	7.0505	6.2607	4.667	52.3129	5.99273	-3.12588	3.67668e-22	7.69704e-19	yes	--	--	-	-	-	-	-	-	-
Unigene0000177	61.6667	2	0.8654	1.5162	1.2254	0.0386	0	0.0814	1.20233	0.04	-4.90969	2.40925e-15	2.20428e-12	yes	--	PREDICTED: double-strand break repair protein MRE11 [Copidosoma floridanum]	-	-	-	-	-	-	-
Unigene0000205	2.66667	4600.33	0.0673	0	0.02	0	146.07	0.0464	0.0291	48.7056	10.7089	8.08929e-05	0.00655179	yes	--	Retrovirus-related Pol polyprotein from type-1 retrotransposable element [Trichinella patagoniensis]	-	-	-	-	-	-	-
Unigene0000206	0	392.667	0	0	0	0	81.4307	0.0758	0.001	27.1688	14.7297	2.35338e-05	0.00244062	yes	--	Regulator of rDNA transcription protein 15 [Trichinella papuae]	-	-	-	-	-	-	-
Unigene0000211	181.667	444	3.0419	3.5189	3.1908	7.8785	9.1969	6.5737	3.25053	7.88303	1.27807	9.48139e-06	0.00113478	yes	--	--	-	-	-	-	-	-	-
Unigene0000237	3	181.667	0.1885	0.0512	0.1678	0.3703	0.178	25.9798	0.135833	8.8427	6.02458	3.82081e-05	0.00361077	yes	--	--	-	-	-	-	-	-	-
Unigene0000247	1191.67	346	22.977	25.4432	19.2643	5.8899	6.7937	6.7932	22.5615	6.49227	-1.79707	7.42829e-11	3.02634e-08	yes	CYP15A1	cytochrome p450 [Reticulitermes flavipes]	Metabolism	Metabolism of terpenoids and polyketides	ko00981//Insect hormone biosynthesis	K14937	-	-	-
Unigene0000261	17	205.667	0.0222	0.0962	0.907	3.9819	7.1321	2.131	0.3418	4.415	3.69119	1.48456e-05	0.00164306	yes	--	PREDICTED: centrosome-associated protein CEP250-like [Dendroctonus ponderosae]	-	-	-	-	-	-	-
Unigene0000279	1.33333	24.3333	0	0	0.1223	0.135	0.3569	2.0615	0.0407667	0.851133	4.38392	0.000444878	0.0246519	yes	--	--	-	-	-	-	-	-	-
Unigene0000289	0	10.6667	0	0	0	0.3104	1.074	0.5883	0.001	0.657567	9.36099	5.42648e-05	0.00475693	yes	--	--	-	-	-	-	-	-	-
Unigene0000328	0	25.6667	0	0	0	0	7.2718	0	0.001	2.42393	11.2431	0.00114711	0.0495231	yes	TUBA1C	alpha tubulin, partial [Coptotermes formosanus]	Cellular Processes	Transport and catabolism	ko04145//Phagosome	K07374	GO:0015630//microtubule cytoskeleton	GO:0005198//structural molecule activity;GO:0032550//purine ribonucleoside binding	GO:0044763//single-organism cellular process
Unigene0000346	11.6667	63.6667	0.1446	0.3925	0.6757	2.1306	1.3994	3.3655	0.404267	2.2985	2.50731	5.15462e-06	0.000680207	yes	--	--	-	-	-	-	-	-	-
Unigene0000359	421	1224.67	5.6813	5.1545	8.2153	13.2399	17.6788	25.8408	6.35037	18.9198	1.57499	2.91942e-06	0.000420761	yes	AMBP	PREDICTED: papilin [Crassostrea gigas]	-	-	-	-	-	-	-
Unigene0000380	34.6667	151	0.2637	0.0954	0.8494	0.962	1.1262	3.6366	0.402833	1.90827	2.24401	0.00108884	0.0475777	yes	PNLIP	Phospholipase A1 member A [Zootermopsis nevadensis]	-	-	-	-	-	-	-
Unigene0000402	223	96	3.3613	3.3036	3.7857	1.7994	1.4288	1.2853	3.48353	1.5045	-1.21127	6.13709e-05	0.00524838	yes	--	soldier-caste specific protein [Coptotermes formosanus]	-	-	-	-	-	-	-
Unigene0000449	1081	87.6667	6.9987	9.5344	7.1302	0.3026	0.8381	0.7588	7.88777	0.633167	-3.63896	2.13192e-19	3.25091e-16	yes	Gld	Glucose dehydrogenase [acceptor] [Zootermopsis nevadensis]	Metabolism	Global and overview maps;Carbohydrate metabolism	ko01100//tMetabolic pathways;ko00030//Pentose phosphate pathway	K00115	-	GO:0016491//oxidoreductase activity	-
Unigene0000612	78.6667	8.66667	0.9564	2.0965	1.2207	0.1418	0.2556	0.056	1.42453	0.151133	-3.2366	1.76184e-09	5.55136e-07	yes	--	--	-	-	-	-	-	-	-
Unigene0000663	71.3333	26.6667	1.943	2.0791	1.9299	0.5808	0.6115	1.0486	1.984	0.746967	-1.4093	0.000272669	0.0168562	yes	--	RNA-directed DNA polymerase from mobile element jockey-like Protein [Tribolium castaneum]	-	-	-	-	-	-	-
Unigene0000678	15.3333	1.33333	1.4094	1.1129	0.4562	0.1259	0.121	0	0.992833	0.0823	-3.59259	0.000161451	0.0112856	yes	--	--	-	-	-	-	-	-	-
Unigene0000688	7569.67	2432	45.3062	44.3451	45.0632	15.0801	15.0695	13.0646	44.9048	14.4047	-1.64033	4.17961e-11	1.78513e-08	yes	GlyS	PREDICTED: glycogen [starch] synthase isoform X2 [Atta colombica]	Metabolism	Carbohydrate metabolism;Global and overview maps	ko01100//tMetabolic pathways;ko00500//Starch and sucrose metabolism	K00693	-	-	-
Unigene0000693	14641.3	3783.33	97.3579	122.252	91.6617	26.1583	25.3859	28.2839	103.757	26.6094	-1.96321	6.59022e-14	4.35573e-11	yes	AAEL003512	Aquaporin AQPAe.a [Zootermopsis nevadensis]	-	-	-	-	-	-	-
Unigene0000695	11	33.6667	0.3768	0.1888	0.3612	0.8826	1.1494	0.8395	0.308933	0.957167	1.63147	0.000782276	0.037655	yes	--	--	-	-	-	-	-	-	-
Unigene0000793	75	580.333	0.7541	0.5458	0.8174	1.6523	1.287	14.2599	0.705767	5.73307	3.02204	4.53817e-05	0.00414026	yes	--	PREDICTED: LOW QUALITY PROTEIN: adhesive plaque matrix protein [Aethina tumida]	-	-	-	-	-	-	-
Unigene0000844	92.6667	190	3.5095	3.7708	2.8308	7.397	6.5233	6.6174	3.37037	6.8459	1.02233	0.000654182	0.0328461	yes	--	--	-	-	-	-	-	-	-
Unigene0000854	40413	9990	2031	1663.64	1410.33	479.151	326.594	453.86	1701.65	419.868	-2.01893	1.39216e-12	7.78068e-10	yes	--	hypothetical protein [Coptotermes formosanus]	-	-	-	-	-	-	-
Unigene0000886	0.666667	15.3333	0	0.1192	0	1.1863	0.9329	0.3407	0.0397333	0.819967	4.36714	5.72503e-05	0.00496229	yes	PFN1	hypothetical protein HELRODRAFT_115501 [Helobdella robusta]	-	-	-	-	-	-	-
Unigene0000892	0.666667	1953.67	0	0.064	0	0	163.003	0	0.0213333	54.3343	11.3145	0.000202142	0.013409	yes	act10	actin [Coptotermes formosanus]	Environmental Information Processing;Cellular Processes;Organismal Systems	Sensory system;Transport and catabolism;Signal transduction	ko04145//Phagosome ;ko04391//Hippo signaling pathway -fly ;ko04745//Phototransduction - fly	K05692	-	-	-
Unigene0000948	217	76.6667	3.6845	2.1024	2.7887	0.8982	0.9141	1.2518	2.85853	1.02137	-1.48477	1.42889e-05	0.00158856	yes	--	Transposable element Tc3 transposase, partial [Anoplophora glabripennis]	-	-	-	-	-	-	-
Unigene0000972	858.333	2355.67	3.3294	2.6877	4.7691	11.5438	10.609	7.9101	3.5954	10.021	1.4788	1.76111e-06	0.000267556	yes	Gyc32E	Guanylate cyclase 32E, partial [Zootermopsis nevadensis]	-	-	-	-	-	-	-
Unigene0000986	0	143.667	0	0	0	0.0742	6.0518	0.0313	0.001	2.05243	11.0031	1.31878e-06	0.000207502	yes	TRYP6	PREDICTED: trypsin alpha-3 [Apis mellifera]	Environmental Information Processing	Signaling molecules and interaction	ko04080//Neuroactive ligand-receptor interaction	K01312	-	-	-
Unigene0000996	1360.67	352	70.0961	52.1235	41.329	12.6693	15.2605	13.9672	54.5162	13.9657	-1.9648	8.04939e-11	3.2385e-08	yes	--	--	-	-	-	-	-	-	-
Unigene0001004	22.3333	6	0.5774	0.6929	0.7303	0.2388	0.1148	0.1886	0.666867	0.180733	-1.88354	0.00101888	0.0451873	yes	--	--	-	-	-	-	-	-	-
Unigene0001076	200.333	445.333	1.0959	0.8165	1.4735	2.6166	2.1849	2.9063	1.12863	2.56927	1.18678	0.000190851	0.0128184	yes	--	hypothetical protein L798_10476 [Zootermopsis nevadensis]	-	-	-	-	-	-	-
Unigene0001082	1323.33	2751.33	5.0927	5.3974	6.9533	12.5916	12.9322	11.0151	5.81447	12.1796	1.06675	6.04212e-05	0.00518619	yes	Usp45	Ubiquitin carboxyl-terminal hydrolase 16, partial [Zootermopsis nevadensis]	-	-	-	-	-	-	-
Unigene0001085	116.333	31	1.9145	1.9412	1.6195	0.5284	0.3286	0.6055	1.82507	0.4875	-1.90448	1.28602e-07	2.61254e-05	yes	Cyp49a1	Cyp49a1 [Culex quinquefasciatus]	-	-	-	-	-	GO:0016491//oxidoreductase activity;GO:0046872//metal ion binding	-
Unigene0001123	1841	3998	5.3255	5.2033	6.5033	12.8664	13.2877	11.0333	5.67737	12.3958	1.12656	1.29497e-05	0.00146876	yes	--	endonuclease-reverse transcriptase [Blattella germanica]	-	-	-	-	-	-	-
Unigene0001128	4	109.333	0	0.1123	0.092	0.0677	5.1421	0.1426	0.0681	1.78413	4.71142	0.000486921	0.0264128	yes	--	PREDICTED: slit homolog 2 protein-like isoform X1 [Solenopsis invicta]	-	-	-	-	-	-	-
Unigene0001173	19	94.6667	1.0162	0.6519	0.9044	4.5821	4.0556	4.2998	0.8575	4.3125	2.33032	3.92926e-10	1.37876e-07	yes	--	soldier-caste specific protein [Coptotermes formosanus]	-	-	-	-	-	-	-
Unigene0001188	74.6667	4.66667	1.5655	2.6216	1.7476	0.1564	0.0501	0.1647	1.97823	0.123733	-3.99891	2.13616e-14	1.58945e-11	yes	--	--	-	-	-	-	-	-	-
Unigene0001205	20	64.6667	0.2731	0.157	0.4861	0.9782	1.092	0.9969	0.3054	1.02237	1.74314	9.21747e-05	0.00725619	yes	--	--	-	-	-	-	-	-	-
Unigene0001219	570	1676	7.1733	8.2035	6.9595	22.549	20.7033	22.1501	7.44543	21.8008	1.54995	2.93555e-09	8.80061e-07	yes	BRS3	PREDICTED: neuromedin-B receptor-like [Cimex lectularius]	Environmental Information Processing	Signaling molecules and interaction	ko04080//Neuroactive ligand-receptor interaction	K04170	-	-	-
Unigene0001221	18.6667	2	0.7954	0.806	1.2742	0.1042	0.1001	0.1097	0.958533	0.104667	-3.19503	2.48444e-05	0.00254449	yes	--	--	-	-	-	-	-	-	-
Unigene0001252	2772.67	740.667	17.2552	15.5188	11.7916	3.9568	2.9745	4.9522	14.8552	3.96117	-1.90697	3.24531e-10	1.15517e-07	yes	GAS2	PREDICTED: growth arrest-specific protein 2 isoform X1 [Harpegnathos saltator]	-	-	-	-	-	-	-
Unigene0001259	10696.3	4313.33	107.184	103.906	84.7636	42.5693	33.5064	42.811	98.6179	39.6289	-1.3153	4.8012e-07	8.45964e-05	yes	unc-89	projectin short variant, partial [Libellula pulchella]	-	-	-	-	-	-	-
Unigene0001268	817.667	1879	4.003	3.0909	3.9606	8.7189	9.5245	7.2425	3.68483	8.4953	1.20507	9.86403e-06	0.00116813	yes	--	histone-lysine n-methyltransferase setmar [Lasius niger]	-	-	-	-	-	-	-
Unigene0001337	44.6667	2086	0.1353	0.1888	0.301	0.223	0.146	30.8766	0.208367	10.4152	5.64342	8.23045e-05	0.00663567	yes	--	AGAP013007-PA [Anopheles gambiae str. PEST] [Anopheles gambiae]	-	-	-	-	-	-	-
Unigene0001338	647.667	2814	7.8698	8.4985	10.4626	39.1766	44.06	33.8468	8.94363	39.0278	2.12557	1.74414e-14	1.32164e-11	yes	--	--	-	-	-	-	-	-	-
Unigene0001361	374.333	130.333	3.3218	3.0028	2.0937	0.7308	0.8302	1.3604	2.8061	0.9738	-1.52687	1.19463e-05	0.00137901	yes	pol	pol polyprotein [Nuttalliella namaqua]	-	-	-	-	-	GO:0003824//catalytic activity	-
Unigene0001376	224.333	34.6667	5.1978	4.5346	2.581	0.1971	1.4464	0.1698	4.10447	0.604433	-2.76354	4.13091e-05	0.00385079	yes	--	hypothetical protein L798_15668 [Zootermopsis nevadensis]	-	-	-	-	-	-	-
Unigene0001392	12.3333	1	0.7924	0.728	0.7052	0.0599	0.1151	0	0.741867	0.0583333	-3.66877	0.000203576	0.0134843	yes	--	--	-	-	-	-	-	-	-
Unigene0001430	976.667	383.667	7.221	6.3946	5.4346	2.0486	2.7927	2.5915	6.35007	2.4776	-1.35783	1.60834e-06	0.00024739	yes	Cyp6a14	cytochrome P450 [Hodotermopsis sjostedti]	-	-	-	-	-	GO:0016491//oxidoreductase activity;GO:0046872//metal ion binding	-
Unigene0001432	286.333	77	10.4114	10.06	7.5181	1.5114	2.6893	3.2849	9.32983	2.4952	-1.9027	1.27043e-07	2.58512e-05	yes	CYP6A1	cytochrome P450 [Hodotermopsis sjostedti]	-	-	-	-	-	-	-
Unigene0001437	76	11.6667	4.7632	1.7902	3.5872	0.4049	0.2162	0.9948	3.3802	0.538633	-2.64973	3.04982e-06	0.000438022	yes	CYP6A1	cytochrome P450, partial [Coptotermes formosanus]	-	-	-	-	-	-	-
Unigene0001438	48.3333	13	5.3304	5.5605	4.1861	1.4372	0.9868	1.6216	5.02567	1.34853	-1.89792	1.37375e-05	0.00153695	yes	Cyp6a14	cytochrome P450, partial [Tribolium castaneum]	-	-	-	-	-	GO:0016491//oxidoreductase activity;GO:0046906//tetrapyrrole binding;GO:0046914//transition metal ion binding	GO:0044710//single-organism metabolic process
Unigene0001439	1754.33	600.333	44.0081	38.997	33.5591	11.6791	12.239	15.9286	38.8547	13.2822	-1.54859	2.93857e-08	7.14483e-06	yes	CYP6K1	Cytochrome P450 6k1, partial [Zootermopsis nevadensis]	-	-	-	-	-	GO:0005488//binding	-
Unigene0001440	3228.67	1611	24.5852	22.1019	12.6055	8.1992	11.7411	9.0068	19.7642	9.64903	-1.03443	0.0010184	0.0451824	yes	Cyp6a14	cytochrome P450 [Hodotermopsis sjostedti]	-	-	-	-	-	GO:0016491//oxidoreductase activity;GO:0046906//tetrapyrrole binding;GO:0046914//transition metal ion binding	GO:0044710//single-organism metabolic process
Unigene0001441	1493.67	355.333	40.1273	40.6584	25.5407	7.5939	10.0311	7.163	35.4421	8.26267	-2.10079	1.39197e-11	6.71598e-09	yes	Cyp6a14	cytochrome P450 [Hodotermopsis sjostedti]	-	-	-	-	-	GO:0016491//oxidoreductase activity;GO:0046906//tetrapyrrole binding;GO:0046914//transition metal ion binding	GO:0044710//single-organism metabolic process
Unigene0001442	137.333	40.6667	8.4881	8.9243	4.8293	1.5302	2.3839	2.5561	7.4139	2.15673	-1.78138	3.19023e-06	0.000453443	yes	Cyp6a14	cytochrome P450 [Hodotermopsis sjostedti]	-	-	-	-	-	GO:0016491//oxidoreductase activity;GO:0046906//tetrapyrrole binding;GO:0046914//transition metal ion binding	GO:0044710//single-organism metabolic process
Unigene0001443	706	103	24.5368	18.1877	23.4006	2.6953	3.6451	3.3664	22.0417	3.2356	-2.76813	4.43648e-19	6.60207e-16	yes	--	--	-	-	-	-	-	-	-
Unigene0001444	506.333	166.667	6.1129	4.8656	5.2761	1.656	2.1874	1.4851	5.4182	1.77617	-1.60905	7.3368e-08	1.61044e-05	yes	Cyp6a14	cytochrome P450 [Hodotermopsis sjostedti]	-	-	-	-	-	GO:0016491//oxidoreductase activity;GO:0046872//metal ion binding	-
Unigene0001460	261.667	689.667	3.7005	2.6291	3.2273	9.3064	11.513	4.1616	3.18563	8.327	1.38622	0.000273546	0.0168935	yes	--	--	-	-	-	-	-	-	-
Unigene0001475	27.6667	120.333	0.38	1.4252	1.0453	2.409	4.9899	4.8951	0.950167	4.098	2.10867	1.2008e-05	0.00138356	yes	--	--	-	-	-	-	-	-	-
Unigene0001511	405.333	111	6.7789	5.9997	6.4338	1.6251	1.8654	1.7779	6.40413	1.75613	-1.8666	6.51522e-11	2.67351e-08	yes	--	--	-	-	-	-	-	-	-
Unigene0001527	73.3333	189.667	0.9387	0.8206	0.8788	2.3828	2.7507	1.6518	0.879367	2.26177	1.36291	3.10196e-05	0.00302637	yes	RPL3	endonuclease-reverse transcriptase [Eyprepocnemis plorans plorans]	Genetic Information Processing	Translation	ko03010//Ribosome	K02925	GO:0030529//intracellular ribonucleoprotein complex	-	GO:0010467//gene expression
Unigene0001542	305.333	32	1.561	1.9751	2.002	0.1871	0.116	0.2861	1.84603	0.1964	-3.23256	3.31123e-17	3.93256e-14	yes	--	Ankyrin repeat-containing protein [Oryctes borbonicus]	-	-	-	-	-	-	-
Unigene0001578	1.33333	14.6667	0	0.3945	0	1.0706	2.0582	0.7516	0.1315	1.29347	3.29811	0.000958784	0.043381	yes	--	hypothetical protein SS50377_18176 [Spironucleus salmonicida]	-	-	-	-	-	-	-
Unigene0001600	119.333	266	2.8491	3.0934	3.1813	6.8181	7.6296	5.8404	3.04127	6.7627	1.15293	8.00577e-05	0.00649693	yes	--	class B secretin-like G-protein coupled receptor [Coptotermes formosanus]	-	-	-	-	-	-	-
Unigene0001604	64	140.667	0.8806	0.7061	0.9526	1.4238	2.2256	1.9759	0.846433	1.8751	1.1475	0.000567597	0.0296656	yes	--	--	-	-	-	-	-	-	-
Unigene0001610	113.667	1160.67	0.1976	0.2949	1.4561	8.4107	8.0087	4.6042	0.649533	7.00787	3.4315	4.77189e-08	1.09963e-05	yes	--	--	-	-	-	-	-	-	-
Unigene0001636	978.333	2446	2.4976	2.5216	2.6434	6.494	6.7032	5.963	2.5542	6.38673	1.32221	1.60163e-07	3.18048e-05	yes	hgh1	Brain protein 16 [Zootermopsis nevadensis]	-	-	-	-	-	-	-
Unigene0001641	0	42.3333	0	0	0	0	0	4.9351	0.001	1.64503	10.6839	0.000446623	0.0246671	yes	--	--	-	-	-	-	-	-	-
Unigene0001654	21.6667	74.6667	0.486	0.5277	0.4738	0.9093	0.9177	3.3993	0.495833	1.7421	1.8129	0.00095704	0.0433475	yes	--	similar to CG13634 [Papilio xuthus]	-	-	-	-	-	-	-
Unigene0001664	0	92	0	0	0	5.0757	3.2386	3.8246	0.001	4.0463	11.9824	1.03601e-27	4.26544e-24	yes	--	hypothetical protein [Coptotermes formosanus]	-	-	-	-	-	-	-
Unigene0001668	217.667	30	4.052	2.9271	3.3765	0.4757	0.3048	0.6679	3.45187	0.4828	-2.83788	4.30625e-14	3.05682e-11	yes	--	--	-	-	-	-	-	-	-
Unigene0001669	4963.33	793.667	18.531	15.5908	21.7728	2.2549	1.8656	5.0678	18.6315	3.06277	-2.60484	1.60385e-11	7.6192e-09	yes	--	Muscle M-line assembly protein unc-89 [Zootermopsis nevadensis]	-	-	-	-	-	-	-
Unigene0001703	87.6667	214	1.4625	1.0295	1.6164	3.3624	3.4141	3.3913	1.36947	3.38927	1.30736	2.64405e-05	0.00267908	yes	--	Apolipoprotein D [Zootermopsis nevadensis]	-	-	-	-	-	-	-
Unigene0001710	3.33333	20.6667	0	0.115	0.3769	0.624	1.3994	1.2046	0.163967	1.076	2.7142	0.000533394	0.0282393	yes	--	PREDICTED: collagen alpha-1(I) chain-like isoform X2 [Halyomorpha halys]	-	-	-	-	-	-	-
Unigene0001752	3201	658.333	53.5503	53.0237	41.846	11.2318	8.4313	10.7176	49.4733	10.1269	-2.28846	2.48261e-16	2.66643e-13	yes	--	--	-	-	-	-	-	-	-
Unigene0001779	64.6667	18.6667	2.6602	1.2112	1.5785	0.7586	0.5671	0.2367	1.81663	0.5208	-1.80247	0.000265177	0.0165004	yes	Iqub	IQ and ubiquitin-like domain-containing protein [Zootermopsis nevadensis]	-	-	-	-	-	-	-
Unigene0001785	277	722	1.5479	1.2915	1.4054	3.1275	4.9874	2.8798	1.41493	3.6649	1.37304	1.20764e-05	0.00138885	yes	--	Mite allergen Lep d 7 [Zootermopsis nevadensis]	-	-	-	-	-	-	-
Unigene0001848	472	966.667	2.1139	2.2462	1.9576	4.6085	4.3617	3.8881	2.1059	4.2861	1.02523	9.82357e-05	0.00761836	yes	osgep	PREDICTED: probable tRNA N6-adenosine threonylcarbamoyltransferase [Anoplophora glabripennis]	-	-	-	-	GO:0044424//intracellular part	GO:0016746//transferase activity, transferring acyl groups;GO:0043169//cation binding	GO:0006400//tRNA modification
Unigene0001893	232.667	463.333	7.103	5.9912	7.0012	12.8003	12.8303	14.6638	6.69847	13.4315	1.00371	0.000259441	0.0162693	yes	--	--	-	-	-	-	-	-	-
Unigene0001935	56.3333	119.333	1.1306	0.8631	0.9433	1.9086	2.3683	1.9368	0.979	2.07123	1.08111	0.000744958	0.0362401	yes	FEZ2	Fasciculation and elongation protein zeta-2 [Zootermopsis nevadensis]	-	-	-	-	-	-	-
Unigene0002002	71	18	1.6166	1.8649	1.821	0.6451	0.4293	0.2613	1.7675	0.445233	-1.98908	2.34696e-06	0.000348001	yes	--	--	-	-	-	-	-	-	-
Unigene0002026	1011.33	471	36.8344	40.0762	38.0827	18.7122	15.1942	19.785	38.3311	17.8971	-1.09879	4.05138e-05	0.00379652	yes	--	--	-	-	-	-	-	-	-
Unigene0002062	15	256.333	0.5105	0.3118	0.568	1.1282	0.8134	23.3007	0.463433	8.4141	4.18238	3.5071e-05	0.00336058	yes	--	--	-	-	-	-	-	-	-
Unigene0002074	25.3333	107.333	1.1448	0.5614	1.0189	3.1195	4.0794	4.5457	0.908367	3.91487	2.10762	6.3247e-08	1.41521e-05	yes	KL	beta-glucosidase [Coptotermes formosanus]	Metabolism	Global and overview maps;Carbohydrate metabolism	ko01100//tMetabolic pathways;ko00052//Galactose metabolism	K01229	-	-	-
Unigene0002108	143	325	3.1008	3.4771	4.0945	7.2148	9.0226	8.1498	3.55747	8.12907	1.19224	4.43643e-05	0.00406503	yes	--	hypothetical protein L798_03788 [Zootermopsis nevadensis]	-	-	-	-	-	-	-
Unigene0002116	6988.33	1980.67	36.5751	36.2849	35.8441	9.8569	7.7663	13.4375	36.2347	10.3536	-1.80724	2.17457e-10	8.01768e-08	yes	dlg1	Tyrosine-protein phosphatase non-receptor type 13 [Habropoda laboriosa]	-	-	-	-	-	-	-
Unigene0002122	88	35.6667	2.1156	3.7623	3.6036	1.3256	1.1709	1.3582	3.1605	1.2849	-1.2985	0.000488789	0.0264844	yes	--	endonuclease-reverse transcriptase [Blattella germanica]	-	-	-	-	-	-	-
Unigene0002123	30	89	0.7059	0.6181	0.6891	1.8341	1.763	2.4261	0.671033	2.00773	1.58111	8.88572e-06	0.001076	yes	--	hypothetical protein L798_09239 [Zootermopsis nevadensis]	-	-	-	-	-	-	-
Unigene0002133	521.333	64	28.7951	28.0561	26.1547	2.5856	4.0069	3.5564	27.6686	3.38297	-3.03189	1.33462e-21	2.61661e-18	yes	--	--	-	-	-	-	-	-	-
Unigene0002166	30.6667	71	2.2195	2.1317	3.267	5.6178	5.4805	6.8872	2.5394	5.99517	1.23931	0.000975714	0.0439452	yes	--	--	-	-	-	-	-	-	-
Unigene0002185	28.3333	74.3333	2.6409	3.6153	3.3725	8.5713	9.6481	6.8885	3.20957	8.3693	1.38273	0.000176323	0.0120323	yes	--	endonuclease-reverse transcriptase [Blattella germanica]	-	-	-	-	-	-	-
Unigene0002188	112.333	49	4.4559	3.2986	3.4552	1.4257	2.1354	1.2919	3.73657	1.61767	-1.2078	0.000566684	0.0296334	yes	--	--	-	-	-	-	-	-	-
Unigene0002229	2929.33	1269	13.9235	17.1365	14.765	6.7578	5.3119	7.8085	15.275	6.62607	-1.20495	1.01097e-05	0.00119265	yes	--	--	-	-	-	-	-	-	-
Unigene0002256	1111.67	344	14.9667	15.3067	8.5163	3.4362	3.9263	4.4454	12.9299	3.93597	-1.71592	6.96247e-08	1.54393e-05	yes	--	GM25311 [Drosophila sechellia]	-	-	-	-	-	-	-
Unigene0002275	145.667	69.6667	2.7053	3.3892	2.9079	1.6352	1.1199	1.5498	3.0008	1.43497	-1.06433	0.00084439	0.0397072	yes	--	PREDICTED: RNA-directed DNA polymerase from mobile element jockey-like [Acropora digitifera]	-	-	-	-	-	-	-
Unigene0002330	210.333	84.6667	3.1596	3.1932	5.7304	1.3663	1.8574	1.7471	4.02773	1.65693	-1.28145	0.00028504	0.0174463	yes	--	putative DNA-directed RNA polymerase [Gregarina niphandrodes]	-	-	-	-	-	-	-
Unigene0002343	811.333	284.333	32.9951	25.5452	25.6531	8.679	10.6597	10.119	28.0645	9.81923	-1.51506	8.17694e-08	1.76569e-05	yes	SDR-1	enkurin [Coptotermes formosanus]	Metabolism	Metabolism of terpenoids and polyketides	ko00900//Terpenoid backbone biosynthesis ;ko00981//Insect hormone biosynthesis	K15890	-	-	-
Unigene0002355	71	172.333	8.5244	9.6961	10.1161	20.4671	23.1224	25.4723	9.44553	23.0206	1.28522	2.48252e-05	0.00254449	yes	--	--	-	-	-	-	-	-	-
Unigene0002444	38.3333	116	1.0787	0.961	1.0832	3.0427	3.3947	3.0325	1.04097	3.15663	1.60046	7.08369e-07	0.000119364	yes	--	--	-	-	-	-	-	-	-
Unigene0002452	418.667	848	4.3795	4.5494	5.6045	9.1497	10.1917	10.3455	4.84447	9.89563	1.03045	0.000137596	0.00992132	yes	--	--	-	-	-	-	-	-	-
Unigene0002494	155.333	830.667	1.6637	2.4989	2.2212	11.7796	12.7102	9.4076	2.12793	11.2991	2.40869	5.99362e-15	5.03607e-12	yes	--	--	-	-	-	-	-	-	-
Unigene0002500	2064.67	6130.33	8.1411	6.921	11.8631	29.2126	29.2467	22.7098	8.97507	27.0564	1.59197	5.94896e-08	1.3433e-05	yes	COL9A1	PREDICTED: collagen alpha-1(IX) chain-like isoform X1 [Aethina tumida]	Environmental Information Processing	Signaling molecules and interaction	ko04512//ECM-receptor interaction	K08131	-	-	-
Unigene0002521	841	293	60.7821	67.439	56.665	23.1688	20.3154	20.5744	61.6287	21.3529	-1.52917	1.68801e-08	4.40793e-06	yes	--	--	-	-	-	-	-	-	-
Unigene0002541	67.3333	259	1.5332	0.7454	2.1386	7.1477	5.855	4.45	1.4724	5.81757	1.98225	9.97605e-07	0.000162558	yes	--	PREDICTED: uncharacterized protein LOC105383056 [Plutella xylostella]	-	-	-	-	-	-	-
Unigene0002565	1205.33	4599	15.5164	13.1351	22.8464	68.5026	74.944	56.0437	17.166	66.4968	1.95373	8.68346e-11	3.4598e-08	yes	--	--	-	-	-	-	-	-	-
Unigene0002590	1701.33	838	27.5638	25.1154	22.8937	11.3236	12.411	13.4114	25.191	12.382	-1.02466	7.85187e-05	0.00640994	yes	UGT2B33	UDP-glucuronosyltransferase 2B5 [Zootermopsis nevadensis]	Metabolism	Carbohydrate metabolism;Global and overview maps;Xenobiotics biodegradation and metabolism;Metabolism of cofactors and vitamins	ko01100//tMetabolic pathways;ko00983//Drug metabolism - other enzymes ;ko00040//Pentose and glucuronate interconversions ;ko00860//Porphyrin and chlorophyll metabolism ;ko00980//Metabolism of xenobiotics by cytochrome P450 ;ko00982//Drug metabolism - cytochrome P450 ;ko00053//Ascorbate and aldarate metabolism ;ko00830//Retinol metabolism	K00699	-	-	-
Unigene0002598	715	266	11.4235	11.0266	8.6111	3.5779	3.3429	4.5968	10.3537	3.8392	-1.43127	9.2899e-07	0.000152383	yes	--	--	-	-	-	-	-	-	-
Unigene0002609	855.667	2824	13.3363	10.9153	18.047	50.0745	53.4	37.8295	14.0995	47.1013	1.74012	6.11576e-09	1.71679e-06	yes	--	--	-	-	-	-	-	-	-
Unigene0002644	54	17	2.2438	2.1925	1.5976	0.5877	0.4943	0.8123	2.0113	0.631433	-1.67143	6.55639e-05	0.00552773	yes	--	--	-	-	-	-	-	-	-
Unigene0002645	104.333	23	3.0217	1.6632	1.793	0.3298	0.4359	0.6729	2.1593	0.479533	-2.17086	2.33032e-07	4.40106e-05	yes	Jrk	PREDICTED: jerky protein-like [Halyomorpha halys]	-	-	-	-	-	-	-
Unigene0002651	291.333	23	4.793	4.8508	5.0734	0.2858	0.6465	0.2125	4.90573	0.3816	-3.68434	9.93172e-19	1.394e-15	yes	--	endonuclease-reverse transcriptase [Blattella germanica]	-	-	-	-	-	-	-
Unigene0002705	95.6667	241.667	1.9111	0.9387	1.4039	3.918	3.7661	3.122	1.4179	3.60203	1.34506	7.86339e-05	0.00641087	yes	--	--	-	-	-	-	-	-	-
Unigene0002716	885.667	357.333	8.0612	5.3882	8.0006	2.7098	2.4248	3.6763	7.15	2.93697	-1.28362	2.93582e-05	0.00289631	yes	--	--	-	-	-	-	-	-	-
Unigene0002758	303	1096.33	1.5905	2.5278	2.7287	9.2376	7.0004	8.7424	2.28233	8.3268	1.86725	1.87977e-09	5.89288e-07	yes	--	Protein CREG1 [Zootermopsis nevadensis]	-	-	-	-	-	-	-
Unigene0002798	148	71.3333	2.0102	2.4553	1.7146	0.9735	0.9357	1.0396	2.06003	0.982933	-1.0675	0.000690775	0.034293	yes	--	hypothetical protein L798_09464 [Zootermopsis nevadensis]	-	-	-	-	-	-	-
Unigene0002823	869.333	2035	8.9018	9.7888	10.5098	22.2562	22.2323	24.1803	9.73347	22.8896	1.23367	1.45577e-06	0.00022646	yes	--	Retrotransposable element, partial [Anoplophora glabripennis]	Environmental Information Processing	Signal transduction	ko04013//MAPK signaling pathway - fly ;ko04010//MAPK signaling pathway	K04352	-	-	-
Unigene0002861	413	77.6667	4.27	4.2487	6.2866	0.6527	1.278	0.8782	4.9351	0.9363	-2.39804	1.9827e-11	9.17203e-09	yes	--	hypothetical protein L798_05335, partial [Zootermopsis nevadensis]	-	-	-	-	-	-	-
Unigene0002870	64	10	2.2217	1.7119	2.7429	0.4928	0.1015	0.4819	2.2255	0.358733	-2.63315	1.93947e-07	3.7904e-05	yes	--	--	-	-	-	-	-	-	-
Unigene0002917	0	34	0	0	0	0	0	13.4919	0.001	4.4973	12.1348	0.000635331	0.0321742	yes	--	--	-	-	-	-	-	-	-
Unigene0003070	103.667	320	1.6018	1.4462	2.056	4.985	4.712	6.3309	1.70133	5.34263	1.65089	1.15281e-07	2.37713e-05	yes	--	--	-	-	-	-	-	-	-
Unigene0003090	298.333	132.333	2.7715	3.0091	2.1426	1.2215	1.0064	1.2588	2.64107	1.16223	-1.18422	7.94573e-05	0.00646094	yes	--	hypothetical protein L798_03096 [Zootermopsis nevadensis]	-	-	-	-	-	-	-
Unigene0003133	49.3333	322	0.6736	1.0877	0.784	5.31	5.2997	5.8598	0.848433	5.48983	2.69389	2.00947e-16	2.21607e-13	yes	--	--	-	-	-	-	-	-	-
Unigene0003170	435.667	101.667	2.8791	3.2355	3.8127	0.7927	0.8206	0.7144	3.3091	0.7759	-2.0925	1.92906e-12	1.0637e-09	yes	--	--	-	-	-	-	-	-	-
Unigene0003193	490.667	1056.67	5.474	5.6159	5.1604	12.8162	12.9731	8.9207	5.41677	11.57	1.09489	9.35136e-05	0.0073196	yes	SelD	PREDICTED: LOW QUALITY PROTEIN: selenide, water dikinase [Megachile rotundata]	Metabolism	Metabolism of other amino acids;Global and overview maps	ko01100//tMetabolic pathways;ko00450//Selenocompound metabolism	K01008	-	-	-
Unigene0003224	357.667	131.333	31.8053	31.2344	31.409	8.2487	15.3515	10.9044	31.4829	11.5015	-1.45274	5.30115e-06	0.000698796	yes	--	--	-	-	-	-	-	-	-
Unigene0003238	53.6667	13.3333	1.1742	1.4343	1.2846	0.4325	0.3003	0.2277	1.2977	0.320167	-2.01906	3.33432e-06	0.000470136	yes	--	--	-	-	-	-	-	-	-
Unigene0003250	1717	3561.33	4.4061	3.7682	4.612	8.8422	9.2867	8.5301	4.2621	8.88633	1.06002	2.69332e-05	0.00271564	yes	Glra4	PREDICTED: glycine receptor subunit alpha-4 isoform X19 [Cimex lectularius]	-	-	-	-	-	-	-
Unigene0003266	674	1357.33	4.5513	4.5419	4.9643	9.8237	9.8036	8.7272	4.68583	9.4515	1.01224	8.1783e-05	0.00660656	yes	--	myotubularin-related protein 10-b [Lasius niger]	-	-	-	-	-	-	-
Unigene0003295	40.3333	91.6667	1.4255	2.3217	1.6256	4.0693	3.9536	4.055	1.79093	4.02597	1.16862	0.000709207	0.0349691	yes	--	--	-	-	-	-	-	-	-
Unigene0003315	69.6667	971.667	1.3812	2.2495	2.5122	27.6646	23.9835	35.1275	2.04763	28.9252	3.8203	4.91025e-27	1.95642e-23	yes	--	PREDICTED: RNA-directed DNA polymerase from mobile element jockey-like [Aplysia californica]	-	-	-	-	-	-	-
Unigene0003321	40.6667	98.6667	1.5075	1.4645	1.7654	3.7797	3.8952	3.8982	1.57913	3.8577	1.28861	8.48301e-05	0.00679053	yes	--	--	-	-	-	-	-	-	-
Unigene0003337	327	119.667	5.2411	3.9481	4.953	1.8798	1.4177	1.9339	4.71407	1.7438	-1.43474	2.37799e-06	0.000352179	yes	--	endonuclease-reverse transcriptase [Blattella germanica]	-	-	-	-	-	-	-
Unigene0003373	3276.67	1300.67	50.8982	49.7139	42.0561	18.5245	17.4742	20.4469	47.5561	18.8152	-1.33773	1.97748e-07	3.83896e-05	yes	--	--	-	-	-	-	-	-	-
Unigene0003393	8.33333	40.6667	0.2382	0.1617	0.3181	1.3748	0.5623	1.6942	0.239333	1.21043	2.33843	3.73632e-05	0.00354448	yes	--	--	-	-	-	-	-	-	-
Unigene0003408	2865.33	1395	27.1012	37.7476	25.0531	13.9371	13.4064	15.9659	29.9673	14.4365	-1.05367	0.000135594	0.00981131	yes	--	hypothetical protein L798_14792, partial [Zootermopsis nevadensis]	-	-	-	-	-	-	-
Unigene0003441	218.333	545.333	4.8952	4.797	6.3454	14.9422	11.8741	13.736	5.34587	13.5174	1.33833	3.30431e-06	0.000466437	yes	--	endonuclease-reverse transcriptase [Eyprepocnemis plorans plorans]	-	-	-	-	-	-	-
Unigene0003476	210.333	74.3333	4.8512	5.1387	4.76	1.7898	1.5193	1.9092	4.91663	1.73943	-1.49905	5.57182e-07	9.66577e-05	yes	--	Ubiquitin-associated domain-containing protein 2 [Zootermopsis nevadensis]	-	-	-	-	-	-	-
Unigene0003479	758.333	2103.67	4.8577	8.6512	4.8159	15.1645	13.5622	21.4999	6.10827	16.7422	1.45465	1.0775e-05	0.00125856	yes	Gld	Glucose dehydrogenase [acceptor], partial [Zootermopsis nevadensis]	-	-	-	-	-	-	-
Unigene0003480	2821	1298.33	9.4359	11.0314	12.7007	4.9406	4.2767	6.2335	11.056	5.15027	-1.10211	6.99546e-05	0.00583814	yes	--	Protein Tob2 [Zootermopsis nevadensis]	Genetic Information Processing	Folding, sorting and degradation	ko03018//RNA degradation	K14443	-	-	-
Unigene0003550	35	93.3333	1.227	1.7933	1.8481	4.2181	5.0347	3.7098	1.6228	4.32087	1.41284	7.65509e-05	0.00630358	yes	--	hypothetical protein [Coptotermes formosanus]	-	-	-	-	-	-	-
Unigene0003553	18.6667	89.3333	1.653	0.8974	1.5381	10.1107	6.6682	2.8756	1.36283	6.5515	2.26522	7.80949e-06	0.000969436	yes	--	--	-	-	-	-	-	-	-
Unigene0003569	96.6667	198.667	1.6973	1.8801	1.3734	3.4859	3.8363	2.6956	1.65027	3.33927	1.01683	0.00113899	0.0492239	yes	--	--	-	-	-	-	-	-	-
Unigene0003572	2285	556.333	34.7689	36.2581	59.113	10.0659	5.9128	16.8142	43.38	10.931	-1.98861	4.3953e-07	7.83385e-05	yes	--	--	-	-	-	-	-	-	-
Unigene0003650	148	618.333	1.2281	1.0537	1.437	4.5046	4.192	7.1422	1.2396	5.2796	2.09055	2.38466e-10	8.71424e-08	yes	--	--	-	-	-	-	-	-	-
Unigene0003679	5257	2377.67	46.4742	60.6019	51.9541	19.8822	18.1588	34.3305	53.0101	24.1238	-1.13581	0.000221201	0.0144136	yes	--	--	-	-	-	-	-	-	-
Unigene0003691	927.667	2180.33	3.6317	3.8745	4.0151	8.9447	8.705	9.5152	3.84043	9.05497	1.23744	1.01013e-06	0.000164166	yes	GRIK2	PREDICTED: glutamate receptor ionotropic, kainate 2 isoform X2 [Tribolium castaneum]	-	-	-	-	GO:0031224//intrinsic component of membrane;GO:0097060//synaptic membrane	GO:0005231//excitatory extracellular ligand-gated ion channel activity	GO:0006811//ion transport;GO:0007215//glutamate receptor signaling pathway
Unigene0003749	473.333	1069.67	3.6113	3.3357	3.783	8.8564	8.5855	6.8256	3.57667	8.08917	1.17738	1.29177e-05	0.00146876	yes	GI19116	Ribosome biogenesis protein BOP1-like protein [Zootermopsis nevadensis]	-	-	-	-	-	-	-
Unigene0003785	53.6667	429.667	0.6371	0.5188	0.5292	0.7927	0.8321	12.4112	0.5617	4.67867	3.05823	0.000267716	0.0166088	yes	Sult1b1	sulfotransferase [Locusta migratoria migratoria]	-	-	-	-	-	-	-
Unigene0003846	2472	7734.67	9.062	6.5762	8.4375	27.8398	25.1472	22.7439	8.02523	25.2436	1.6533	4.33574e-10	1.51279e-07	yes	Rasl11a	PREDICTED: ras-related and estrogen-regulated growth inhibitor [Neodiprion lecontei]	-	-	-	-	GO:0044464//cell part	GO:0032550//purine ribonucleoside binding	GO:0008104//protein localization;GO:0035556//intracellular signal transduction
Unigene0003920	237	538	2.5685	2.5328	3.4899	6.9593	7.7788	4.8644	2.86373	6.53417	1.19011	0.000129042	0.00944231	yes	--	--	-	-	-	-	-	-	-
Unigene0003929	24.3333	162.667	0.2707	0.2286	0.5489	2.4968	2.5135	2.2092	0.3494	2.4065	2.78398	1.6365e-12	9.10508e-10	yes	--	endonuclease-reverse transcriptase [Eyprepocnemis plorans plorans]	-	-	-	-	-	-	-
Unigene0003950	312.667	1086.67	3.8885	3.7097	5.4332	14.2947	18.0324	13.3973	4.3438	15.2415	1.81097	1.14498e-09	3.73146e-07	yes	--	--	-	-	-	-	-	-	-
Unigene0003964	160	51.3333	2.9194	6.6247	4.4432	1.147	1.1852	2.144	4.66243	1.49207	-1.64377	6.20195e-05	0.00527571	yes	--	--	-	-	-	-	-	-	-
Unigene0004040	433.333	163	4.9751	4.9254	4.8903	1.9955	1.5039	2.0895	4.93027	1.86297	-1.40406	1.04141e-06	0.000168584	yes	--	--	-	-	-	-	-	-	-
Unigene0004044	36	84	0.6522	0.8969	0.774	1.9431	1.4983	1.9788	0.774367	1.80673	1.22229	0.000478982	0.0260602	yes	--	--	-	-	-	-	-	-	-
Unigene0004057	1013.33	118	9.2417	6.5552	8.6873	0.8252	0.7854	1.2865	8.1614	0.9657	-3.07917	3.08222e-20	5.1446e-17	yes	Mp20	calponin-likey domain containing protein [Coptotermes formosanus]	-	-	-	-	-	-	-
Unigene0004188	78	176.333	2.6481	3.327	2.7946	7.6544	6.0003	6.0651	2.92323	6.57327	1.16905	0.000154298	0.0108905	yes	--	--	-	-	-	-	-	-	-
Unigene0004273	440.667	1849.67	2.1758	1.9788	3.0396	10.7518	11.3566	8.4223	2.39807	10.1769	2.08535	2.8971e-12	1.54239e-09	yes	--	PREDICTED: RNA-directed DNA polymerase from mobile element jockey-like [Linepithema humile]	-	-	-	-	-	-	-
Unigene0004289	564	1224	5.3381	5.9348	5.2156	12.3823	13.5014	9.576	5.49617	11.8199	1.10472	5.52324e-05	0.00481781	yes	--	PREDICTED: histone-lysine N-methyltransferase ash1 isoform X3 [Halyomorpha halys]	Metabolism	Amino acid metabolism	ko00310//Lysine degradation	K06101	GO:0043231//intracellular membrane-bounded organelle	GO:0016279//protein-lysine N-methyltransferase activity;GO:0046914//transition metal ion binding	GO:0016571//histone methylation
Unigene0004306	21.6667	5	1.2057	1.1901	1.1219	0.1615	0.207	0.4535	1.17257	0.274	-2.09742	0.000572052	0.029788	yes	--	--	-	-	-	-	-	-	-
Unigene0004316	2443.33	7447.67	12.615	10.7343	14.336	41.4714	43.1599	30.7715	12.5618	38.4676	1.6146	3.15188e-09	9.36508e-07	yes	ARL4C	ADP-ribosylation factor-like protein 4A [Zootermopsis nevadensis]	-	-	-	-	-	-	-
Unigene0004317	10.6667	1867.67	0.1533	0.121	0.1612	29.073	33.1555	13.8235	0.145167	25.3507	7.44817	1.75868e-51	5.43058e-47	yes	--	--	-	-	-	-	-	-	-
Unigene0004325	147.667	35.3333	9.8903	6.303	14.2885	2.7454	1.6916	3.1135	10.1606	2.51683	-2.0133	1.05731e-06	0.000170265	yes	--	--	-	-	-	-	-	-	-
Unigene0004370	707	262.333	13.1265	10.8014	10.7107	3.6419	4.5478	4.6571	11.5462	4.28227	-1.43097	3.91406e-07	7.08864e-05	yes	SDR-1	enkurin [Coptotermes formosanus]	-	-	-	-	-	GO:0003824//catalytic activity	GO:0044710//single-organism metabolic process
Unigene0004409	70.6667	163	2.0957	2.4574	4.029	6.7929	6.7669	6.6332	2.8607	6.731	1.23445	0.000319339	0.0190088	yes	--	PiggyBac transposable element-derived protein 4, partial [Stegodyphus mimosarum]	-	-	-	-	-	-	-
Unigene0004413	186.333	911.667	2.6047	3.1756	2.3183	11.1053	14.8922	13.1548	2.69953	13.0508	2.27335	2.03031e-14	1.52911e-11	yes	Cyp6a14	cytochrome P450 [Hodotermopsis sjostedti]	-	-	-	-	-	GO:0016712//oxidoreductase activity, acting on paired donors, with incorporation or reduction of molecular oxygen, reduced flavin or flavoprotein as one donor, and incorporation of one atom of oxygen;GO:0046906//tetrapyrrole binding;GO:0046914//transition metal ion binding	GO:0044710//single-organism metabolic process
Unigene0004444	4738.33	2079	41.6104	40.912	31.9295	15.987	14.6861	19.3412	38.1506	16.6714	-1.19433	6.98193e-06	0.000884485	yes	CYP4C1	cytochrome P450, partial [Coptotermes formosanus]	-	-	-	-	-	-	-
Unigene0004458	608.667	2247.33	6.6169	7.3391	7.4013	23.9084	19.1678	36.6666	7.1191	26.5809	1.90062	1.06533e-09	3.49029e-07	yes	--	enzymatic polyprotein endonuclease reverse [Lasius niger]	-	-	-	-	-	-	-
Unigene0004563	20.6667	1.66667	0.1896	2.0585	3.3748	0.2793	0.179	0	1.8743	0.152767	-3.61695	0.000847047	0.0397655	yes	--	--	-	-	-	-	-	-	-
Unigene0004577	247	97	20.3413	22.5151	15.6389	7.1522	9.1166	6.3039	19.4984	7.52423	-1.37374	1.55245e-05	0.00170797	yes	SDR-1	enkurin [Coptotermes formosanus]	-	-	-	-	-	-	-
Unigene0004579	555	148.667	9.8314	9.2196	8.5118	2.3525	2.7988	2.1828	9.1876	2.4447	-1.91003	2.51501e-11	1.13373e-08	yes	SDR-1	enkurin [Coptotermes formosanus]	-	-	-	-	-	-	-
Unigene0004612	9449.33	4412	52.3509	57.6331	50.2018	22.4521	23.4947	28.7755	53.3953	24.9074	-1.10014	1.44869e-05	0.00160624	yes	--	PREDICTED: RNA-directed DNA polymerase from mobile element jockey isoform X1 [Amyelois transitella]	-	-	-	-	-	-	-
Unigene0004647	548.667	1131	1.8281	1.7809	2.2059	4.0028	4.5604	3.4679	1.9383	4.01037	1.04894	0.000118767	0.0088584	yes	iHog	Interference hedgehog [Zootermopsis nevadensis]	Environmental Information Processing	Signal transduction	ko04341//Hedgehog signaling pathway - fly	K20245	-	-	-
Unigene0004648	30.3333	7	1.8611	2.5478	2.8087	0.8743	0.2292	0.5859	2.40587	0.563133	-2.09501	0.000208662	0.0137456	yes	--	--	-	-	-	-	-	-	-
Unigene0004660	16336	5623.33	66.9301	64.3956	64.5333	22.4179	23.2025	21.7371	65.2863	22.4525	-1.5399	3.06326e-10	1.09988e-07	yes	PFKFB2	6-phosphofructo-2-kinase/fructose-2,6-biphosphatase 2 [Zootermopsis nevadensis]	Metabolism	Carbohydrate metabolism	ko00051//Fructose and mannose metabolism	K19029	-	-	-
Unigene0004696	506.667	1034	2.841	3.1662	3.3418	5.9376	6.8593	6.311	3.11633	6.3693	1.03129	8.68489e-05	0.00690737	yes	bwa	Alkaline ceramidase [Zootermopsis nevadensis]	Metabolism	Lipid metabolism;Global and overview maps	ko01100//tMetabolic pathways;ko00600//Sphingolipid metabolism	K01441	GO:0031224//intrinsic component of membrane	GO:0016810//hydrolase activity, acting on carbon-nitrogen (but not peptide) bonds	-
Unigene0004722	1.33333	12	0	0.0861	0.2119	0.7014	1.1985	0.9027	0.0993333	0.9342	3.23338	0.00100627	0.0447727	yes	--	endonuclease-reverse transcriptase [Blattella germanica]	-	-	-	-	-	-	-
Unigene0004734	24	156	0.4515	1.0349	0.3572	3.3508	3.3629	4.9297	0.614533	3.88113	2.65891	8.63868e-10	2.8838e-07	yes	GGPS1	Geranylgeranyl pyrophosphate synthetase [Zootermopsis nevadensis]	Metabolism	Global and overview maps;Metabolism of terpenoids and polyketides	ko01100//tMetabolic pathways;ko00900//Terpenoid backbone biosynthesis	K00804	-	-	-
Unigene0004749	3192.33	6836	6.8501	6.8459	6.7923	15.0192	15.5002	13.2436	6.82943	14.5877	1.09491	8.03722e-06	0.000993711	yes	dan	Protein distal antenna [Zootermopsis nevadensis]	-	-	-	-	-	-	-
Unigene0004765	305.667	615.667	11.5072	9.7133	9.6644	21.3307	22.5988	18.0128	10.295	20.6474	1.00402	0.000274277	0.0169245	yes	Drice	Caspase-1 [Zootermopsis nevadensis]	Cellular Processes	Cell growth and death	ko04214//Apoptosis - fly ;ko04215//Apoptosis - multiple species	K04397	-	-	-
Unigene0004771	231.333	85.3333	8.7347	14.7714	12.8156	2.8078	5.1479	5.4209	12.1072	4.45887	-1.44112	7.62914e-05	0.00629048	yes	--	--	-	-	-	-	-	-	-
Unigene0004772	115.667	40.6667	6.6019	8.9781	7.3598	3.275	2.2665	2.4832	7.6466	2.6749	-1.51533	9.18236e-06	0.00110542	yes	--	--	-	-	-	-	-	-	-
Unigene0004788	136.667	773.667	1.2867	2.8505	1.2609	9.868	7.1907	12.9327	1.79937	9.99713	2.47403	6.74137e-10	2.27503e-07	yes	--	--	-	-	-	-	-	-	-
Unigene0004792	12302.7	41930	51.2791	54.8545	61.877	187.691	190.097	198.048	56.0035	191.945	1.77711	1.27667e-12	7.24518e-10	yes	FAM184A	Protein FAM184A, partial [Exaiptasia pallida]	-	-	-	-	-	-	-
Unigene0004840	499	126.667	8.2126	5.8631	9.2978	1.7522	1.8967	2.3938	7.79117	2.01423	-1.95161	8.67435e-10	2.8879e-07	yes	--	--	-	-	-	-	-	-	-
Unigene0004865	71	3.33333	1.4141	1.1	1.841	0.0622	0.0598	0.0873	1.4517	0.0697667	-4.37906	5.49791e-16	5.80127e-13	yes	--	--	-	-	-	-	-	-	-
Unigene0004942	79	32.3333	1.9313	1.9625	1.8952	0.608	0.8416	0.922	1.92967	0.790533	-1.28745	0.000271333	0.0167904	yes	--	--	-	-	-	-	-	-	-
Unigene0004963	264	602	9.481	8.0143	8.1172	18.3026	20.1325	19.9529	8.5375	19.4627	1.18882	1.23274e-05	0.00141114	yes	GGPS1	Geranylgeranyl pyrophosphate synthetase [Zootermopsis nevadensis]	Metabolism	Global and overview maps;Metabolism of terpenoids and polyketides	ko01100//tMetabolic pathways;ko00900//Terpenoid backbone biosynthesis	K00804	-	GO:0003824//catalytic activity	-
Unigene0004964	44.6667	185.667	2.8834	3.2051	2.994	11.8678	11.2131	14.7701	3.0275	12.617	2.05917	1.68388e-10	6.37991e-08	yes	Ggps1	Geranylgeranyl pyrophosphate synthetase [Zootermopsis nevadensis]	Metabolism	Metabolism of terpenoids and polyketides;Global and overview maps	ko01100//tMetabolic pathways;ko00900//Terpenoid backbone biosynthesis	K00804	-	GO:0003824//catalytic activity	-
Unigene0005036	6.66667	64	0.0552	0.4197	0.0983	1.6815	1.512	2.0564	0.191067	1.74997	3.19518	1.86241e-08	4.80242e-06	yes	--	--	-	-	-	-	-	-	-
Unigene0005050	96.6667	219.333	5.0685	7.1607	5.3808	13.7955	13.4911	12.2539	5.87	13.1802	1.16694	0.000119881	0.00891997	yes	--	--	-	-	-	-	-	-	-
Unigene0005052	127.667	276.333	1.5485	1.5832	1.7228	3.4983	3.8134	3.2035	1.61817	3.50507	1.11508	9.31012e-05	0.00731048	yes	RCL1	PREDICTED: probable RNA 3'-terminal phosphate cyclase-like protein [Rhagoletis zephyria]	Genetic Information Processing	Translation	ko03008//Ribosome biogenesis in eukaryotes	K11108	-	GO:0003824//catalytic activity	-
Unigene0005054	2617.33	959.667	44.0499	45.2558	35.5175	14.1917	14.4721	16.8484	41.6077	15.1707	-1.45556	3.82239e-08	9.14966e-06	yes	--	--	-	-	-	-	-	-	-
Unigene0005110	10	1482.33	1.2406	0.4811	0.8676	48.5667	266.712	64.2517	0.8631	126.51	7.19551	8.31273e-23	1.90138e-19	yes	--	--	-	-	-	-	-	-	-
Unigene0005111	90.6667	8729.67	5.0565	4.7058	4.1331	112.611	874.028	321.554	4.6318	436.064	6.55682	2.29273e-23	5.89972e-20	yes	--	--	-	-	-	-	-	-	-
Unigene0005154	617	1528.67	15.7234	14.6103	21.9099	48.9294	47.1413	34.6918	17.4145	43.5875	1.32362	7.26537e-06	0.000911973	yes	--	--	-	-	-	-	-	-	-
Unigene0005177	12.3333	41	1.1858	1.2875	1.1434	1.8441	5.3178	4.8039	1.20557	3.9886	1.72617	0.00088501	0.0408949	yes	--	PiggyBac transposable element-derived protein 4, partial [Harpegnathos saltator]	-	-	-	-	-	-	-
Unigene0005195	25561	69498.3	164.155	278.385	116.779	447.772	421.016	618.949	186.44	495.912	1.41138	3.41216e-05	0.00328491	yes	PebIII	ejaculatory bulb-specific protein III [Coptotermes formosanus]	-	-	-	-	-	-	-
Unigene0005221	61.6667	19.3333	1.3284	1.3957	1.2014	0.463	0.4248	0.3324	1.3085	0.406733	-1.68576	1.67512e-05	0.00182454	yes	--	--	-	-	-	-	-	-	-
Unigene0005350	9006.33	3122	34.8833	37.2806	32.9977	12.4308	11.3433	12.5943	35.0539	12.1228	-1.53185	6.56173e-10	2.22047e-07	yes	--	--	-	-	-	-	-	-	-
Unigene0005394	22689	7832	498.838	527.673	327.324	158.528	143.655	158.619	451.278	153.601	-1.55483	2.23112e-08	5.54481e-06	yes	--	Apolipoprotein D [Zootermopsis nevadensis]	-	-	-	-	-	-	-
Unigene0005395	232.667	50.3333	6.4836	7.3516	8.0447	1.5372	1.3268	1.9161	7.2933	1.59337	-2.19449	1.1555e-11	5.6861e-09	yes	--	--	-	-	-	-	-	-	-
Unigene0005430	34.6667	78.3333	1.7286	1.3696	1.6632	4.4511	3.264	3.0927	1.58713	3.6026	1.18262	0.0010026	0.044706	yes	--	--	-	-	-	-	-	-	-
Unigene0005505	153.333	73	8.8708	8.4783	10.7309	3.9884	4.6594	4.8462	9.36	4.498	-1.05722	0.000627405	0.0318774	yes	--	--	-	-	-	-	-	-	-
Unigene0005521	66.6667	15.3333	2.437	2.394	2.7543	0.3799	0.4017	1.0003	2.52843	0.593967	-2.08979	4.24249e-06	0.000577105	yes	--	--	-	-	-	-	-	-	-
Unigene0005522	36229.7	17914	411.105	393.924	397.832	211.685	181.309	202.867	400.954	198.62	-1.01342	3.2477e-05	0.00314866	yes	--	Reticulocyte-binding protein 2-like protein a [Zootermopsis nevadensis]	-	-	-	-	-	-	-
Unigene0005523	108	43.3333	14.8568	14.3536	11.3181	5.8123	4.2793	6.1209	13.5095	5.40417	-1.32183	8.57407e-05	0.00685011	yes	--	Reticulocyte-binding protein 2-like protein a [Zootermopsis nevadensis]	-	-	-	-	-	-	-
Unigene0005547	78.6667	215.333	3.939	4.7675	6.1495	10.6554	10.1202	20.839	4.952	13.8715	1.48604	9.90888e-05	0.00765775	yes	--	--	-	-	-	-	-	-	-
Unigene0005553	121	315	1.51	1.9074	1.7833	4.4636	5.3871	3.5892	1.73357	4.47997	1.36974	8.2194e-06	0.00101218	yes	--	hypothetical protein g.3467, partial [Graphocephala atropunctata]	-	-	-	-	-	-	-
Unigene0005716	112	222	6.8512	4.3824	6.1923	11.9459	11.3823	11.5363	5.80863	11.6215	1.00053	0.00106707	0.0468036	yes	--	--	-	-	-	-	-	-	-
Unigene0005733	4396.33	18936.7	8.5425	10.896	9.1246	44.0273	37.5977	40.8928	9.52103	40.8393	2.10077	6.97205e-16	7.00124e-13	yes	mariner\T	PREDICTED: histone-lysine N-methyltransferase SETMAR-like [Trachymyrmex septentrionalis]	Metabolism	Amino acid metabolism	ko00310//Lysine degradation	K11433	-	-	-
Unigene0005754	22.6667	196	0.6787	0.7369	0.659	4.9999	4.1069	8.9989	0.691533	6.03523	3.12554	5.45128e-14	3.76154e-11	yes	--	cuticular protein analogous to peritrophins 1-D precursor [Tribolium castaneum]	-	-	-	-	-	-	-
Unigene0005780	408.333	142.333	4.4975	3.8391	4.1226	1.3506	1.2983	1.7218	4.15307	1.4569	-1.51128	1.97346e-07	3.83861e-05	yes	--	endonuclease-reverse transcriptase [Bombyx mori]	-	-	-	-	-	-	-
Unigene0005790	1196	483.667	13.7449	12.5188	13.0457	5.0723	5.2958	5.5602	13.1031	5.30943	-1.30328	4.90309e-07	8.60235e-05	yes	4CL	PREDICTED: probable 4-coumarate--CoA ligase 5 [Diachasma alloeum]	-	-	-	-	-	-	-
Unigene0005793	508.333	1707	6.6632	5.9794	10.9606	28.5917	31.5149	20.4106	7.86773	26.8391	1.77031	7.49412e-08	1.6383e-05	yes	--	--	-	-	-	-	-	-	-
Unigene0005823	65.3333	194.333	2.5162	1.5299	2.3589	6.3598	7.2534	5.5869	2.135	6.40003	1.58384	1.57322e-06	0.000243504	yes	--	--	-	-	-	-	-	-	-
Unigene0005883	207.333	548.667	2.8607	2.7071	2.4994	6.625	7.7309	6.8953	2.68907	7.08373	1.3974	3.80274e-07	6.89714e-05	yes	--	Retrovirus-related Pol polyprotein from transposon TNT 1-94 [Trichinella sp. T8]	-	-	-	-	-	-	-
Unigene0005937	49.3333	152.333	0.5757	0.8065	1.2727	3.0096	3.2611	2.0361	0.884967	2.76893	1.64564	1.8624e-05	0.00199857	yes	--	Transposable element Tc3 transposase [Anoplophora glabripennis]	-	-	-	-	-	-	-
Unigene0005948	1	11.6667	0	0.1032	0.1692	1.4007	0.8078	1.0817	0.0908	1.09673	3.59438	0.000473765	0.0258316	yes	--	--	-	-	-	-	-	-	-
Unigene0005954	18.6667	46.6667	1.6305	1.3044	1.7567	4.1301	4.213	3.4617	1.56387	3.93493	1.33122	0.00102233	0.0452954	yes	--	--	-	-	-	-	-	-	-
Unigene0005998	651.333	1349.67	5.8513	5.527	6.5955	12.6384	13.0438	11.7355	5.99127	12.4726	1.05783	4.59602e-05	0.00417717	yes	Nelf-E	Negative elongation factor E [Zootermopsis nevadensis]	-	-	-	-	-	GO:0008135//translation factor activity, RNA binding	GO:0034645//cellular macromolecule biosynthetic process
Unigene0006030	484.333	231.667	7.9347	10.1404	10.2146	4.5479	5.2495	3.6841	9.4299	4.49383	-1.0693	0.000259353	0.0162693	yes	--	RNA-directed DNA polymerase from mobile element jockey [Exaiptasia pallida]	-	-	-	-	-	-	-
Unigene0006113	3.33333	17.6667	0.9452	0.5131	0.1402	2.6305	3.4208	2.1183	0.532833	2.7232	2.35355	0.00098018	0.0440243	yes	--	--	-	-	-	-	-	-	-
Unigene0006191	25.6667	76.6667	0.4578	0.4206	0.4545	1.47	1.3798	1.1292	0.4443	1.32633	1.57784	1.49004e-05	0.00164765	yes	--	--	-	-	-	-	-	-	-
Unigene0006193	462.667	176.333	5.1568	6.4027	5.6618	2.0827	1.6584	2.8552	5.74043	2.19877	-1.38447	8.54545e-06	0.00104241	yes	--	PREDICTED: RNA-directed DNA polymerase from mobile element jockey-like [Strongylocentrotus purpuratus]	-	-	-	-	-	-	-
Unigene0006222	224	89	12.9727	8.1519	8.3433	3.2291	5.327	3.0329	9.82263	3.863	-1.34639	0.000165667	0.0115216	yes	Dhrs11	enkurin [Coptotermes formosanus]	Metabolism	Metabolism of terpenoids and polyketides	ko00900//Terpenoid backbone biosynthesis ;ko00981//Insect hormone biosynthesis	K15890	-	-	-
Unigene0006223	585.333	225.333	19.045	14.8167	13.7313	6.2983	6.3386	5.5839	15.8643	6.0736	-1.38516	1.31324e-06	0.000207373	yes	--	--	-	-	-	-	-	-	-
Unigene0006224	579.667	271.333	14.8537	14.018	13.3517	6.2079	7.3137	6.1558	14.0745	6.55913	-1.1015	4.97256e-05	0.00444418	yes	Dhrs11	enkurin [Coptotermes formosanus]	Metabolism	Metabolism of terpenoids and polyketides	ko00900//Terpenoid backbone biosynthesis ;ko00981//Insect hormone biosynthesis	K15890	-	-	-
Unigene0006263	15.6667	42.3333	1.1488	0.9595	1.8877	3.1248	3.9214	4.022	1.332	3.6894	1.46979	0.00106545	0.0467491	yes	--	--	-	-	-	-	-	-	-
Unigene0006302	7104.33	2355.33	73.6531	56.9307	67.5445	24.1176	21.4017	20.4183	66.0428	21.9792	-1.58726	7.33732e-10	2.4694e-07	yes	--	--	-	-	-	-	-	-	-
Unigene0006414	7.33333	106.333	0	0.0596	0.4882	2.8824	2.175	3.6311	0.1826	2.89617	3.98739	1.84895e-08	4.77769e-06	yes	--	--	-	-	-	-	-	-	-
Unigene0006523	465	1923	7.5817	8.2318	20.2439	55.0909	60.7279	37.6088	12.0191	51.1425	2.08919	2.14646e-07	4.10402e-05	yes	Tll2	PREDICTED: tolloid-like protein 1, partial [Cimex lectularius]	-	-	-	-	-	-	-
Unigene0006524	1222	6120	3.2166	2.9985	12.5585	32.105	43.3536	22.7567	6.25787	32.7384	2.38724	2.34088e-06	0.000347517	yes	--	--	-	-	-	-	-	-	-
Unigene0006528	267.667	94.6667	13.2737	16.6814	11.8606	4.209	5.0325	5.4054	13.9386	4.8823	-1.51345	9.68988e-07	0.000158733	yes	--	--	-	-	-	-	-	-	-
Unigene0006601	31.6667	1	0	2.7538	2.1192	0.0508	0.0489	0.0535	1.62433	0.0510667	-4.99132	8.84224e-05	0.00700995	yes	--	--	-	-	-	-	-	-	-
Unigene0006615	4.66667	23.3333	0.4493	0.3485	0.1143	1.5132	1.3939	1.5271	0.304033	1.47807	2.28141	0.000157168	0.0110613	yes	--	--	-	-	-	-	-	-	-
Unigene0006702	371	802.667	7.4833	10.2077	8.431	18.841	16.6569	20.8944	8.70733	18.7974	1.11023	7.06195e-05	0.00588965	yes	--	PREDICTED: leucine-rich repeat-containing protein 15 isoform X2 [Acyrthosiphon pisum]	-	-	-	-	-	-	-
Unigene0006761	54.3333	122.667	1.168	1.6109	2.2196	3.6588	3.9043	3.8856	1.66617	3.81623	1.19562	0.000539342	0.0284971	yes	--	--	-	-	-	-	-	-	-
Unigene0006787	19	48	0.7808	0.7979	0.9811	2.3458	2.1248	2.0428	0.853267	2.17113	1.34738	0.000824593	0.0390828	yes	--	Retrotransposable element, partial [Anoplophora glabripennis]	-	-	-	-	-	-	-
Unigene0006866	11.6667	1	0.7584	2.0585	1.5749	0	0.2387	0.1307	1.46393	0.123133	-3.57156	0.000807635	0.0385323	yes	--	--	-	-	-	-	-	-	-
Unigene0007080	34.6667	11	1.0373	1.1614	1.1252	0.2865	0.3672	0.4023	1.10797	0.352	-1.65427	0.00033378	0.0197163	yes	--	RNA-directed DNA polymerase from mobile element jockey, partial [Stegodyphus mimosarum]	-	-	-	-	-	-	-
Unigene0007148	10.6667	33.3333	0.3587	0.3245	0.266	1.0569	0.903	0.9893	0.3164	0.983067	1.63554	0.000433308	0.0241407	yes	--	--	-	-	-	-	-	-	-
Unigene0007195	52.3333	327	4.7206	1.4837	3.2617	28.8572	25.4508	4.7543	3.15533	19.6874	2.64141	1.07806e-05	0.00125856	yes	--	--	-	-	-	-	-	-	-
Unigene0007205	2.66667	28.3333	0	0.1341	0.1099	0.9706	1.1079	0.4791	0.0813333	0.852533	3.38984	3.06904e-06	0.00043925	yes	--	--	-	-	-	-	-	-	-
Unigene0007217	584.667	224.667	7.894	7.9319	8.8782	2.7772	2.6153	4.2162	8.2347	3.2029	-1.36234	7.03477e-06	0.000890266	yes	--	Ornithine decarboxylase antizyme [Camponotus floridanus]	-	-	-	-	-	-	-
Unigene0007246	58.3333	17.6667	0.8913	0.8176	0.9301	0.3774	0.2321	0.1907	0.879667	0.266733	-1.72156	3.79943e-05	0.00359607	yes	--	--	-	-	-	-	-	-	-
Unigene0007263	2091.67	4371.67	6.5648	4.2533	5.2952	10.1673	11.8051	11.8825	5.3711	11.285	1.07111	7.99372e-05	0.00649142	yes	per	Period circadian protein [Zootermopsis nevadensis]	Organismal Systems	Environmental adaptation	ko04711//Circadian rhythm - fly	K02633	-	-	-
Unigene0007328	274	116	6.1617	4.6058	8.0785	2.1182	2.9758	3.0396	6.282	2.7112	-1.21229	0.000283229	0.0173591	yes	--	endonuclease-reverse transcriptase [Blattella germanica]	-	-	-	-	-	-	-
Unigene0007345	91.3333	27	4.0162	2.4081	1.7606	0.4416	1.3866	0.527	2.7283	0.785067	-1.79712	0.00034043	0.0200612	yes	--	--	-	-	-	-	-	-	-
Unigene0007455	428.667	972.333	5.0131	5.496	5.0277	12.4059	11.4861	11.2433	5.17893	11.7118	1.17723	6.31877e-06	0.00081243	yes	--	WD repeat-containing protein 43 [Zootermopsis nevadensis]	Genetic Information Processing	Translation	ko03008//Ribosome biogenesis in eukaryotes	K14546	-	-	-
Unigene0007493	21	60.3333	0.5005	0.6864	0.4689	1.6558	1.5419	1.4985	0.551933	1.5654	1.50397	0.000105454	0.00803027	yes	--	--	-	-	-	-	-	-	-
Unigene0007508	49.3333	17	1.2812	1.3385	0.9467	0.2849	0.5249	0.4001	1.1888	0.4033	-1.55958	0.000318586	0.0189906	yes	--	--	-	-	-	-	-	-	-
Unigene0007518	132.333	34.6667	2.3564	4.1866	2.8812	0.6079	0.6742	1.1818	3.1414	0.8213	-1.93543	9.90127e-07	0.000161553	yes	--	--	-	-	-	-	-	-	-
Unigene0007550	1322	181.667	13.191	10.0738	14.1885	1.893	1.3716	1.9635	12.4844	1.7427	-2.84073	4.91038e-20	8.03991e-17	yes	--	--	-	-	-	-	-	-	-
Unigene0007586	38	12	1.0225	1.1702	0.9347	0.38	0.3131	0.2858	1.04247	0.3263	-1.67573	0.000218399	0.0142804	yes	--	--	-	-	-	-	-	-	-
Unigene0007597	522.667	1477	7.9669	9.8391	9.4963	17.6978	24.7332	35.2281	9.10077	25.8864	1.50813	2.02754e-06	0.000304662	yes	--	Protein takeout [Zootermopsis nevadensis]	-	-	-	-	-	-	-
Unigene0007633	2682.33	1217.67	37.5617	44.3041	43.5705	18.4469	17.0742	21.6519	41.8121	19.0577	-1.13355	1.32121e-05	0.00149167	yes	--	hypothetical protein [Coptotermes formosanus]	-	-	-	-	-	-	-
Unigene0007653	220	62.3333	4.8584	3.712	4.3776	0.8641	1.3968	1.427	4.316	1.2293	-1.81186	5.7936e-08	1.31543e-05	yes	--	--	-	-	-	-	-	-	-
Unigene0007670	1.33333	109.667	0	0	0.0708	0	6.1387	0.0411	0.0236	2.05993	6.44767	0.0011291	0.0489337	yes	--	23 kDa integral membrane protein [Atta colombica]	-	-	-	-	GO:0031224//intrinsic component of membrane	-	-
Unigene0007671	560.333	82	17.8218	13.465	17.1729	2.1122	2.503	2.529	16.1532	2.3814	-2.76194	2.89068e-19	4.35417e-16	yes	LCT	beta-glucosidase [Coptotermes formosanus]	Metabolism	Global and overview maps;Carbohydrate metabolism	ko01100//tMetabolic pathways;ko00052//Galactose metabolism	K01229	-	-	-
Unigene0007761	335	1587.67	1.6855	3.5281	1.9959	11.9673	7.5653	14.2942	2.40317	11.2756	2.2302	1.62226e-09	5.16425e-07	yes	SUGTL3	Solute carrier family 2, facilitated glucose transporter member 8 [Zootermopsis nevadensis]	-	-	-	-	-	-	-
Unigene0007863	57.3333	13	1.769	0.935	1.2223	0.3658	0.2637	0.2648	1.30877	0.2981	-2.13434	2.58015e-06	0.00037804	yes	--	--	-	-	-	-	-	-	-
Unigene0007868	105.333	616	2.6189	3.1645	6.9551	24.5616	30.5879	21.3652	4.24617	25.5049	2.58654	1.25722e-10	4.86789e-08	yes	tld	Dorsal-ventral patterning tolloid-like protein 1, partial [Zootermopsis nevadensis]	-	-	-	-	-	-	-
Unigene0007916	36.3333	148	1.152	2.0204	1.6168	3.2204	13.3439	2.3373	1.5964	6.30053	1.98065	0.000750265	0.0364551	yes	CG3556	CLUMA_CG009962, isoform A [Clunio marinus]	-	-	-	-	-	-	-
Unigene0007934	2658	925.667	237.3	285.859	165.105	77.75	65.9612	93.0018	229.421	78.9043	-1.53982	3.16611e-07	5.81938e-05	yes	--	--	-	-	-	-	-	-	-
Unigene0007952	364.667	1025.67	1.0916	1.2126	1.5538	3.4863	3.7537	3.7199	1.286	3.6533	1.50631	6.21583e-08	1.39591e-05	yes	Fbln7	PREDICTED: fibrillin-3-like isoform X1 [Cephus cinctus]	-	-	-	-	-	-	-
Unigene0007970	0.666667	24	0.0889	0	0	0.6109	0.3775	2.2517	0.0296333	1.08003	5.18771	3.55434e-06	0.000498313	yes	--	--	-	-	-	-	-	-	-
Unigene0007981	98	212	3.646	3.6473	4.4848	9.9791	7.8515	7.8392	3.92603	8.5566	1.12397	0.000203686	0.0134843	yes	--	--	-	-	-	-	-	-	-
Unigene0007992	1963	3999.67	10.8412	11.1007	11.2056	22.8687	22.7586	21.9132	11.0492	22.5135	1.02685	2.70308e-05	0.00272104	yes	eRF1	Eukaryotic peptide chain release factor subunit 1 [Zootermopsis nevadensis]	Genetic Information Processing	Translation	ko03015//mRNA surveillance pathway	K03265	-	GO:0003747//translation release factor activity	GO:0043624//cellular protein complex disassembly
Unigene0008025	0	28.3333	0	0	0	0	3.6346	0	0.001	1.21153	10.2426	0.000959183	0.043381	yes	--	--	-	-	-	-	-	-	-
Unigene0008055	308	65.3333	9.0515	7.3219	10.5904	1.2659	2.2921	2.2321	8.98793	1.93003	-2.21936	2.1078e-10	7.84172e-08	yes	--	--	-	-	-	-	-	-	-
Unigene0008075	0	64.3333	0	0	0	0	9.2988	0	0.001	3.0996	11.5979	0.000265663	0.0165223	yes	--	carbohydrate binding module, partial [Coptotermes formosanus]	-	-	-	-	-	-	-
Unigene0008087	142.333	51.3333	2.5347	2.8176	3.0796	1.1856	0.9876	0.8739	2.81063	1.0157	-1.46842	4.30673e-06	0.000583273	yes	--	--	-	-	-	-	-	-	-
Unigene0008101	18	74.6667	1.5075	1.1199	1.5536	7.5593	5.1687	4.7599	1.39367	5.8293	2.06444	3.99531e-07	7.21462e-05	yes	--	--	-	-	-	-	-	-	-
Unigene0008106	145.667	34	1.3959	1.5538	2.0463	0.5991	0.2658	0.3155	1.66533	0.393467	-2.0815	1.20879e-07	2.46782e-05	yes	--	family 4 cytochrome P450 [Coptotermes acinaciformis]	-	-	-	-	-	-	-
Unigene0008107	105.667	39.3333	3.2456	2.2475	2.4793	1.3053	0.8204	0.8459	2.65747	0.990533	-1.42377	8.06267e-05	0.00653452	yes	Cyp4c3	family 4 cytochrome P450 [Coptotermes acinaciformis]	-	-	-	-	-	GO:0005488//binding;GO:0016491//oxidoreductase activity	-
Unigene0008108	1219.33	497.333	15.2731	15.7373	15.7533	5.9139	6.2726	6.9258	15.5879	6.37077	-1.29089	6.99676e-07	0.000118709	yes	Cyp4c3	family 4 cytochrome P450 [Coptotermes acinaciformis]	-	-	-	-	-	-	-
Unigene0008162	77.6667	310	2.5138	3.0326	2.517	4.1494	5.4059	23.2931	2.6878	10.9495	2.02636	0.000311029	0.0186308	yes	--	--	-	-	-	-	-	-	-
Unigene0008200	13.3333	39.3333	0.2459	0.3883	0.2586	0.7245	0.9918	0.8785	0.2976	0.864933	1.53921	0.000543113	0.0286678	yes	--	--	-	-	-	-	-	-	-
Unigene0008209	72.3333	5.66667	3.5429	4.8673	6.8215	0.142	0.7509	0.2992	5.07723	0.397367	-3.6755	3.62976e-11	1.5842e-08	yes	--	--	-	-	-	-	-	-	-
Unigene0008213	116	8.66667	1.844	0.7802	1.9188	0.0799	0.128	0.1402	1.51433	0.116033	-3.70607	1.79699e-13	1.12668e-10	yes	--	--	-	-	-	-	-	-	-
Unigene0008233	192.667	442	1.2943	1.0577	1.4854	2.9708	3.4665	2.4168	1.27913	2.95137	1.20622	6.01322e-05	0.00516497	yes	NLK	nemo-like protein [Nilaparvata lugens]	Environmental Information Processing	Signal transduction	ko04010//MAPK signaling pathway ;ko04310//Wnt signaling pathway ;ko04068//FoxO signaling pathway	K04468	-	GO:0004702//receptor signaling protein serine/threonine kinase activity;GO:0032550//purine ribonucleoside binding	GO:0006464//cellular protein modification process;GO:0006796//phosphate-containing compound metabolic process
Unigene0008236	47.3333	6.66667	2.2318	3.6348	2.8692	0.4871	0	0.7695	2.91193	0.418867	-2.79741	9.05906e-06	0.0010927	yes	--	--	-	-	-	-	-	-	-
Unigene0008240	1671	554	11.4064	12.5494	10.3858	3.3115	4.3246	3.6517	11.4472	3.7626	-1.60519	3.12369e-09	9.31939e-07	yes	--	feruloyl esterase-like protein Est2 [Reticulitermes flavipes]	-	-	-	-	-	-	-
Unigene0008254	13.3333	0.666667	1.3016	0.4463	0.9146	0.0673	0.0647	0	0.8875	0.044	-4.33417	0.00010084	0.00776029	yes	--	--	-	-	-	-	-	-	-
Unigene0008268	32.3333	274.333	0.6163	0.6118	0.4701	2.525	8.2787	3.2601	0.566067	4.68793	3.04991	2.50628e-10	9.0781e-08	yes	DPEP1	dipeptidase 1-like protein [Coptotermes formosanus]	-	-	-	-	GO:0016020//membrane	GO:0008237//metallopeptidase activity;GO:0008238//exopeptidase activity	-
Unigene0008280	19375.7	5866	90.6573	89.6376	51.8207	20.2072	16.3597	33.2727	77.3719	23.2799	-1.73273	4.03822e-07	7.28147e-05	yes	--	hypothetical protein L798_11021 [Zootermopsis nevadensis]	-	-	-	-	-	-	-
Unigene0008295	70.6667	23.3333	0.8292	1.5462	1.3958	0.4426	0.3914	0.4102	1.25707	0.414733	-1.59981	7.43397e-05	0.00616246	yes	--	PREDICTED: uncharacterized protein LOC108363552 [Rhagoletis zephyria]	-	-	-	-	-	-	-
Unigene0008298	277.667	601	3.8373	4.2311	4.1861	8.0661	9.473	8.973	4.08483	8.83737	1.11334	3.75518e-05	0.00355964	yes	trmt10c	Mitochondrial ribonuclease P protein 1-like protein [Zootermopsis nevadensis]	-	-	-	-	-	-	-
Unigene0008312	259.333	64	7.6416	4.2348	8.1001	1.6679	1.503	1.8663	6.65883	1.67907	-1.98761	2.16091e-08	5.42447e-06	yes	--	--	-	-	-	-	-	-	-
Unigene0008354	13	442.667	0.1794	0.0354	0.3775	0.3044	0.3696	21.6823	0.197433	7.4521	5.23821	9.27464e-05	0.00729654	yes	--	Trypsin epsilon [Papilio xuthus]	-	-	-	-	-	-	-
Unigene0008360	233.333	833	3.0354	3.0446	3.8081	8.8593	11.5179	15.4147	3.29603	11.9306	1.85587	3.80386e-09	1.11072e-06	yes	PCP36	PREDICTED: pupal cuticle protein 20 [Tribolium castaneum]	-	-	-	-	-	-	-
Unigene0008361	0	28	0	0	0	0	3.7264	0	0.001	1.24213	10.2786	0.000981953	0.0440341	yes	--	membrane protein [Tritrichomonas foetus]	-	-	-	-	-	-	-
Unigene0008365	802	1994.33	3.8947	3.8665	4.3524	9.9894	10.1688	10.0951	4.03787	10.0844	1.32046	2.11896e-07	4.07398e-05	yes	TFAP2B	PREDICTED: transcription factor AP-2-epsilon isoform X2 [Megachile rotundata]	-	-	-	-	GO:0043231//intracellular membrane-bounded organelle	-	GO:0010468//regulation of gene expression
Unigene0008375	76.3333	31.6667	1.8616	2.7624	2.4025	0.7924	0.9081	1.2195	2.34217	0.973333	-1.26684	0.000666398	0.0333374	yes	--	--	-	-	-	-	-	-	-
Unigene0008401	41	128.333	1.0148	1.1018	1.1961	3.933	2.8742	3.6311	1.10423	3.47943	1.65581	5.28287e-07	9.20329e-05	yes	--	--	-	-	-	-	-	-	-
Unigene0008407	911	1887.67	11.0937	11.9639	10.5711	23.2221	22.6149	23.6186	11.2096	23.1519	1.0464	3.46065e-05	0.00332191	yes	--	obstructor B [Locusta migratoria]	-	-	-	-	-	GO:0043169//cation binding	-
Unigene0008439	54.3333	12.6667	0.9954	1.124	1.0809	0.2346	0.3947	0.103	1.06677	0.2441	-2.1277	7.70046e-06	0.000958793	yes	--	--	-	-	-	-	-	-	-
Unigene0008449	421.333	64.6667	7.8028	5.1356	8.2661	1.0343	1.1083	1.1606	7.06817	1.10107	-2.68243	5.54224e-16	5.80127e-13	yes	--	--	-	-	-	-	-	-	-
Unigene0008459	0.333333	68.6667	0	0.0443	0	0.0801	7.8508	0	0.0147667	2.64363	7.48403	0.000175195	0.0119686	yes	Lip3	Lipase 3 [Zootermopsis nevadensis]	Cellular Processes;Metabolism	Lipid metabolism;Transport and catabolism	ko04142//Lysosome ;ko00100//Steroid biosynthesis	K01052	-	-	-
Unigene0008481	1719.33	699	4.9698	4.6134	4.6197	1.6299	2.0942	2.0487	4.7343	1.92427	-1.29884	8.57056e-07	0.000141523	yes	NLGN4X	AGAP003570-PA-like protein [Anopheles sinensis]	-	-	-	-	-	-	-
Unigene0008491	50	541	0.917	0.34	1.8911	1.9771	1.3937	33.9381	1.04937	12.4363	3.56697	0.000319172	0.019008	yes	Tmprss3	Prostasin [Zootermopsis nevadensis]	-	-	-	-	-	-	-
Unigene0008504	40	751	0.2897	0.1765	0.3522	1.277	1.7945	13.1557	0.2728	5.40907	4.30946	2.21303e-08	5.51094e-06	yes	--	Stress protein DDR48 [Zootermopsis nevadensis]	-	-	-	-	-	-	-
Unigene0008512	2	24	0.0892	0.0969	0.0794	0.0876	0.5896	2.584	0.0885	1.08707	3.61862	0.00072117	0.0354176	yes	--	PREDICTED: phospholipase A2 [Athalia rosae]	Metabolism	Global and overview maps;Lipid metabolism	ko01100//tMetabolic pathways;ko00564//Glycerophospholipid metabolism ;ko00565//Ether lipid metabolism ;ko00590//Arachidonic acid metabolism ;ko00592//alpha-Linolenic acid metabolism ;ko00591//Linoleic acid metabolism	K01047	-	-	-
Unigene0008530	1036	2487.33	7.3857	7.4015	8.6188	18.94	20.0919	17.3618	7.802	18.7979	1.26866	7.80342e-07	0.000130249	yes	SETMAR	transposase, partial [Trimerotropis pallidipennis]	Metabolism	Global and overview maps;Metabolism of cofactors and vitamins	ko01100//tMetabolic pathways;ko00760//Nicotinate and nicotinamide metabolism	K00858	-	-	-
Unigene0008564	112	13.3333	3.7009	2.3604	2.5108	0.1525	0.5131	0.348	2.85737	0.337867	-3.08016	1.11757e-11	5.52146e-09	yes	--	--	-	-	-	-	-	-	-
Unigene0008581	45	198.333	0.9179	0.7679	0.3616	2.0841	2.5289	4.296	0.682467	2.96967	2.12147	7.44051e-07	0.000124866	yes	--	PREDICTED: calcium-binding protein P [Strongylocentrotus purpuratus]	-	-	-	-	-	-	-
Unigene0008591	0.333333	174.333	0	0	0.0167	0	9.2096	0.0778	0.00556667	3.0958	9.11928	3.72309e-05	0.00353737	yes	--	CLUMA_CG011727, isoform A [Clunio marinus]	-	-	-	-	-	-	-
Unigene0008618	83	30	1.4021	1.8921	1.6402	0.5312	0.6241	0.6216	1.6448	0.5923	-1.47351	3.46136e-05	0.00332191	yes	--	Ankyrin repeat-containing protein [Oryctes borbonicus]	-	-	-	-	-	-	-
Unigene0008674	1910.33	641.333	11.7829	11.8829	12.4183	3.5519	3.7646	4.8725	12.028	4.063	-1.56578	6.62763e-09	1.84788e-06	yes	--	hypothetical protein L798_15669 [Zootermopsis nevadensis]	-	-	-	-	-	-	-
Unigene0008675	325	126	7.4399	6.637	6.8154	1.7521	2.0949	4.3653	6.9641	2.73743	-1.34711	0.000316411	0.0188708	yes	--	--	-	-	-	-	-	-	-
Unigene0008687	232.667	2852	4.6352	4.9223	4.4693	56.7507	46.4689	69.2471	4.6756	57.4889	3.62006	3.02431e-33	2.07526e-29	yes	--	--	-	-	-	-	-	-	-
Unigene0008697	34	132	0.743	0.4951	0.4659	1.7251	2.4872	2.3756	0.568	2.19597	1.95089	5.43617e-08	1.24342e-05	yes	GGPS1	geranylgeranyl diphosphate synthase [Reticulitermes speratus]	Metabolism	Metabolism of terpenoids and polyketides;Global and overview maps	ko01100//tMetabolic pathways;ko00900//Terpenoid backbone biosynthesis	K00804	-	-	-
Unigene0008703	164.667	43.6667	6.5022	3.7081	5.6118	1.3225	1.0541	1.9022	5.27403	1.42627	-1.88666	4.56258e-07	8.08532e-05	yes	--	--	-	-	-	-	-	-	-
Unigene0008709	466.333	209	6.7403	9.5809	4.0421	3.2608	2.5102	3.1366	6.78777	2.9692	-1.19286	0.000780509	0.0376286	yes	FGF	PREDICTED: serine/arginine repetitive matrix protein 2 [Dinoponera quadriceps]	Environmental Information Processing	Signal transduction	ko04010//MAPK signaling pathway	K04358	-	-	-
Unigene0008746	70.3333	17	1.4892	1.8547	1.267	0.2366	0.3308	0.5437	1.53697	0.370367	-2.05306	1.67263e-06	0.000255056	yes	--	--	-	-	-	-	-	-	-
Unigene0008794	1041	2659.67	19.7648	20.5087	13.3273	42.7905	45.2487	47.0868	17.8669	45.042	1.33398	1.5934e-06	0.000246011	yes	--	PREDICTED: paternally-expressed gene 3 protein-like [Hyalella azteca]	-	-	-	-	-	-	-
Unigene0008808	790.333	2560.67	5.9812	6.4028	18.9875	29.044	28.9226	49.03	10.4572	35.6655	1.77004	6.15305e-05	0.00525221	yes	Agrn	Agrin [Zootermopsis nevadensis]	-	-	-	-	-	-	-
Unigene0008818	0.333333	97.6667	0.0267	0	0	0.0525	0.1513	7.8731	0.0089	2.6923	8.24082	6.50707e-06	0.000834601	yes	--	--	-	-	-	-	-	-	-
Unigene0008823	20.6667	863	0.2143	0.1058	0.2601	0.3254	0.184	25.5468	0.1934	8.6854	5.48893	5.03089e-05	0.00447534	yes	--	hypothetical protein L798_11378 [Zootermopsis nevadensis]	-	-	-	-	-	-	-
Unigene0008853	8	33.6667	0.4005	0.2174	0.1782	0.8196	1.355	1.1393	0.265367	1.10463	2.05751	9.34258e-05	0.0073196	yes	--	--	-	-	-	-	-	-	-
Unigene0008867	125	27.6667	4.115	2.9786	2.5338	0.5338	0.6842	0.9102	3.20913	0.7094	-2.17751	7.69306e-09	2.09759e-06	yes	--	PREDICTED: uncharacterized protein LOC106681812 isoform X1 [Halyomorpha halys]	-	-	-	-	-	-	-
Unigene0008906	1762.33	813.667	9.0408	9.4268	7.9792	4.1004	4.1701	3.8586	8.8156	4.04303	-1.12462	1.15706e-05	0.00134066	yes	--	PREDICTED: ATP-dependent RNA helicase vasa, isoform A [Polistes canadensis]	-	-	-	-	-	-	-
Unigene0008924	3.33333	19.3333	0.3497	0.5695	0	1.6315	1.8984	1.4469	0.3064	1.65893	2.43677	0.000975927	0.0439452	yes	--	--	-	-	-	-	-	-	-
Unigene0008940	26	3.66667	0.617	0.397	0.7119	0.1571	0	0.0945	0.5753	0.0838667	-2.77815	6.50173e-05	0.00550042	yes	--	polyprotein, partial [Bombyx mori]	-	-	-	-	-	-	-
Unigene0008941	2742	211	24.9981	17.0957	29.762	1.6387	2.0179	1.9682	23.9519	1.87493	-3.67523	1.89312e-29	1.01665e-25	yes	--	--	-	-	-	-	-	-	-
Unigene0008947	88.6667	16.3333	1.4147	0.9874	1.349	0.2978	0.1908	0.209	1.25037	0.232533	-2.42684	1.44902e-09	4.64873e-07	yes	--	--	-	-	-	-	-	-	-
Unigene0008954	92926.7	28442.7	2100.93	1810.77	1986.44	650.17	539.682	623.791	1966.05	604.547	-1.70137	1.57553e-11	7.51359e-09	yes	Mp20	calponin-likey domain containing protein [Coptotermes formosanus]	-	-	-	-	-	-	-
Unigene0008960	3509.67	464.667	52.8718	50.1052	55.0686	6.1388	6.6797	8.2507	52.6819	7.02307	-2.90713	1.09325e-25	3.85808e-22	yes	--	--	-	-	-	-	-	-	-
Unigene0009016	0	8.66667	0	0	0	0.6199	0.3973	1.7409	0.001	0.919367	9.8445	0.000460273	0.0252782	yes	--	--	-	-	-	-	-	-	-
Unigene0009061	11.3333	46.6667	2.174	0.9441	0.5805	5.1247	3.1814	6.8584	1.23287	5.05483	2.03565	0.000177933	0.0121154	yes	--	--	-	-	-	-	-	-	-
Unigene0009090	7.66667	34.6667	0.1065	0.1734	0.308	0.9936	1.0053	0.7159	0.195967	0.904933	2.2072	3.08872e-05	0.00302061	yes	--	Transposable element Tc3 transposase, partial [Anoplophora glabripennis]	Metabolism	Glycan biosynthesis and metabolism	ko00514//Other types of O-glycan biosynthesis	K03691	-	-	-
Unigene0009156	131	1764	0.678	0.7002	1.7146	4.2067	5.1442	35.1923	1.03093	14.8477	3.84822	1.64327e-07	3.25792e-05	yes	--	--	-	-	-	-	-	-	-
Unigene0009167	10.6667	0	0.8246	1.3023	0.3336	0	0	0	0.820167	0.001	-9.67977	4.98815e-05	0.00444846	yes	--	endonuclease-reverse transcriptase [Blattella germanica]	-	-	-	-	-	-	-
Unigene0009252	18.3333	830	0.1238	0.1882	0.9476	0.3648	0.374	62.9778	0.419867	21.2389	5.66063	0.000216503	0.0141939	yes	ephx3	Epoxide hydrolase 4 [Zootermopsis nevadensis]	-	-	-	-	-	-	-
Unigene0009272	1989.33	888	64.2127	47.2287	61.3129	26.6526	23.4676	27.7613	57.5848	25.9605	-1.14937	1.88955e-05	0.0020223	yes	--	PREDICTED: flocculation protein FLO9-like, partial [Limulus polyphemus]	-	-	-	-	-	-	-
Unigene0009285	1465.33	3217	14.7421	15.7956	16.0944	35.7555	28.3455	38.8685	15.544	34.3232	1.14282	1.26107e-05	0.00143824	yes	--	--	Environmental Information Processing	Signal transduction	ko04310//Wnt signaling pathway	K19882	-	-	-
Unigene0009292	29.6667	0	1.3497	1.229	1.24	0	0	0	1.2729	0.001	-10.3139	2.25264e-13	1.39816e-10	yes	--	--	-	-	-	-	-	-	-
Unigene0009320	44.6667	8	5.8851	3.9805	3.0054	0.8529	1.1841	0.1996	4.29033	0.745533	-2.52474	6.89653e-06	0.000877266	yes	--	Cytochrome P450 6j1, partial [Zootermopsis nevadensis]	-	-	-	-	-	GO:0005488//binding	-
Unigene0009321	1141.33	360.333	12.879	11.551	9.6835	3.5621	4.3914	2.6705	11.3712	3.54133	-1.68302	2.16137e-08	5.42447e-06	yes	CYP6J1	Cytochrome P450 6j1, partial [Zootermopsis nevadensis]	-	-	-	-	-	-	-
Unigene0009323	79.3333	33	5.9046	5.2453	4.6581	2.1089	2.4706	1.9433	5.26933	2.17427	-1.27709	0.000264179	0.0164549	yes	CYP6J1	Cytochrome P450 6j1, partial [Zootermopsis nevadensis]	-	-	-	-	-	-	-
Unigene0009327	306.333	138.333	10.1597	10.4615	9.1884	4.7964	5.0435	3.4916	9.93653	4.44383	-1.16094	9.47916e-05	0.00740556	yes	CYP6K1	Cytochrome P450 6j1, partial [Zootermopsis nevadensis]	-	-	-	-	-	-	-
Unigene0009328	947.333	213	15.9502	16.3033	13.1925	3.1017	3.6507	3.383	15.1487	3.37847	-2.16475	1.40817e-14	1.08706e-11	yes	CYP6K1	Cytochrome P450 6j1, partial [Zootermopsis nevadensis]	-	-	-	-	-	-	-
Unigene0009329	600.333	249.333	6.5081	4.9379	3.9407	2.1787	2.3701	1.7607	5.1289	2.10317	-1.28609	3.09516e-05	0.00302396	yes	CYP6K1	Cytochrome P450 6j1, partial [Zootermopsis nevadensis]	-	-	-	-	-	-	-
Unigene0009332	5519.33	883	61.3542	57.2045	48.7719	8.1126	9.7618	8.7014	55.7769	8.8586	-2.65452	6.35517e-23	1.50954e-19	yes	--	--	-	-	-	-	-	-	-
Unigene0009346	158.667	362	3.451	4.2085	4.0731	8.5478	9.9162	8.2255	3.91087	8.8965	1.18575	3.0554e-05	0.00299039	yes	--	--	-	-	-	-	-	-	-
Unigene0009364	91	12	2.7112	3.516	3.8542	0.2959	0.3911	0.6621	3.36047	0.4497	-2.90163	1.53012e-11	7.3253e-09	yes	--	--	-	-	-	-	-	-	-
Unigene0009394	0	101	0	0	0	0	7.7544	0	0.001	2.5848	11.3358	0.000168943	0.0116967	yes	eno	enolase, partial [Pseudotrichonympha grassii]	Metabolism;Genetic Information Processing	Carbohydrate metabolism;Global and overview maps;Folding, sorting and degradation	ko01100//tMetabolic pathways;ko01200//Carbon metabolism;ko01230//Biosynthesis of amino acids;ko00010//Glycolysis / Gluconeogenesis ;ko03018//RNA degradation	K01689	-	-	-
Unigene0009461	260.333	548	2.1502	2.5476	2.1996	4.96	5.054	4.4112	2.29913	4.8084	1.06447	9.53479e-05	0.0074396	yes	rad50	DNA repair protein RAD50 [Zootermopsis nevadensis]	Genetic Information Processing	Replication and repair	ko03440//Homologous recombination ;ko03450//Non-homologous end-joining	K10866	-	-	-
Unigene0009541	105	980.333	0.6352	0.435	0.6825	0.9331	0.8699	15.4738	0.584233	5.75893	3.30119	0.000137405	0.00991336	yes	--	PREDICTED: location of vulva defective 1 isoform X1 [Cimex lectularius]	-	-	-	-	-	-	-
Unigene0009553	77	159	0.5448	0.6192	0.7576	1.3628	1.5269	1.0918	0.640533	1.32717	1.051	0.00100925	0.0448731	yes	--	--	-	-	-	-	-	-	-
Unigene0009590	327.333	765	3.741	3.242	3.8611	11.4107	8.9149	4.9651	3.6147	8.43023	1.2217	0.000343728	0.0202169	yes	--	--	-	-	-	-	-	-	-
Unigene0009591	31	5	3.1621	3.5405	2.4626	0.0971	0.7464	0.6133	3.05507	0.4856	-2.65336	1.12782e-05	0.0013117	yes	--	hypothetical protein T265_11686 [Opisthorchis viverrini]	-	-	-	-	-	-	-
Unigene0009602	88	307.667	2.8809	1.93	3.0551	8.6095	11.2848	7.8301	2.622	9.24147	1.81745	3.47193e-08	8.35937e-06	yes	drm	Protein drumstick [Zootermopsis nevadensis]	-	-	-	-	-	GO:0043169//cation binding	-
Unigene0009632	11.6667	40	0.3915	0.425	0.5226	1.3842	0.8131	2.5105	0.446367	1.56927	1.81379	0.000778503	0.0375613	yes	ACP21	PREDICTED: cuticle protein 7-like [Nicrophorus vespilloides]	-	-	-	-	-	-	-
Unigene0009639	929.333	2436.67	9.7126	10.8662	12.9943	29.4905	29.6948	29.4898	11.191	29.5584	1.40122	8.81905e-08	1.87808e-05	yes	CDK5RAP3	PREDICTED: CDK5 regulatory subunit-associated protein 3 [Athalia rosae]	-	-	-	-	-	-	-
Unigene0009646	14117.7	5399.67	37.7998	38.6096	43.3442	14.0772	12.6496	19.6059	39.9179	15.4442	-1.36997	5.30066e-07	9.22128e-05	yes	--	PREDICTED: trans-1,2-dihydrobenzene-1,2-diol dehydrogenase-like [Apis florea]	Metabolism	Global and overview maps;Carbohydrate metabolism	ko01100//tMetabolic pathways;ko00562//Inositol phosphate metabolism	K00010	-	-	-
Unigene0009649	380	847.333	3.6719	3.6697	4.308	9.0986	9.3169	7.6394	3.8832	8.68497	1.16127	1.74338e-05	0.00188228	yes	--	PREDICTED: MATH and LRR domain-containing protein PFE0570w-like [Camponotus floridanus]	-	-	-	-	-	-	-
Unigene0009654	0	9.33333	0	0	0	0.365	1.0526	1.1532	0.001	0.856933	9.74304	0.000149017	0.0105902	yes	--	Nose resistant to fluoxetine protein 6 [Zootermopsis nevadensis]	-	-	-	-	-	-	-
Unigene0009740	484.667	1337.67	4.0036	2.9064	4.2131	10.5635	12.3772	7.9006	3.7077	10.2804	1.4713	1.00425e-06	0.000163426	yes	KLF2	PREDICTED: Krueppel-like factor 9 [Anoplophora glabripennis]	-	-	-	-	-	GO:0043169//cation binding	-
Unigene0009748	29.3333	129.667	0.4501	0.3776	0.8922	2.3912	2.6847	2.772	0.5733	2.61597	2.18998	2.00951e-08	5.12819e-06	yes	--	--	-	-	-	-	-	-	-
Unigene0009760	839.333	34.3333	6.0679	3.0605	6.0667	0.245	0.1649	0.2258	5.06503	0.2119	-4.57912	2.06153e-29	1.06096e-25	yes	--	troponin I [Coptotermes formosanus]	-	-	-	-	-	-	-
Unigene0009764	67	15	1.5587	2.5789	0.9249	0.1701	0.4438	0.4862	1.6875	0.3667	-2.20222	2.47916e-05	0.0025433	yes	C1GalTA	Glycoprotein-N-acetylgalactosamine 3-beta-galactosyltransferase 1 [Zootermopsis nevadensis]	Metabolism	Glycan biosynthesis and metabolism;Global and overview maps	ko01100//tMetabolic pathways;ko00512//Mucin type O-glycan biosynthesis	K00731	-	-	-
Unigene0009847	86	282.667	7.623	7.8168	11.1194	29.5338	33.986	24.5308	8.85307	29.3502	1.72912	7.05177e-08	1.56093e-05	yes	--	--	-	-	-	-	-	-	-
Unigene0009861	528.667	154.333	3.2399	3.8156	2.229	0.7454	0.6173	1.3345	3.09483	0.899067	-1.78336	1.58281e-06	0.000244682	yes	--	Transposable element Tc3 transposase, partial [Acromyrmex echinatior]	-	-	-	-	-	-	-
Unigene0009873	1	13	0	0	0.1707	1.1933	0.8451	0.3968	0.0569	0.811733	3.83451	0.000614978	0.031466	yes	--	--	-	-	-	-	-	-	-
Unigene0009895	182148	54504	1283.76	1204.7	1220.04	404.673	360.005	344.459	1236.17	369.712	-1.7414	2.65594e-12	1.42012e-09	yes	ARGK	arginine kinase [Periplaneta americana]	Metabolism	Global and overview maps;Amino acid metabolism	ko01100//tMetabolic pathways;ko00330//Arginine and proline metabolism	K00933	-	-	-
Unigene0009910	204.333	595.333	5.2891	3.1735	3.5395	13.1829	12.1272	9.5636	4.0007	11.6246	1.53885	1.17318e-06	0.000187702	yes	--	Retrovirus-related Pol polyprotein from type-2 retrotransposable element R2DM [Exaiptasia pallida]	-	-	-	-	-	-	-
Unigene0009929	12	124.667	0.2472	0.1193	0.1223	0.7421	2.9179	1.3356	0.162933	1.6652	3.35334	2.92707e-09	8.79651e-07	yes	--	AGAP002852-PA-like protein [Anopheles sinensis]	Cellular Processes	Transport and catabolism	ko04142//Lysosome	K13443	-	-	-
Unigene0009998	0.666667	23.6667	0	0	0.0634	0.5595	0.9747	0.9574	0.0211333	0.830533	5.29645	1.65392e-08	4.32804e-06	yes	--	--	-	-	-	-	-	-	-
Unigene0010004	13	40	0.8999	0.4023	0.7067	2.5478	2.2991	1.3689	0.669633	2.07193	1.62953	0.000814804	0.0387974	yes	--	--	-	-	-	-	-	-	-
Unigene0010026	119.667	242.333	3.2949	3.2935	2.7231	6.0874	6.7895	5.8155	3.10383	6.2308	1.00537	0.000537477	0.0284189	yes	--	--	-	-	-	-	-	-	-
Unigene0010051	43.6667	2663.33	1.1664	1.1081	0.8867	2.1242	2.3171	196.045	1.05373	66.8289	5.98689	6.28522e-06	0.000809509	yes	--	AAEL017015-PA [Aedes aegypti]	-	-	-	-	-	-	-
Unigene0010064	0	29.6667	0	0	0	0	4.6052	0	0.001	1.53507	10.5841	0.000874079	0.0405262	yes	--	daphnid bacterial-ribosomal-RNA-like, possible HGT [Daphnia magna]	-	-	-	-	-	-	-
Unigene0010072	9447	19584.3	11.5677	11.8882	14.7747	24.6668	25.0145	30.4976	12.7435	26.7263	1.06849	3.45115e-05	0.00331726	yes	ZFAND6	PREDICTED: mucin-3A isoform X2 [Acyrthosiphon pisum]	-	-	-	-	-	-	-
Unigene0010184	22	72	0.3351	0.2037	0.3221	1.0268	1.0629	0.7486	0.286967	0.9461	1.72111	1.31407e-05	0.00148633	yes	--	Protein abnormal spindle [Zootermopsis nevadensis]	-	-	-	-	-	-	-
Unigene0010195	32.6667	164.333	0.6022	0.3654	0.7094	0.9917	1.1539	6.724	0.559	2.95653	2.40299	0.000261403	0.0163479	yes	--	Filamentous hemagglutinin [Zootermopsis nevadensis]	-	-	-	-	-	-	-
Unigene0010218	581	1946.67	9.1428	9.0499	8.0832	29.9193	29.3199	28.4182	8.75863	29.2191	1.73814	1.7717e-11	8.2891e-09	yes	cdo1	Cysteine dioxygenase type 1 [Zootermopsis nevadensis]	Metabolism	Amino acid metabolism;Global and overview maps;Metabolism of other amino acids	ko01100//tMetabolic pathways;ko00270//Cysteine and methionine metabolism ;ko00430//Taurine and hypotaurine metabolism	K00456	-	-	GO:0044710//single-organism metabolic process
Unigene0010253	63	5	1.9008	1.7436	2.3919	0.1931	0.2475	0.0339	2.0121	0.158167	-3.66918	4.82635e-12	2.49425e-09	yes	--	--	-	-	-	-	-	-	-
Unigene0010264	79.3333	25	2.1949	1.6292	1.4552	0.616	0.4229	0.6255	1.75977	0.5548	-1.66534	1.34049e-05	0.00150591	yes	--	--	-	-	-	-	-	-	-
Unigene0010347	1.33333	17.3333	0	0	0.2009	1.5516	0.4261	0.9337	0.0669667	0.970467	3.85716	0.000208623	0.0137456	yes	--	PREDICTED: LOW QUALITY PROTEIN: neuroblast differentiation-associated protein AHNAK-like [Branchiostoma belcheri]	-	-	-	-	-	-	-
Unigene0010355	61	213	6.5219	5.6443	4.9634	18.1037	21.4172	19.9446	5.70987	19.8218	1.79556	7.27999e-09	2.00712e-06	yes	--	Transposable element Tc3 transposase, partial [Anoplophora glabripennis]	-	-	-	-	-	-	-
Unigene0010457	23.6667	468.667	0.3457	0.0834	0.8375	1.2827	1.0335	25.4464	0.4222	9.2542	4.45411	4.73318e-05	0.00427353	yes	--	Stress protein DDR48 [Zootermopsis nevadensis]	-	-	-	-	-	-	-
Unigene0010458	7.66667	120	0	0.2459	0.5711	0.6302	0.5345	12.8049	0.272333	4.65653	4.09581	0.000569938	0.0297374	yes	--	Stress protein DDR48 [Zootermopsis nevadensis]	-	-	-	-	-	-	-
Unigene0010459	21.3333	307.667	0.4709	0.0852	1.7463	1.8501	1.2596	34.1358	0.767467	12.4152	4.01586	0.000416601	0.0233893	yes	--	--	-	-	-	-	-	-	-
Unigene0010476	178.333	1155.33	17.4563	30.0091	17.5868	132.524	115.71	168.273	21.6841	138.836	2.67867	1.80494e-15	1.67621e-12	yes	--	PREDICTED: latent-transforming growth factor beta-binding protein 1-like, partial [Amphimedon queenslandica]	-	-	-	-	-	-	-
Unigene0010490	533.667	255	34.1771	30.5259	19.0234	12.6271	15.2456	11.3514	27.9088	13.0747	-1.09394	0.000615632	0.0314761	yes	SDR-1	Dehydrogenase/reductase SDR family member 11 [Zootermopsis nevadensis]	-	-	-	-	-	GO:0003824//catalytic activity	GO:0044710//single-organism metabolic process
Unigene0010512	254.667	91.6667	4.1338	4.0061	4.6523	1.5939	1.1128	1.9612	4.26407	1.55597	-1.45442	6.20777e-06	0.000801204	yes	--	--	-	-	-	-	-	-	-
Unigene0010546	286	117.333	2.7441	2.2968	3.2949	0.8037	1.5168	1.125	2.7786	1.1485	-1.27461	0.000155635	0.0109722	yes	--	--	-	-	-	-	-	-	-
Unigene0010594	76.6667	177.667	0.6171	0.7672	0.6528	1.4056	2.0604	1.1934	0.679033	1.55313	1.19363	0.00037792	0.021782	yes	tll1	Dorsal-ventral patterning tolloid-like protein 1, partial [Zootermopsis nevadensis]	-	-	-	-	-	-	-
Unigene0010610	14.3333	639.667	0.2308	0.2278	0.4109	0.4947	37.1468	0.4341	0.289833	12.6919	5.45254	2.97905e-05	0.00292952	yes	--	chitin-binding domain containing protein [Coptotermes formosanus]	-	-	-	-	-	-	-
Unigene0010620	64553.3	21689	302.498	276.053	286.319	108.025	89.06	93.9547	288.29	97.0132	-1.57127	3.3399e-10	1.18542e-07	yes	--	PREDICTED: PDZ and LIM domain protein 2 isoform X4 [Diuraphis noxia]	-	-	-	-	-	-	-
Unigene0010626	325.667	648.667	3.7302	3.227	4.4981	8.0724	8.0206	6.9327	3.81843	7.67523	1.00723	0.000328727	0.0194831	yes	--	--	-	-	-	-	-	-	-
Unigene0010628	20	2.66667	1.9983	1.4793	1.8594	0.0892	0.2573	0.3758	1.779	0.240767	-2.88536	3.58843e-05	0.00342788	yes	--	--	-	-	-	-	-	-	-
Unigene0010644	102.667	41	2.1519	4.0977	3.8011	1.3332	1.7503	0.8903	3.35023	1.3246	-1.3387	0.000850998	0.0398908	yes	--	--	-	-	-	-	-	-	-
Unigene0010647	7	65.3333	0.3773	0.4682	0.2878	1.8	2.3409	6.4672	0.377767	3.53603	3.22656	8.7321e-08	1.86848e-05	yes	--	--	-	-	-	-	-	-	-
Unigene0010748	901	441.333	8.3168	9.7785	10.1025	4.0949	4.4068	5.3876	9.39927	4.62977	-1.02161	0.000191647	0.0128394	yes	--	--	-	-	-	-	-	-	-
Unigene0010754	185	54	7.8422	9.2362	7.3348	2.4806	1.8824	2.7497	8.13773	2.3709	-1.77919	3.95161e-08	9.36819e-06	yes	--	--	-	-	-	-	-	-	-
Unigene0010872	12478	4304	48.4605	42.3545	32.8656	14.5346	14.1967	13.5222	41.2269	14.0845	-1.54948	5.10158e-09	1.44855e-06	yes	AAO2	Xanthine dehydrogenase, partial [Zootermopsis nevadensis]	Metabolism;Cellular Processes	Nucleotide metabolism;Transport and catabolism;Global and overview maps;Biosynthesis of other secondary metabolites;Xenobiotics biodegradation and metabolism	ko01100//tMetabolic pathways;ko00230//Purine metabolism ;ko00983//Drug metabolism - other enzymes ;ko04146//Peroxisome ;ko00232//Caffeine metabolism	K00106	-	-	-
Unigene0010941	415.667	1465.67	2.3672	2.118	2.2386	4.2573	4.3819	15.6378	2.24127	8.09233	1.85224	6.25871e-05	0.00532033	yes	PXDN	PREDICTED: lactoperoxidase [Athalia rosae]	-	-	-	-	-	-	-
Unigene0010998	84	16.6667	2.5683	2.9997	3.9829	0.1911	0.992	0.7245	3.18363	0.635867	-2.32388	2.66544e-06	0.000388234	yes	--	--	-	-	-	-	-	-	-
Unigene0011004	83.3333	9.33333	1.3381	1.3334	1.7946	0.144	0.2423	0.1138	1.4887	0.1667	-3.15873	1.88726e-12	1.04531e-09	yes	--	--	-	-	-	-	-	-	-
Unigene0011006	0	35.3333	0	0	0	0.3906	4.5055	0.1028	0.001	1.6663	10.7024	4.08657e-06	0.000559593	yes	--	--	-	-	-	-	-	-	-
Unigene0011033	256.333	17.6667	3.2836	2.3188	4.3125	0.2491	0.2016	0.2485	3.30497	0.233067	-3.82582	1.08804e-21	2.16758e-18	yes	--	PREDICTED: histidine-rich glycoprotein-like [Biomphalaria glabrata]	-	-	-	-	-	-	-
Unigene0011055	21.6667	3.33333	0.9994	0.6028	0.7577	0.0727	0.0699	0.2297	0.786633	0.1241	-2.66419	8.43688e-05	0.00677116	yes	--	predicted protein, partial [Nematostella vectensis]	-	-	-	-	-	-	-
Unigene0011056	836.333	2383	9.0091	10.3186	9.8213	16.5758	16.133	51.953	9.71633	28.2206	1.53826	0.000288661	0.0176069	yes	--	--	-	-	-	-	-	-	-
Unigene0011112	0	80	0	0	0	0	7.6569	0	0.001	2.5523	11.3176	0.000210099	0.0138328	yes	--	peroxidase PPOD1 [Naegleria gruberi]	-	-	-	-	-	-	-
Unigene0011126	1634.33	363.333	36.3094	40.7886	41.8888	9.2794	6.8934	10.4864	39.6623	8.8864	-2.1581	6.34464e-14	4.25901e-11	yes	--	--	-	-	-	-	-	-	-
Unigene0011241	429.333	1142.67	3.9003	4.5356	5.027	12.77	13.4217	9.634	4.48763	11.9419	1.41201	5.97569e-07	0.000102845	yes	Slc16a10	Monocarboxylate transporter 10, partial [Zootermopsis nevadensis]	-	-	-	-	-	-	-
Unigene0011270	12560.7	2565.67	154.688	141.406	116.261	21.8911	26.05	36.2051	137.452	28.0487	-2.29292	6.61111e-15	5.48034e-12	yes	Gld	Glucose dehydrogenase [acceptor], partial [Zootermopsis nevadensis]	-	-	-	-	-	-	-
Unigene0011271	2692.67	523.333	33.0252	36.734	25.9044	5.9275	6.808	5.5909	31.8879	6.1088	-2.38405	2.86359e-17	3.46761e-14	yes	Gld	Glucose dehydrogenase [acceptor], partial [Zootermopsis nevadensis]	-	-	-	-	-	GO:0016491//oxidoreductase activity	-
Unigene0011306	247.667	16.3333	3.3752	3.7961	2.7767	0.1321	0.2158	0.306	3.316	0.217967	-3.92726	2.44105e-23	6.15318e-20	yes	PLAT	PREDICTED: trypsin-1-like [Halyomorpha halys]	-	-	-	-	-	GO:0008233//peptidase activity	-
Unigene0011312	0	747	0	0	0	0.0464	0.0892	54.5881	0.001	18.2412	14.1549	1.09237e-06	0.000175682	yes	--	PREDICTED: zinc finger protein 512B-like isoform X1 [Pogonomyrmex barbatus]	-	-	-	-	-	-	-
Unigene0011319	13	255.667	0.1874	0.2325	0.1072	0.3024	0.7457	9.4848	0.1757	3.51097	4.32068	1.20552e-05	0.0013877	yes	AAEL008004	Elongation of very long chain fatty acids protein 7 [Zootermopsis nevadensis]	-	-	-	-	-	-	-
Unigene0011327	36.6667	99	1.9401	2.6736	3.3872	7.9158	6.7633	7.1782	2.66697	7.28577	1.44988	4.18679e-05	0.00388529	yes	--	Homocysteine S-methyltransferase 2 [Zootermopsis nevadensis]	Metabolism	Amino acid metabolism;Global and overview maps	ko01100//tMetabolic pathways;ko00270//Cysteine and methionine metabolism	K00547	-	GO:0008172//S-methyltransferase activity;GO:0046914//transition metal ion binding	GO:0000097//sulfur amino acid biosynthetic process
Unigene0011328	1095	2538.33	6.6116	5.7247	8.154	16.5497	16.2707	15.2083	6.8301	16.0096	1.22896	4.06453e-06	0.000557811	yes	HMT-2	Homocysteine S-methyltransferase 2 [Zootermopsis nevadensis]	Metabolism	Amino acid metabolism;Global and overview maps	ko01100//tMetabolic pathways;ko00270//Cysteine and methionine metabolism	K00547	-	-	-
Unigene0011439	0	189.667	0	0	0	0	19.661	0	0.001	6.55367	12.6781	0.000104733	0.00798526	yes	xynB	endo-1,4-beta-endoxylanase [Hypothenemus hampei]	-	-	-	-	-	-	-
Unigene0011457	1650.67	795.333	10.3669	11.7581	10.6891	5.1835	5.2547	5.3338	10.938	5.25733	-1.05695	3.11026e-05	0.00303208	yes	TY3B-G	reverse ribonuclease integrase [Lasius niger]	-	-	-	-	-	-	-
Unigene0011460	1082	2585	4.2789	4.2012	4.5773	11.4018	11.5124	8.2249	4.35247	10.3797	1.25386	3.05522e-06	0.000438288	yes	mex3b	RNA-binding protein MEX3B [Zootermopsis nevadensis]	-	-	-	-	-	-	-
Unigene0011525	2877.33	6647	14.6046	14.9073	14.5417	37.4484	36.4845	27.3383	14.6845	33.7571	1.20089	3.23821e-06	0.000458678	yes	Zc2hc1b	PREDICTED: zinc finger C2HC domain-containing protein 1C-like [Aethina tumida]	-	-	-	-	-	-	-
Unigene0011575	38.3333	3.66667	3.0476	2.581	1.4105	0.1796	0.1151	0.3783	2.34637	0.224333	-3.38671	4.09505e-08	9.67113e-06	yes	--	rRNA promoter binding protein [Echinococcus multilocularis]	-	-	-	-	-	-	-
Unigene0011599	0	66.3333	0	0	0	0	6.9306	0	0.001	2.3102	11.1738	0.000258597	0.0162548	yes	--	--	-	-	-	-	-	-	-
Unigene0011623	44.3333	15.6667	0.7923	0.7742	0.5359	0.249	0.2244	0.2622	0.7008	0.2452	-1.51504	0.000423872	0.0237436	yes	--	PREDICTED: craniofacial development protein 2-like, partial [Diaphorina citri]	-	-	-	-	-	-	-
Unigene0011672	874.667	5083	4.3661	4.3146	12.4929	42.7508	49.5302	35.2205	7.05787	42.5005	2.59018	5.45781e-10	1.86737e-07	yes	TLL1	Dorsal-ventral patterning tolloid-like protein 1, partial [Zootermopsis nevadensis]	-	-	-	-	-	-	-
Unigene0011701	471.667	191	11.6153	10.8728	12.7586	4.7433	4.4153	5.2317	11.7489	4.79677	-1.29239	3.0596e-06	0.000438407	yes	--	--	-	-	-	-	-	-	-
Unigene0011715	37.3333	87	1.0246	1.4193	1.4465	3.4702	3.4023	2.1561	1.2968	3.00953	1.21458	0.00103222	0.0456317	yes	--	--	-	-	-	-	-	-	-
Unigene0011751	148.667	1082	0.7234	0.397	2.1863	6.395	6.4622	12.8769	1.10223	8.57803	2.96022	8.58792e-08	1.84476e-05	yes	--	PREDICTED: mucin-5AC [Apis florea]	-	-	-	-	-	-	-
Unigene0011752	0	73.3333	0	0	0	0	5.2102	0	0.001	1.73673	10.7622	0.000231303	0.0149572	yes	xylA	PREDICTED: xylose isomerase-like [Hyalella azteca]	Metabolism	Carbohydrate metabolism;Global and overview maps	ko01100//tMetabolic pathways;ko00040//Pentose and glucuronate interconversions ;ko00051//Fructose and mannose metabolism	K01805	-	-	-
Unigene0011770	189.333	610.667	1.5485	1.6089	1.5116	5.1352	5.7456	4.0731	1.55633	4.98463	1.67934	5.51245e-09	1.5545e-06	yes	--	PREDICTED: tumor necrosis factor receptor superfamily member 14-like [Cephus cinctus]	-	-	-	-	-	-	-
Unigene0011775	1120.33	3801.33	4.7263	6.1158	5.2809	18.4502	18.6042	17.3688	5.37433	18.1411	1.7551	1.50722e-11	7.24373e-09	yes	--	GM16903 [Drosophila sechellia]	-	-	-	-	-	-	-
Unigene0011840	6.66667	59.3333	0.1814	0.2462	0.444	2.7619	3.4684	1.6419	0.290533	2.62407	3.17503	3.21674e-09	9.48246e-07	yes	--	--	-	-	-	-	-	-	-
Unigene0011860	76822.7	36693	181.133	175.055	184.389	89.2501	76.6733	93.5044	180.192	86.4759	-1.05917	1.74211e-05	0.00188228	yes	unc-89	Muscle M-line assembly protein unc-89 [Zootermopsis nevadensis]	-	-	-	-	-	-	-
Unigene0011866	41610	12487.3	272.408	288.533	260.412	83.2966	72.8716	90.3203	273.784	82.1628	-1.73648	6.09249e-12	3.09676e-09	yes	TpnC41C	Troponin C [Zootermopsis nevadensis]	-	-	-	-	-	-	-
Unigene0011877	414.667	117.667	5.8292	7.1852	6.0414	1.4883	1.9415	1.9512	6.35193	1.79367	-1.82428	8.12902e-10	2.72102e-07	yes	--	--	-	-	-	-	-	-	-
Unigene0011881	4016.33	1811.67	18.5183	20.6523	17.9702	8.9039	7.8031	9.0098	19.0469	8.57227	-1.15181	4.51771e-06	0.000607188	yes	--	General odorant-binding protein 19a [Zootermopsis nevadensis]	-	-	-	-	-	-	-
Unigene0011922	85.3333	187	0.9042	0.8669	0.6764	1.7479	1.9072	1.6517	0.815833	1.76893	1.11653	0.000233124	0.0150259	yes	--	--	-	-	-	-	-	-	-
Unigene0012019	4356	9073.67	26.9324	28.1369	34.5822	64.6796	56.2744	67.8154	29.8838	62.9231	1.07423	2.72721e-05	0.00273261	yes	msta	Protein msta, isoform B [Zootermopsis nevadensis]	-	-	-	-	-	-	-
Unigene0012031	0.666667	232.667	0.0527	0	0	7.0947	8.4373	2.3177	0.0175667	5.9499	8.40388	1.12534e-25	3.86099e-22	yes	--	--	-	-	-	-	-	-	-
Unigene0012060	13032	5172.33	39.4365	40.2836	42.9925	16.755	15.5956	16.5214	40.9042	16.2907	-1.3282	5.60107e-08	1.27877e-05	yes	Pxd	peroxicentin [Macrotermes barneyi]	-	-	-	-	-	-	-
Unigene0012084	4915	13891.3	25.0017	29.7424	31.0628	80.3939	90.182	71.7402	28.6023	80.772	1.49772	6.25142e-09	1.75089e-06	yes	slc36a4	PREDICTED: proton-coupled amino acid transporter 1-like isoform X3 [Halyomorpha halys]	-	-	-	-	-	-	-
Unigene0012118	3269.67	682.667	31.3619	20.1362	28.1871	5.4649	5.3943	5.9528	26.5617	5.604	-2.24482	3.69065e-15	3.23298e-12	yes	--	--	-	-	-	-	-	-	-
Unigene0012138	106.667	352.333	0.8546	0.6853	1.4434	3.119	4.52	2.3806	0.994433	3.33987	1.74784	5.00149e-06	0.000663543	yes	--	hypothetical protein L798_09722 [Zootermopsis nevadensis]	-	-	-	-	-	-	-
Unigene0012151	7654.33	3366.67	509.305	520.533	480.132	238.719	209.479	214.357	503.323	220.852	-1.18841	1.30567e-06	0.000206492	yes	--	hypothetical protein [Coptotermes formosanus]	-	-	-	-	-	-	-
Unigene0012156	53.6667	149.333	8.5885	6.2652	6.4497	15.2899	18.371	25.9567	7.10113	19.8725	1.48465	2.16381e-05	0.00227265	yes	--	--	-	-	-	-	-	-	-
Unigene0012205	1521	690.333	12.3327	13.1931	11.7107	5.9068	5.2416	5.7084	12.4122	5.61893	-1.14339	8.83319e-06	0.00107174	yes	--	PREDICTED: hemicentin-1-like isoform X1 [Bemisia tabaci]	-	-	-	-	-	-	-
Unigene0012208	0.333333	75	0.02	0	0	0	4.2498	0	0.00666667	1.4166	7.73125	0.00066967	0.0334521	yes	eef-2	Elongation factor 2 [Tritrichomonas foetus]	-	-	-	-	-	GO:0097159//organic cyclic compound binding;GO:1901363//heterocyclic compound binding	-
Unigene0012265	2298.33	584.667	13.7093	15.9988	16.1068	3.9316	3.5178	4.252	15.2716	3.90047	-1.96914	1.3573e-13	8.59726e-11	yes	Adamts12	A disintegrin and metalloproteinase with thrombospondin motifs 7, partial [Zootermopsis nevadensis]	-	-	-	-	-	-	-
Unigene0012300	130.667	24	6.4231	4.4525	7.8715	0.9706	1.1662	1.3799	6.24903	1.17223	-2.41437	2.4665e-10	8.98671e-08	yes	--	--	-	-	-	-	-	-	-
Unigene0012348	1	40.6667	0	0.0531	0.087	0.096	5.4466	0.1011	0.0467	1.88123	5.33211	0.000399461	0.0227371	yes	--	--	-	-	-	-	-	-	-
Unigene0012363	274.667	116.667	2.252	2.057	2.8634	0.9743	0.8943	1.2294	2.3908	1.03267	-1.21112	8.54253e-05	0.00682932	yes	--	--	-	-	-	-	-	-	-
Unigene0012378	26	3	1.0071	1.2496	1.4085	0.0942	0.2264	0.0992	1.22173	0.139933	-3.12612	1.6347e-06	0.000250509	yes	--	--	-	-	-	-	-	-	-
Unigene0012398	4.66667	25.6667	0.1665	0.1808	0.1186	0.7198	1.195	0.5857	0.1553	0.8335	2.42412	7.83618e-05	0.00640136	yes	--	PREDICTED: LOW QUALITY PROTEIN: uncharacterized protein LOC106074427, partial [Biomphalaria glabrata]	-	-	-	-	-	-	-
Unigene0012429	171.667	68.6667	5.5078	5.1484	7.5968	2.0422	3.0994	2.226	6.08433	2.45587	-1.30887	0.000102133	0.00783535	yes	--	--	-	-	-	-	-	-	-
Unigene0012462	0	49	0	0	0	0	8.7201	0	0.001	2.9067	11.5052	0.000375152	0.0216527	yes	--	--	-	-	-	-	-	-	-
Unigene0012471	2.66667	20.3333	0.0618	0.1341	0.2748	0.7279	0.8746	2.172	0.1569	1.25817	3.00341	0.000212034	0.0139379	yes	--	--	-	-	-	-	-	-	-
Unigene0012486	264.667	641.333	18.3535	23.8199	24.4649	35.7189	36.7513	92.0066	22.2128	54.8256	1.30346	0.00100595	0.0447727	yes	--	--	-	-	-	-	-	-	-
Unigene0012516	129.333	60	1.1848	1.2567	1.0626	0.4207	0.5507	0.6505	1.16803	0.540633	-1.11136	0.000609254	0.0312508	yes	--	--	-	-	-	-	-	-	-
Unigene0012597	968	2977.67	13.2262	10.9806	8.6969	29.633	20.367	51.8331	10.9679	33.9444	1.62988	5.71166e-06	0.000746535	yes	--	soldier-specific protein-1 [Nasutitermes takasagoensis]	-	-	-	-	-	-	-
Unigene0012609	19	3.33333	1.1962	0.7906	0.9258	0	0.1964	0.3228	0.970867	0.173067	-2.48795	0.000762723	0.0369075	yes	--	--	-	-	-	-	-	-	-
Unigene0012631	16.3333	0.666667	0.6851	0.5207	0.4573	0	0	0.0709	0.554367	0.0236333	-4.55195	3.73497e-06	0.000518926	yes	--	--	-	-	-	-	-	-	-
Unigene0012644	3.33333	37.3333	0.144	0.0782	0.1281	1.3788	1.801	0.7446	0.116767	1.30813	3.48581	4.14193e-08	9.75033e-06	yes	--	--	-	-	-	-	-	-	-
Unigene0012686	415.667	1241.33	7.0458	9.6899	5.8369	19.8921	16.9032	30.1233	7.5242	22.3062	1.56783	2.02109e-06	0.000304432	yes	--	juvenile hormone binding protein domain protein [Coptotermes formosanus]	-	-	-	-	-	-	-
Unigene0012691	22.3333	68.3333	0.1823	0.209	0.2705	0.597	0.6695	0.7859	0.2206	0.684133	1.63284	2.15856e-05	0.00227099	yes	tx	Helix-loop-helix protein delilah [Zootermopsis nevadensis]	-	-	-	-	-	-	-
Unigene0012737	0	127.667	0	0	0	0	14.8883	0	0.001	4.96277	12.2769	0.000138327	0.00995656	yes	SYT5	C2 domain-containing protein [Coptotermes formosanus]	-	-	-	-	-	-	-
Unigene0012774	40.6667	7	0.9538	2.5642	1.9807	0.4015	0.1715	0.3758	1.8329	0.316267	-2.53491	1.01587e-05	0.00119728	yes	POLR2H	DNA-directed RNA polymerases I, II, and III subunit RPABC3 [Zootermopsis nevadensis]	Metabolism;Genetic Information Processing	Nucleotide metabolism;Transcription;Global and overview maps	ko01100//tMetabolic pathways;ko00230//Purine metabolism ;ko00240//Pyrimidine metabolism ;ko03020//RNA polymerase	K03016	-	-	-
Unigene0012792	5551	11426	19.7824	19.3976	21.1238	41.2616	44.2861	38.7167	20.1013	41.4215	1.04309	2.04117e-05	0.00216196	yes	zip	PREDICTED: myosin heavy chain, non-muscle [Cephus cinctus]	-	-	-	-	-	-	-
Unigene0012805	23.6667	80.3333	0.3359	0.6253	0.7048	2.0976	1.3819	2.2586	0.555333	1.9127	1.78418	1.60089e-05	0.00175141	yes	--	--	-	-	-	-	-	-	-
Unigene0012826	696.333	85.3333	9.4522	8.4266	8.1432	0.8553	0.9293	1.4228	8.674	1.06913	-3.02026	1.71751e-20	2.90601e-17	yes	--	--	-	-	-	-	-	-	-
Unigene0012833	15.3333	238.667	0.4411	0.3763	0.5889	7.2105	6.1575	8.9946	0.468767	7.4542	3.99111	5.12995e-25	1.66744e-21	yes	--	--	-	-	-	-	-	-	-
Unigene0012837	106	47.6667	5.0309	5.4623	3.9892	1.8867	2.0295	2.5546	4.82747	2.15693	-1.16228	0.000509879	0.0272513	yes	ACP20	Cuticle protein 19 [Zootermopsis nevadensis]	-	-	-	-	-	-	-
Unigene0012847	27.6667	113	1.5241	0.7929	0.3391	3.1188	2.2783	5.3534	0.885367	3.5835	2.01702	9.60171e-05	0.00747765	yes	--	--	-	-	-	-	-	-	-
Unigene0012897	6.66667	41	0	0.1985	0.3797	0.9878	0.6618	2.1121	0.192733	1.2539	2.70174	0.000245359	0.0156537	yes	--	--	-	-	-	-	-	-	-
Unigene0013008	0.666667	15	0	0.1324	0	1.0776	0.5755	1.0718	0.0441333	0.9083	4.36323	1.82932e-05	0.00196648	yes	--	hypothetical protein g.25668 [Cuerna arida]	-	-	-	-	-	-	-
Unigene0013035	11	47	0.338	0.1295	0.177	0.8984	1.1827	0.6581	0.214833	0.913067	2.0875	3.04329e-05	0.00298327	yes	--	PiggyBac transposable element-derived protein 4, partial [Stegodyphus mimosarum]	-	-	-	-	-	-	-
Unigene0013050	0	134.667	0	0	0	0.0376	14.5796	0	0.001	4.8724	12.2504	4.19488e-05	0.0038858	yes	--	hypothetical protein [Daphnia magna]	-	-	-	-	-	-	-
Unigene0013060	0	28	0	0	0	0	2.6939	0	0.001	0.897967	9.81052	0.000981971	0.0440341	yes	--	hypothetical protein, partial [Daphnia magna]	-	-	-	-	-	-	-
Unigene0013061	0	29.6667	0	0	0	0	4.7488	0	0.001	1.58293	10.6284	0.000873958	0.0405262	yes	--	hypothetical protein, partial [Daphnia magna]	-	-	-	-	-	-	-
Unigene0013064	0	30.6667	0	0	0	0	2.1721	0	0.001	0.724033	9.49991	0.00081805	0.0388621	yes	--	hypothetical protein, partial [Daphnia magna]	-	-	-	-	-	-	-
Unigene0013068	60.3333	10.6667	4.9894	0.6191	0.793	0.3851	0.572	0.1475	2.13383	0.3682	-2.53489	0.00110616	0.0481592	yes	--	hypothetical protein, partial [Daphnia magna]	-	-	-	-	-	-	-
Unigene0013143	189	567.667	2.3809	2.2763	1.9925	7.0621	7.7835	4.9008	2.21657	6.58213	1.57023	2.42356e-07	4.54933e-05	yes	--	Transposase, partial [Anoplophora glabripennis]	-	-	-	-	-	-	-
Unigene0013191	0	27.3333	0	0	0	0	9.2593	0.2536	0.001	3.17097	11.6307	0.000247809	0.0157606	yes	--	ORF91 [Caligus rogercresseyi]	-	-	-	-	-	-	-
Unigene0013279	40.6667	89.3333	0.8614	0.9352	0.6936	1.8734	1.9557	1.5698	0.830067	1.79963	1.1164	0.000984691	0.0441142	yes	--	--	-	-	-	-	-	-	-
Unigene0013281	874.667	1798.33	8.3007	7.0187	8.5189	16.616	18.1169	14.4091	7.9461	16.3807	1.04368	7.67034e-05	0.0063076	yes	Amacr	Alpha-methylacyl-CoA racemase [Zootermopsis nevadensis]	Metabolism;Cellular Processes	Transport and catabolism;Global and overview maps	ko01100//tMetabolic pathways;ko04146//Peroxisome	K01796	-	-	-
Unigene0013309	3.66667	27.3333	0.1863	0.1517	0.1658	0.8236	0.2199	2.8429	0.167933	1.29547	2.94751	0.000825031	0.0390885	yes	--	PREDICTED: uncharacterized protein LOC105683053 [Athalia rosae]	-	-	-	-	-	-	-
Unigene0013356	67.6667	26.3333	1.1199	1.0265	0.7897	0.3143	0.4257	0.3912	0.9787	0.377067	-1.37605	0.000282111	0.0173014	yes	--	--	-	-	-	-	-	-	-
Unigene0013383	22.3333	91.6667	0.3777	0.8886	0.8124	2.226	3.5067	2.7674	0.6929	2.83337	2.0318	1.05066e-06	0.000169783	yes	--	--	-	-	-	-	-	-	-
Unigene0013440	66	1059.33	1.4046	1.3808	0.9629	20.6571	18.2788	20.6149	1.24943	19.8503	3.98981	2.32244e-35	1.91237e-31	yes	RLBP1	Alpha-tocopherol transfer protein-like [Zootermopsis nevadensis]	-	-	-	-	-	-	-
Unigene0013506	216.333	63	4.9062	2.8931	5.4772	0.8932	1.158	1.9249	4.4255	1.32537	-1.73945	9.8124e-06	0.00116424	yes	MYH3	endonuclease-reverse transcriptase [Eyprepocnemis plorans plorans]	-	-	-	-	-	-	-
Unigene0013508	153	406.667	5.1813	4.8781	6.1917	15.8725	11.7334	16.1529	5.41703	14.5863	1.42904	1.63123e-06	0.000250287	yes	--	--	-	-	-	-	-	-	-
Unigene0013509	41.6667	96.3333	3.6004	4.2442	4.761	8.8915	7.7697	12.8748	4.20187	9.84533	1.22841	0.000607373	0.0312292	yes	--	--	-	-	-	-	-	-	-
Unigene0013587	873.667	2915	3.033	3.4214	3.1138	9.7138	11.7227	10.344	3.1894	10.5935	1.73182	2.49757e-11	1.12999e-08	yes	--	Peptidyl-prolyl cis-trans isomerase SDCCAG10, partial [Zootermopsis nevadensis]	-	-	-	-	-	-	-
Unigene0013597	26.3333	76.6667	0.3502	0.2535	0.5065	1.0748	1.6117	0.5735	0.370067	1.08667	1.55405	0.000872241	0.040502	yes	--	DDE superfamily endonuclease [Nuttalliella namaqua]	-	-	-	-	-	-	-
Unigene0013607	22	56.6667	0.7854	0.3235	0.6268	1.4897	1.611	1.4288	0.578567	1.50983	1.38383	0.00105702	0.0464121	yes	--	putative lian-aa1 retrotransposon protein, partial [Corethrella appendiculata]	-	-	-	-	-	-	-
Unigene0013612	52.6667	13.3333	1.9788	0.6475	1.5199	0.3727	0.4095	0.2804	1.38207	0.3542	-1.96419	0.000138162	0.00995628	yes	--	--	-	-	-	-	-	-	-
Unigene0013614	4.66667	46.3333	0.1792	0.0648	0.1595	0.44	0.2819	3.5212	0.1345	1.41437	3.39448	0.000222181	0.0144588	yes	--	--	-	-	-	-	-	-	-
Unigene0013615	28.3333	6.33333	1.0444	0.4725	0.8779	0.3135	0.0548	0.1801	0.798267	0.1828	-2.1266	0.000754274	0.0365758	yes	--	PREDICTED: uncharacterized protein LOC109040916 [Bemisia tabaci]	-	-	-	-	-	-	-
Unigene0013621	0.666667	119.333	0	0	0.0478	0	9.079	0	0.0159333	3.02633	7.56938	0.000990119	0.0442775	yes	--	hypothetical protein L798_05414 [Zootermopsis nevadensis]	-	-	-	-	-	-	-
Unigene0013624	52.3333	1	0.6837	1.8559	1.5448	0	0.0248	0.0544	1.36147	0.0264	-5.68848	1.83848e-13	1.14687e-10	yes	--	--	-	-	-	-	-	-	-
Unigene0013634	10.6667	1396.33	0.1897	0.1287	0.0633	0.1165	0.0448	51.2081	0.127233	17.1231	7.07233	7.34666e-05	0.00610237	yes	--	osiris 19 precursor [Bombyx mori]	-	-	-	-	-	-	-
Unigene0013652	5.33333	26.6667	0.1688	0.2444	0.0501	0.6909	0.7703	0.7567	0.154433	0.7393	2.25918	0.000152676	0.0108006	yes	--	PREDICTED: histone-lysine N-methyltransferase SETMAR-like [Trachymyrmex septentrionalis]	-	-	-	-	-	-	-
Unigene0013679	1238	502	25.0611	19.2585	23.8223	9.0514	9.1601	9.6094	22.714	9.27363	-1.29237	1.3432e-06	0.000210807	yes	--	hypothetical protein L798_05094 [Zootermopsis nevadensis]	-	-	-	-	-	-	-
Unigene0013681	204.667	853.667	3.3527	3.7622	4.1677	18.1213	16.3044	12.6705	3.76087	15.6987	2.06151	2.58848e-12	1.39007e-09	yes	--	--	-	-	-	-	-	-	-
Unigene0013687	16.3333	58.3333	0.147	0.2793	0.4415	0.9383	1.2141	1.0071	0.289267	1.05317	1.86426	4.05425e-05	0.00379652	yes	--	PREDICTED: MLX-interacting protein isoform X2 [Cyphomyrmex costatus]	-	-	-	-	-	-	-
Unigene0013717	13.3333	69	0.8415	0.8375	1.0611	3.9951	4.3036	6.0931	0.913367	4.79727	2.39295	1.9466e-08	4.97793e-06	yes	--	--	-	-	-	-	-	-	-
Unigene0013726	0	58.3333	0	0	0	0	4.359	0	0.001	1.453	10.5048	0.000300864	0.0181895	yes	--	PREDICTED: peritrophin-1-like [Cephus cinctus]	-	-	-	-	-	-	-
Unigene0013728	407	187.667	3.3466	2.759	2.7179	1.4026	1.2929	1.371	2.94117	1.3555	-1.11756	6.20069e-05	0.00527571	yes	--	hypothetical protein L798_15149 [Zootermopsis nevadensis]	-	-	-	-	-	-	-
Unigene0013754	425	1093.67	3.3097	3.3248	3.104	8.7878	8.5857	7.5826	3.24617	8.3187	1.35762	2.34253e-07	4.41737e-05	yes	Lrrc47	Leucine-rich repeat-containing protein 47 [Zootermopsis nevadensis]	-	-	-	-	-	-	-
Unigene0013757	385.333	5201.33	6.6313	5.2205	13.2644	126.775	116.222	106.964	8.37207	116.654	3.80051	1.6921e-23	4.4468e-20	yes	--	--	-	-	-	-	-	-	-
Unigene0013799	67.3333	206.667	0.3655	0.3803	0.7319	1.4508	1.9983	1.1655	0.492567	1.5382	1.64285	1.90085e-05	0.0020275	yes	--	--	-	-	-	-	-	-	-
Unigene0013826	62	284.667	0.3945	0.3196	0.4236	0.8796	1.082	3.4203	0.379233	1.79397	2.242	6.32106e-06	0.00081243	yes	--	hypothetical protein L798_00817 [Zootermopsis nevadensis]	-	-	-	-	-	-	-
Unigene0013835	46.3333	242	0.617	0.8302	0.4298	3.8736	2.9255	2.7889	0.625667	3.196	2.3528	4.32068e-11	1.83391e-08	yes	dm	Myc protein [Zootermopsis nevadensis]	Environmental Information Processing	Signal transduction	ko04010//MAPK signaling pathway ;ko04310//Wnt signaling pathway ;ko04391//Hippo signaling pathway -fly ;ko04350//TGF-beta signaling pathway ;ko04012//ErbB signaling pathway	K04377	-	-	-
Unigene0013854	33.6667	10.6667	0.9548	0.9425	0.9786	0.1989	0.3005	0.419	0.958633	0.306133	-1.64682	0.000563287	0.0295057	yes	--	--	-	-	-	-	-	-	-
Unigene0013870	1502.67	525	13.6678	13.5141	10.7763	3.681	5.8917	3.4817	12.6527	4.35147	-1.53988	4.89322e-07	8.59725e-05	yes	--	--	-	-	-	-	-	-	-
Unigene0013908	1719	4575	10.2693	12.0893	13.5018	31.34	27.8746	37.141	11.9535	32.1185	1.42598	9.1092e-08	1.93653e-05	yes	--	--	-	-	-	-	-	-	-
Unigene0013914	338	98.6667	3.4587	3.3533	2.9657	1.1005	0.6623	1.0985	3.25923	0.953767	-1.77282	3.06228e-08	7.40191e-06	yes	PTH1R	Parathyroid hormone/parathyroid hormone-related peptide receptor [Zootermopsis nevadensis]	Environmental Information Processing	Signaling molecules and interaction	ko04080//Neuroactive ligand-receptor interaction	K04585	-	-	-
Unigene0013931	149	312	1.6064	1.6169	1.9099	3.3285	3.9522	3.5173	1.71107	3.59933	1.07283	0.000162093	0.011305	yes	Mus81	Crossover junction endonuclease MUS81 [Zootermopsis nevadensis]	Genetic Information Processing	Replication and repair	ko03460//Fanconi anemia pathway ;ko03440//Homologous recombination	K08991	-	-	-
Unigene0013956	34	495.333	0.1542	0.2512	0.2933	2.0866	1.8535	6.5487	0.2329	3.49627	3.90803	2.80967e-13	1.70116e-10	yes	Pxt	PREDICTED: chorion peroxidase [Neodiprion lecontei]	-	-	-	-	-	GO:0003824//catalytic activity;GO:0046906//tetrapyrrole binding	GO:0006950//response to stress;GO:0044710//single-organism metabolic process
Unigene0013964	110	701.333	1.3848	1.1999	1.6947	9.5736	8.36	9.7374	1.42647	9.22367	2.69289	4.79914e-19	7.05674e-16	yes	--	--	-	-	-	-	-	-	-
Unigene0013971	16	57	0.1798	0.2307	0.3492	0.9312	1.0031	0.8115	0.253233	0.915267	1.85372	1.15975e-05	0.00134251	yes	--	hypothetical protein L798_03788 [Zootermopsis nevadensis]	-	-	-	-	-	-	-
Unigene0013980	68	12.3333	1.0133	0.5858	1.0073	0.2197	0.2485	0	0.8688	0.156067	-2.47686	0.00017772	0.0121143	yes	POL	Retrovirus-related Pol polyprotein from transposon 17.6, partial [Zootermopsis nevadensis]	-	-	-	-	-	GO:0016740//transferase activity	GO:0090304//nucleic acid metabolic process
Unigene0013982	2465.67	7933.33	19.826	17.1178	25.0724	67.4205	74.3111	59.7918	20.6721	67.1745	1.70023	3.50716e-10	1.23768e-07	yes	BNIP3	BCL2/adenovirus E1B 19 kDa protein-interacting protein 3-like [Zootermopsis nevadensis]	Cellular Processes;Environmental Information Processing	Signal transduction;Transport and catabolism	ko04140//Autophagy - animal ;ko04068//FoxO signaling pathway ;ko04137//Mitophagy - animal	K15464	GO:0031224//intrinsic component of membrane	-	GO:0042981//regulation of apoptotic process
Unigene0013984	681.667	299	9.9697	9.2845	8.3393	2.8399	3.9144	5.3748	9.19783	4.04303	-1.18586	0.0001543	0.0108905	yes	--	--	-	-	-	-	-	-	-
Unigene0014003	1808.33	3789.33	13.7562	12.8385	12.6945	25.8978	23.8047	33.0082	13.0964	27.5702	1.07394	4.07266e-05	0.0038051	yes	celD	Endoglucanase F [Zootermopsis nevadensis]	Metabolism	Global and overview maps;Carbohydrate metabolism	ko01100//tMetabolic pathways;ko00520//Amino sugar and nucleotide sugar metabolism ;ko00500//Starch and sucrose metabolism	K01179	GO:0031224//intrinsic component of membrane	GO:0004553//hydrolase activity, hydrolyzing O-glycosyl compounds	GO:0030243//cellulose metabolic process
Unigene0014010	1450	3741.33	14.1516	12.2942	15.2173	38.1722	34.1599	35.9974	13.8877	36.1098	1.37858	6.63723e-08	1.47711e-05	yes	twk-7	PREDICTED: TWiK family of potassium channels protein 7-like [Dufourea novaeangliae]	-	-	-	-	-	-	-
Unigene0014042	1.33333	325	0	0	0.0411	0.0454	0	11.5935	0.0137	3.87963	8.1456	0.000279241	0.0171509	yes	--	AGAP013195-PA [Anopheles gambiae str. PEST] [Anopheles gambiae]	-	-	-	-	-	-	-
Unigene0014069	891.333	430	7.9312	10.0259	7.3553	4.194	4.0313	3.856	8.43747	4.0271	-1.06707	9.5005e-05	0.00741754	yes	--	cuticular protein SD [Laodelphax striatella]	-	-	-	-	-	-	-
Unigene0014150	749.667	217.333	31.9735	34.4192	34.2381	8.9665	9.8193	10.429	33.5436	9.73827	-1.7843	6.39788e-11	2.63412e-08	yes	--	--	-	-	-	-	-	-	-
Unigene0014173	10	253.667	0.0883	0.1343	0.0472	0.0868	6.0791	0.201	0.0899333	2.1223	4.56063	0.000111766	0.00842783	yes	--	Leucine-rich repeat neuronal protein 2 [Zootermopsis nevadensis]	-	-	-	-	-	-	-
Unigene0014222	1217.67	253	28.2906	28.0639	22.7335	4.4563	4.6541	7.3326	26.3627	5.481	-2.26599	4.08232e-13	2.40108e-10	yes	--	--	-	-	-	-	-	-	-
Unigene0014266	17162.3	40251.7	50.3512	50.6035	51.6209	118.218	122.322	117.409	50.8585	119.316	1.23023	3.53325e-07	6.43671e-05	yes	Sam-S	S-adenosylmethionine synthetase [Zootermopsis nevadensis]	Metabolism	Amino acid metabolism;Global and overview maps	ko01100//tMetabolic pathways;ko01230//Biosynthesis of amino acids;ko00270//Cysteine and methionine metabolism	K00789	-	-	-
Unigene0014278	72	16	1.6355	0.9095	1.6331	0.431	0.2448	0.2682	1.3927	0.314667	-2.14599	1.34989e-06	0.000211588	yes	--	Pyroglutamylated RFamide peptide receptor [Zootermopsis nevadensis]	-	-	-	-	-	-	-
Unigene0014296	42.3333	12	1.9662	0.9667	1.6509	0.3279	0.5604	0.4221	1.52793	0.4368	-1.80654	0.000233207	0.0150259	yes	--	--	-	-	-	-	-	-	-
Unigene0014324	8.66667	630.667	0	0.056	0.2526	0.0253	0.0731	25.1373	0.102867	8.4119	6.35358	0.000896586	0.0412907	yes	--	CLUMA_CG000856, isoform A [Clunio marinus]	-	-	-	-	-	-	-
Unigene0014327	0	81.6667	0	0	0	0.0528	6.1676	0	0.001	2.07347	11.0178	4.02189e-05	0.00377193	yes	--	--	-	-	-	-	-	-	-
Unigene0014328	746.667	1623.33	11.0183	10.8118	11.9678	25.1769	28.3208	19.8691	11.266	24.4556	1.11819	3.60417e-05	0.00344026	yes	--	--	-	-	-	-	-	-	-
Unigene0014340	89.3333	18	3.2092	1.8733	3.8391	0.5762	0.5864	0.6782	2.97387	0.6136	-2.27697	6.55223e-08	1.46083e-05	yes	--	--	-	-	-	-	-	-	-
Unigene0014383	31.3333	118.667	0.8145	1.3265	0.6214	3.343	2.8013	4.1222	0.9208	3.42217	1.89395	8.34184e-07	0.000138487	yes	--	--	-	-	-	-	-	-	-
Unigene0014480	0.666667	287.667	0	0	0.0394	0.087	0.0418	19.6242	0.0131333	6.58433	8.96966	1.42319e-05	0.00158365	yes	--	AAEL004298-PA [Aedes aegypti]	-	-	-	-	-	-	-
Unigene0014494	39.6667	369.667	1.4365	0.9358	1.758	1.1288	1.4919	38.3733	1.37677	13.6647	3.31109	0.000874766	0.0405429	yes	--	--	-	-	-	-	-	-	-
Unigene0014496	329	942	4.1762	6.1905	13.1763	19.8466	25.7348	24.0041	7.84767	23.1952	1.56349	9.0859e-05	0.00717089	yes	--	--	-	-	-	-	-	-	-
Unigene0014529	1.33333	383.667	0.1324	0	0	0.1301	35.6007	0.2739	0.0441333	12.0016	8.08714	1.72977e-05	0.00187184	yes	LysP	C-type lysozyme-3 [Coptotermes formosanus]	-	-	-	-	-	-	-
Unigene0014554	2033.67	4076	8.5935	8.8115	10.0822	17.9467	20.6391	16.613	9.1624	18.3996	1.00588	7.77433e-05	0.00638038	yes	DARS	Aspartyl-tRNA synthetase, cytoplasmic [Zootermopsis nevadensis]	Genetic Information Processing	Translation	ko00970//Aminoacyl-tRNA biosynthesis	K22503	GO:0044424//intracellular part	GO:0004812//aminoacyl-tRNA ligase activity;GO:0032550//purine ribonucleoside binding	GO:0006418//tRNA aminoacylation for protein translation
Unigene0014566	113	44	3.3125	2.4174	3.2624	1.0934	1.1792	1.2638	2.99743	1.1788	-1.34641	4.76255e-05	0.00429064	yes	AAEL002956	PREDICTED: histone-lysine N-methyltransferase SETMAR-like [Camponotus floridanus]	Metabolism	Carbohydrate metabolism;Global and overview maps	ko01100//tMetabolic pathways;ko01200//Carbon metabolism;ko01230//Biosynthesis of amino acids;ko00020//Citrate cycle (TCA cycle) ;ko00630//Glyoxylate and dicarboxylate metabolism ;ko01210//2-Oxocarboxylic acid metabolism	K01647	-	-	-
Unigene0014567	75	8	1.1437	5.6674	0.2088	0.2304	0.1938	0.273	2.33997	0.2324	-3.33181	0.000152931	0.0108124	yes	--	daphnid bacterial-ribosomal-RNA-like, possible HGT [Daphnia magna]	-	-	-	-	-	-	-
Unigene0014624	56	14.3333	1.5336	0.8764	1.9397	0.3171	0.3302	0.5009	1.4499	0.382733	-1.92154	3.9151e-05	0.00368016	yes	--	--	-	-	-	-	-	-	-
Unigene0014629	18	58.6667	0.1231	0.1604	0.3506	0.9068	0.8717	0.3311	0.211367	0.7032	1.73419	0.00112977	0.0489453	yes	AURKB	Serine/threonine-protein kinase 12 [Zootermopsis nevadensis]	-	-	-	-	-	GO:0004672//protein kinase activity	-
Unigene0014663	412.667	844.667	7.5515	5.8855	7.2369	15.3535	15.1281	11.9368	6.8913	14.1395	1.03688	0.000188783	0.012721	yes	--	--	-	-	-	-	-	-	-
Unigene0014682	179	448.333	2.4451	1.9477	1.6881	5.0951	5.0485	4.9992	2.02697	5.0476	1.31628	5.06812e-06	0.000670942	yes	--	AMP deaminase 2 [Zootermopsis nevadensis]	Metabolism	Nucleotide metabolism;Global and overview maps	ko01100//tMetabolic pathways;ko00230//Purine metabolism	K01490	-	-	GO:0009168//purine ribonucleoside monophosphate biosynthetic process
Unigene0014683	0	25	0	0	0	0	2.3707	0.0351	0.001	0.801933	9.64734	0.000489679	0.026509	yes	--	hypothetical protein [Daphnia magna]	-	-	-	-	-	-	-
Unigene0014685	143.333	45	1.8402	2.1064	2.0949	0.5324	0.6195	0.7525	2.01383	0.6348	-1.66557	2.79528e-07	5.20753e-05	yes	--	hypothetical protein L798_04127, partial [Zootermopsis nevadensis]	-	-	-	-	-	-	-
Unigene0014718	312.333	97.6667	3.3674	1.6007	2.966	0.7283	1.079	0.6948	2.6447	0.834033	-1.66493	6.83413e-06	0.000870225	yes	--	--	-	-	-	-	-	-	-
Unigene0014738	43.3333	6.33333	0.9559	1.0378	1.4585	0.161	0.2836	0.0565	1.15073	0.167033	-2.78435	6.24488e-07	0.000106685	yes	--	hypothetical protein L798_09305 [Zootermopsis nevadensis]	-	-	-	-	-	-	-
Unigene0014750	92.6667	31	1.6943	2.1641	1.6499	0.5678	0.7151	0.536	1.8361	0.6063	-1.59854	5.53746e-06	0.000726843	yes	--	--	-	-	-	-	-	-	-
Unigene0014754	132	51	2.0815	1.7577	2.9768	0.9611	0.7894	0.9385	2.272	0.896333	-1.34186	9.94348e-05	0.00767126	yes	--	--	-	-	-	-	-	-	-
Unigene0014761	19.6667	54	0.6923	0.6765	0.647	2.0061	2.3859	1.0742	0.671933	1.82207	1.43919	0.00110884	0.0482589	yes	--	--	-	-	-	-	-	-	-
Unigene0014764	385.667	1383.67	12.2445	11.7671	12.3777	41.5757	49.1691	39.616	12.1298	43.4536	1.84092	6.75777e-12	3.39303e-09	yes	--	--	-	-	-	-	-	-	-
Unigene0014786	544.333	139.333	4.5165	4.7083	4.5766	0.968	1.06	1.5247	4.60047	1.18423	-1.95783	1.19436e-10	4.65369e-08	yes	Tret1	Solute carrier family 2, facilitated glucose transporter member 8 [Zootermopsis nevadensis]	-	-	-	-	-	-	-
Unigene0014792	20.3333	54.6667	0.7033	0.5901	0.626	1.4445	2.1732	1.5212	0.6398	1.71297	1.4208	0.000447139	0.0246776	yes	--	--	-	-	-	-	-	-	-
Unigene0014808	608	219.667	18.2791	20.0539	18.99	6.6937	6.6145	7.4113	19.1077	6.9065	-1.46812	6.53499e-08	1.45962e-05	yes	--	--	-	-	-	-	-	-	-
Unigene0014828	33.3333	7.66667	1.1079	0.4707	0.7717	0.1419	0.2501	0.1495	0.783433	0.1805	-2.11781	0.000162095	0.011305	yes	--	--	-	-	-	-	-	-	-
Unigene0014839	62	132.333	2.0541	1.6379	2.1425	4.5712	4.6969	3.2203	1.94483	4.1628	1.09791	0.000858445	0.040057	yes	--	--	-	-	-	-	-	-	-
Unigene0014842	250	84	7.1905	5.5128	10.133	1.363	2.1438	4.4364	7.6121	2.64773	-1.52354	0.000503567	0.0270662	yes	--	--	-	-	-	-	-	-	-
Unigene0014866	35	8	2.725	2.8601	3.7189	0.3569	1.2006	0.5637	3.10133	0.707067	-2.13297	8.63907e-05	0.00688866	yes	--	--	-	-	-	-	-	-	-
Unigene0014872	0.666667	11	0.197	0	0	1.1612	1.0231	1.019	0.0656667	1.06777	4.02329	0.000312488	0.018691	yes	--	--	-	-	-	-	-	-	-
Unigene0014886	82.3333	31.3333	3.1284	4.8934	4.8609	1.4583	1.4518	2.0293	4.29423	1.64647	-1.38303	0.000227697	0.0147788	yes	--	--	-	-	-	-	-	-	-
Unigene0014887	0	11.6667	0	0	0	0.9619	1.1095	1.3168	0.001	1.1294	10.1413	5.33971e-06	0.000702379	yes	--	--	-	-	-	-	-	-	-
Unigene0014970	0	42.6667	0	0	0	0	4.2238	0	0.001	1.40793	10.4594	0.000466078	0.0254844	yes	--	daphnid bacterial-ribosomal-RNA-like, possible HGT, partial [Daphnia magna]	-	-	-	-	-	-	-
Unigene0014994	3.33333	19.6667	0.173	0.0939	0.154	0.9346	0.7758	0.8052	0.1403	0.838533	2.57935	9.69377e-05	0.00753035	yes	--	--	-	-	-	-	-	-	-
Unigene0014996	47	1259.33	0.3436	0.4157	0.5854	0.3857	0.38	37.5374	0.448233	12.7677	4.8321	0.000168827	0.0116953	yes	--	elongation of very long chain fatty acids protein 4-like protein [Coptotermes formosanus]	Metabolism	Lipid metabolism;Global and overview maps	ko01100//tMetabolic pathways;ko01212//Fatty acid metabolism;ko00062//Fatty acid elongation	K10249	-	-	-
Unigene0015013	17.6667	155.333	0.9818	0.7614	1.8101	9.9877	11.5866	10.5904	1.18443	10.7216	3.17825	6.88321e-16	6.97475e-13	yes	--	--	-	-	-	-	-	-	-
Unigene0015025	2	23.6667	0.2541	0.1839	0.0754	0.5824	0.9596	4.5557	0.171133	2.03257	3.57011	0.000182521	0.0123665	yes	--	Cytochrome P450 likeTBP [Echinococcus multilocularis]	-	-	-	-	-	-	-
Unigene0015169	0	60.6667	0	0	0	0	4.627	0	0.001	1.54233	10.5909	0.000285627	0.0174734	yes	CORO1C	coronin [Trichomonas vaginalis G3]	-	-	-	-	-	-	-
Unigene0015255	3.33333	84.3333	0.0595	0.1291	0.1058	0.0584	6.9882	0.0615	0.0981333	2.36937	4.59361	0.000905015	0.0415859	yes	DCTD	deoxycytidylate deaminase-like protein [Coptotermes formosanus]	Metabolism	Global and overview maps;Nucleotide metabolism	ko01100//tMetabolic pathways;ko00240//Pyrimidine metabolism	K01493	-	GO:0046872//metal ion binding	-
Unigene0015266	104	14.3333	5.6877	5.352	5.5926	0.8513	0.6137	0.8404	5.5441	0.768467	-2.8509	6.49264e-14	4.3348e-11	yes	--	--	-	-	-	-	-	-	-
Unigene0015309	254.333	100.333	1.9326	1.7653	3.777	0.7332	1.284	1.0048	2.49163	1.00733	-1.30655	0.00071586	0.035269	yes	--	--	-	-	-	-	-	-	-
Unigene0015362	46.3333	173.333	1.5596	1.4239	1.8297	5.8837	4.5512	7.8825	1.6044	6.1058	1.92815	3.90074e-08	9.31914e-06	yes	--	--	-	-	-	-	-	-	-
Unigene0015397	72	17.3333	5.5312	6.0055	6.0251	1.5407	1.4809	1.1955	5.85393	1.4057	-2.05812	1.04979e-07	2.20519e-05	yes	--	--	-	-	-	-	-	-	-
Unigene0015501	76.3333	239.667	1.9033	1.7565	3.3315	4.8605	6.0197	11.8776	2.33043	7.58593	1.70273	5.48394e-05	0.00479369	yes	--	Transposable element Tc3 transposase, partial [Anoplophora glabripennis]	-	-	-	-	-	-	-
Unigene0015520	8449	3241.33	71.8964	79.7073	57.5752	22.9806	24.342	32.4616	69.7263	26.5947	-1.39056	4.20219e-07	7.53315e-05	yes	Rdh14	retinol dehydrogenase 12-like protein, partial [Coptotermes formosanus]	Metabolism	Global and overview maps;Metabolism of cofactors and vitamins	ko01100//tMetabolic pathways;ko00830//Retinol metabolism	K11153	-	GO:0003824//catalytic activity	GO:0008152//metabolic process
Unigene0015525	45	11.3333	1.1627	0.5164	1.717	0.2596	0.2994	0.328	1.13203	0.295667	-1.93687	0.000299922	0.0181771	yes	--	--	-	-	-	-	-	-	-
Unigene0015527	0	64.6667	0	0	0	0.0739	6.8179	0	0.001	2.29727	11.1657	5.26252e-05	0.00463624	yes	--	--	-	-	-	-	-	-	-
Unigene0015531	21.6667	105.333	1.192	3.0506	1.364	7.6938	8.1188	10.8323	1.86887	8.88163	2.24866	1.41132e-07	2.82527e-05	yes	--	--	-	-	-	-	-	-	-
Unigene0015550	1224	3971	5.3467	5.7577	6.3925	18.5261	17.5692	21.0818	5.8323	19.059	1.70834	4.19128e-11	1.78513e-08	yes	--	--	-	-	-	-	-	-	-
Unigene0015551	800.667	2902.67	4.0521	4.0186	5.1982	16.1816	14.8967	17.6142	4.42297	16.2308	1.87565	3.05146e-12	1.61563e-09	yes	ARHGEF10	Rho guanine nucleotide exchange factor 10 [Zootermopsis nevadensis]	-	-	-	-	-	-	-
Unigene0015559	5.33333	81.6667	0.169	0.0611	0.0668	0.166	3.9703	0.233	0.0989667	1.45643	3.87935	0.000199741	0.0132854	yes	Drice	PREDICTED: caspase-1-like isoform X2 [Cephus cinctus]	Cellular Processes	Cell growth and death	ko04214//Apoptosis - fly ;ko04215//Apoptosis - multiple species	K04397	-	-	-
Unigene0015560	0	26	0	0	0	0	6.5612	0	0.001	2.18707	11.0948	0.00111402	0.0484378	yes	--	hypothetical protein TRFO_21694 [Tritrichomonas foetus]	-	-	-	-	-	-	-
Unigene0015597	0	6.66667	0	0	0	0.5416	0.5206	0.4888	0.001	0.517	9.01402	0.000851928	0.0398908	yes	--	--	-	-	-	-	-	-	-
Unigene0015603	0.333333	15	0	0.0648	0	0.4693	1.748	0.3707	0.0216	0.862667	5.3197	5.64416e-05	0.00490943	yes	NAP1L1	PREDICTED: nucleosome assembly protein 1-like 1-A [Agrilus planipennis]	-	-	-	-	-	-	-
Unigene0015636	21	4	0.6678	0.4834	1.0896	0.1458	0.2102	0.0767	0.746933	0.144233	-2.37257	0.000608579	0.0312292	yes	--	hypothetical protein L798_09305 [Zootermopsis nevadensis]	-	-	-	-	-	-	-
Unigene0015688	41	109	1.2788	1.3884	2.3902	4.8568	6.1977	2.5132	1.6858	4.52257	1.42371	0.000859567	0.0400942	yes	--	--	-	-	-	-	-	-	-
Unigene0015722	1352.67	2994.67	13.7316	7.2241	13.147	27.1792	28.906	20.2164	11.3676	25.4339	1.16183	0.000236298	0.0151854	yes	--	AAEL009899-PA [Aedes aegypti]	-	-	-	-	-	-	-
Unigene0015739	2336.67	6222.33	14.9463	20.7469	13.043	37.2644	34.7169	56.8872	16.2454	42.9562	1.40283	4.25538e-06	0.000577586	yes	Est-6	Esterase FE4 [Zootermopsis nevadensis]	Metabolism	Metabolism of terpenoids and polyketides	ko00981//Insect hormone biosynthesis	K01063	-	-	-
Unigene0015795	82728	40936	235.159	207.202	244.607	129.644	107.417	104.493	228.989	113.851	-1.00813	6.10845e-05	0.00523222	yes	Zasp52	LIM domain-binding protein 3 [Zootermopsis nevadensis]	-	-	-	-	-	-	-
Unigene0015814	1486.67	739.667	9.2019	7.9023	7.0876	3.8059	3.9739	4.2176	8.06393	3.99913	-1.0118	0.000122479	0.0090587	yes	LCT	Lactase-phlorizin hydrolase [Zootermopsis nevadensis]	Metabolism	Carbohydrate metabolism;Global and overview maps	ko01100//tMetabolic pathways;ko00052//Galactose metabolism	K01229	-	-	-
Unigene0015824	310	636	1.8436	1.3236	1.4096	3.2093	3.6698	2.4598	1.5256	3.11297	1.02891	0.000572294	0.029788	yes	--	Leucine-rich repeat-containing protein [Zootermopsis nevadensis]	-	-	-	-	-	-	-
Unigene0015955	192.667	75	10.041	9.4484	7.9155	4.3677	2.3023	4.006	9.13497	3.55867	-1.36006	6.8107e-05	0.00571872	yes	--	--	-	-	-	-	-	-	-
Unigene0015959	13	0	0.4181	0.0908	2.4558	0	0	0	0.988233	0.001	-9.94871	0.000439736	0.0244218	yes	--	--	-	-	-	-	-	-	-
Unigene0016062	16.3333	2.33333	0.8565	1.395	0.7623	0.1202	0.1733	0.1266	1.0046	0.140033	-2.84278	0.000206777	0.0136371	yes	--	--	-	-	-	-	-	-	-
Unigene0016123	57605.7	20640	608.462	622.58	288.126	157.803	111.527	269.623	506.389	179.651	-1.49505	9.30813e-05	0.00731048	yes	--	--	-	-	-	-	-	-	-
Unigene0016181	9	0.333333	0.8204	0.5938	0.4259	0	0.0645	0	0.613367	0.0215	-4.83434	0.000573821	0.0298423	yes	--	--	-	-	-	-	-	-	-
Unigene0016188	570.333	1851	7.0934	7.3478	6.7484	23.8437	24.4926	20.0409	7.0632	22.7924	1.69016	1.39506e-10	5.3347e-08	yes	Ltv1	LTV1-like protein [Zootermopsis nevadensis]	-	-	-	-	-	-	-
Unigene0016245	0	41	0	0	0	0	8.1089	0	0.001	2.70297	11.4003	0.000490422	0.0265328	yes	celB	endoglucanase 2, partial [Pseudotrichonympha grassii]	Metabolism	Carbohydrate metabolism;Global and overview maps	ko01100//tMetabolic pathways;ko00500//Starch and sucrose metabolism	K01225	-	-	-
Unigene0016269	1.33333	944.333	0.0132	0.0143	0.0235	0	35.2727	0.0273	0.017	11.7667	9.43496	4.47973e-05	0.00409256	yes	--	daphnid bacterial-ribosomal-RNA-like, possible HGT [Daphnia magna]	-	-	-	-	-	-	-
Unigene0016368	65.6667	4.66667	1.746	1.3999	2.0082	0.1055	0.1014	0.1667	1.71803	0.124533	-3.78615	3.83055e-14	2.73485e-11	yes	--	--	-	-	-	-	-	-	-
Unigene0016389	0.666667	10.6667	0	0	0.1038	0.4011	0.8261	0.6034	0.0346	0.6102	4.14044	0.000636888	0.0322071	yes	--	--	-	-	-	-	-	-	-
Unigene0016408	19.6667	80.3333	0.3822	0.3276	0.4476	1.8574	1.6904	1.2069	0.3858	1.5849	2.03847	1.98296e-07	3.83896e-05	yes	--	--	-	-	-	-	-	-	-
Unigene0016410	0	43.6667	0	0	0	0	2.9057	0	0.001	0.968567	9.91971	0.000446319	0.0246654	yes	ssa1	Heat shock cognate 71 kDa protein [Tritrichomonas foetus]	Genetic Information Processing;Cellular Processes;Organismal Systems;Environmental Information Processing	Aging;Transcription;Transport and catabolism;Signal transduction;Folding, sorting and degradation	ko04141//Protein processing in endoplasmic reticulum ;ko04144//Endocytosis ;ko03040//Spliceosome ;ko04010//MAPK signaling pathway ;ko04213//Longevity regulating pathway - multiple species	K03283	-	GO:0032550//purine ribonucleoside binding	-
Unigene0017310	0	16.3333	0	0	0	0.3153	1.5151	1.2615	0.001	1.03063	10.0093	1.52027e-06	0.000235899	yes	--	--	-	-	-	-	-	-	-
Unigene0017497	20	3.33333	1.4018	1.2816	1.6416	0.2174	0.3483	0.1526	1.44167	0.239433	-2.59004	0.000112999	0.00850001	yes	--	--	-	-	-	-	-	-	-
Unigene0017528	11.3333	0	1.1711	0.6846	1.1225	0	0	0	0.992733	0.001	-9.95526	1.06585e-05	0.00124904	yes	--	Putative uncharacterized transposon-derived protein F52C9.6, partial [Camponotus floridanus]	-	-	-	-	-	-	-
Unigene0017921	0	31	0	0	0	0.0705	0.0339	3.3433	0.001	1.14923	10.1665	6.26412e-05	0.00532127	yes	--	--	-	-	-	-	-	-	-
Unigene0018106	0.666667	27.3333	0	0	0.0594	0.5573	0.6302	1.5536	0.0198	0.9137	5.52815	2.43615e-08	6.006e-06	yes	--	--	-	-	-	-	-	-	-
Unigene0018149	6.33333	88.3333	0.4284	0.2907	0.2859	3.4712	4.3476	6.2586	0.335	4.69247	3.80811	3.9976e-15	3.47721e-12	yes	--	--	-	-	-	-	-	-	-
Unigene0018307	17.6667	1.33333	1.1035	0.8387	0.9331	0	0	0.2283	0.958433	0.0761	-3.65471	3.20802e-05	0.00311264	yes	--	--	-	-	-	-	-	-	-
Unigene0018308	20.6667	2	1.0685	0.8594	0.5283	0	0	0.2456	0.818733	0.0818667	-3.32205	0.000131508	0.00956795	yes	--	--	-	-	-	-	-	-	-
Unigene0018367	51.3333	19	0.9974	1.3837	1.7754	0.6259	0.5231	0.4012	1.3855	0.516733	-1.42291	0.000992898	0.0443697	yes	--	--	-	-	-	-	-	-	-
Unigene0018451	0	35.6667	0	0	0	0	8.5788	0	0.001	2.8596	11.4816	0.000630307	0.0319855	yes	--	hypothetical protein [Coptotermes formosanus]	-	-	-	-	-	-	-
Unigene0018582	14	1	0.4498	0.5372	0.8407	0.0442	0.0849	0	0.609233	0.0430333	-3.82347	0.000106335	0.00808615	yes	--	--	-	-	-	-	-	-	-
Unigene0018755	20.6667	1	1.9182	1.2015	1.3789	0	0.209	0	1.49953	0.0696667	-4.4279	7.6604e-07	0.000128332	yes	--	--	-	-	-	-	-	-	-
Unigene0018862	42	5.66667	0.8158	0.4429	1.4522	0.0223	0.0428	0.3282	0.903633	0.1311	-2.78507	0.000343387	0.0202065	yes	--	Transposable element Tc3 transposase [Anoplophora glabripennis]	-	-	-	-	-	-	-
Unigene0018926	15.3333	55.6667	0.7255	0.4726	0.452	1.532	1.4726	3.0391	0.550033	2.01457	1.87288	7.38714e-05	0.00612776	yes	--	--	-	-	-	-	-	-	-
Unigene0019037	87	14.3333	2.045	2.1903	2.804	0.4614	0.3131	0.4002	2.34643	0.391567	-2.58314	1.35493e-10	5.19735e-08	yes	--	hypothetical protein L798_07764 [Zootermopsis nevadensis]	-	-	-	-	-	-	-
Unigene0019071	10.6667	0.666667	1.0742	0.5831	0.7512	0	0	0.1587	0.802833	0.0529	-3.92376	0.000596569	0.0308177	yes	--	--	-	-	-	-	-	-	-
Unigene0019107	0	21.3333	0	0	0	0.1929	0.1855	2.8447	0.001	1.07437	10.0693	1.88815e-05	0.0020223	yes	--	--	-	-	-	-	-	-	-
Unigene0019478	75.6667	7.33333	1.5983	0.8378	1.6024	0.0902	0.2081	0.095	1.34617	0.1311	-3.36012	6.55605e-11	2.68136e-08	yes	--	--	-	-	-	-	-	-	-
Unigene0019543	31.3333	3.33333	0.7279	0.6006	1.2957	0.0572	0.2199	0	0.874733	0.0923667	-3.2434	1.48012e-05	0.00163962	yes	--	endonuclease-reverse transcriptase [Blattella germanica]	-	-	-	-	-	-	-
Unigene0019696	0.333333	9	0.0815	0	0	0.6406	0.8467	0.6746	0.0271667	0.720633	4.72936	0.000448893	0.0247523	yes	--	--	-	-	-	-	-	-	-
Unigene0019741	0	18	0	0	0	0.1456	0.1399	3.8329	0.001	1.3728	10.4229	0.000161037	0.0112739	yes	--	--	-	-	-	-	-	-	-
Unigene0019762	23	1	0	1.6236	1.6315	0	0.1366	0	1.08503	0.0455333	-4.57467	0.00112719	0.0488853	yes	--	--	-	-	-	-	-	-	-
Unigene0019810	581	201.667	15.3089	18.5903	17.2501	7.3578	4.4062	6.0265	17.0498	5.93017	-1.52361	5.73856e-07	9.91327e-05	yes	--	chemosensory protein [Blattella germanica]	-	-	-	-	-	-	-
Unigene0019860	1.66667	20.3333	0.0886	0.0962	0.2366	1.6537	2.1752	1.4665	0.140467	1.76513	3.65148	2.54223e-06	0.000373369	yes	--	--	-	-	-	-	-	-	-
Unigene0019978	235	89.3333	7.2917	8.5286	6.1557	2.2747	2.1569	3.9168	7.32533	2.7828	-1.39636	5.03278e-05	0.00447534	yes	--	--	-	-	-	-	-	-	-
Unigene0020303	34.3333	300.333	0.2012	0.4078	0.7163	0.6324	0.7219	11.0444	0.441767	4.1329	3.2258	0.00038202	0.0219622	yes	--	PREDICTED: LOW QUALITY PROTEIN: basic-leucine zipper transcription factor A-like [Apis mellifera]	-	-	-	-	-	-	-
Unigene0020347	0	29	0	0	0	0	9.4313	0	0.001	3.14377	11.6183	0.00091427	0.0419021	yes	--	hypothetical protein TRFO_21694 [Tritrichomonas foetus]	-	-	-	-	-	-	-
Unigene0020475	15.3333	0.666667	2.4482	1.4885	0.6101	0	0.1849	0	1.5156	0.0616333	-4.62003	5.21338e-05	0.00460608	yes	--	endonuclease-reverse transcriptase [Eyprepocnemis plorans plorans]	-	-	-	-	-	-	-
Unigene0020688	0.666667	24	0	0.0776	0	1.298	0.5395	0.7019	0.0258667	0.846467	5.03229	6.24306e-08	1.39948e-05	yes	--	--	Environmental Information Processing	Signaling molecules and interaction	ko04080//Neuroactive ligand-receptor interaction	K04170	-	-	-
Unigene0020821	18.3333	3.66667	2.6183	1.9383	1.9067	0.5845	0.4494	0.2462	2.15443	0.4267	-2.33601	0.000513778	0.0274004	yes	--	--	-	-	-	-	-	-	-
Unigene0020822	48.6667	9.33333	1.9711	2.0471	2.1358	0.3367	0.0809	0.7978	2.05133	0.405133	-2.34009	4.44531e-05	0.00407014	yes	--	--	-	-	-	-	-	-	-
Unigene0020954	0.666667	15	0	0	0.0733	1.2941	0.1555	0.3833	0.0244333	0.610967	4.64417	0.000397392	0.0226611	yes	PSAP	PREDICTED: prosaposin-like [Saccoglossus kowalevskii]	Cellular Processes	Transport and catabolism	ko04142//Lysosome	K12382	-	-	-
Unigene0021000	0.666667	34.6667	0	0	0.1548	2.5624	1.8883	4.5873	0.0516	3.01267	5.86753	8.58849e-11	3.43303e-08	yes	--	--	-	-	-	-	-	-	-
Unigene0021174	9.66667	0.333333	1.1711	0.7824	0.6414	0.0885	0	0	0.864967	0.0295	-4.87386	0.00030131	0.0181987	yes	--	--	-	-	-	-	-	-	-
Unigene0021272	2.66667	24	0.4855	0	0.144	2.5433	0.382	2.9294	0.209833	1.95157	3.21732	0.000698459	0.0345495	yes	--	PREDICTED: tigger transposable element-derived protein 6-like [Bombyx mori]	-	-	-	-	-	-	-
Unigene0021481	1.66667	154.333	0.0644	0	0.086	0.0949	13.7508	0.2666	0.0501333	4.7041	6.552	2.45295e-05	0.0025248	yes	--	hemolymph juvenile hormone binding protein (JHBP) [Coptotermes formosanus]	-	-	-	-	-	-	-
Unigene0021513	16	44.3333	0.3849	0.2786	0.3426	1.0291	1.0498	0.7078	0.335367	0.9289	1.46978	0.000743874	0.0362016	yes	--	--	-	-	-	-	-	-	-
Unigene0021690	3	35.3333	0	0	0.37	2.8582	0.2616	1.7677	0.123333	1.62917	3.7235	0.000421287	0.0236202	yes	TPT1	translationally controlled tumor protein [Branchiostoma japonicum]	-	-	-	-	-	-	-
Unigene0021750	1.66667	34	0.3261	0.0885	0	2.8827	2.386	2.9514	0.1382	2.74003	4.30936	4.13161e-10	1.44565e-07	yes	--	--	-	-	-	-	-	-	-
Unigene0021844	12	0.666667	0.506	1.0988	0.4504	0	0	0.1163	0.685067	0.0387667	-4.14336	0.000278478	0.0171308	yes	--	--	-	-	-	-	-	-	-
Unigene0021937	57	133.667	0.7312	0.7939	0.8385	1.8508	1.9649	1.7309	0.787867	1.84887	1.23062	6.53376e-05	0.00551618	yes	--	hypothetical protein L798_02333 [Zootermopsis nevadensis]	-	-	-	-	-	-	-
Unigene0021959	16	0.666667	0.9486	1.03	0.8443	0	0	0.1227	0.940967	0.0409	-4.52397	3.65545e-06	0.00051075	yes	--	--	-	-	-	-	-	-	-
Unigene0022010	13	0.666667	0.8551	0.4952	0.8118	0.112	0	0	0.7207	0.0373333	-4.27086	8.1113e-05	0.00656532	yes	--	--	-	-	-	-	-	-	-
Unigene0022307	0	17.6667	0	0	0	0.0817	0.1571	2.0221	0.001	0.753633	9.55772	8.45129e-05	0.00677832	yes	--	--	-	-	-	-	-	-	-
Unigene0022437	0.333333	8.66667	0	0	0.1143	1.0088	1.4545	0.7968	0.0381	1.0867	4.83402	0.000798286	0.0381728	yes	--	--	-	-	-	-	-	-	-
Unigene0022474	43.3333	14.6667	2.0381	1.943	2.3449	0.7812	0.3755	1.0283	2.10867	0.728333	-1.53366	0.000817182	0.0388621	yes	--	--	-	-	-	-	-	-	-
Unigene0022724	77.6667	15	1.164	1.4147	1.4071	0.2218	0.2952	0.2516	1.3286	0.2562	-2.37456	2.01267e-09	6.27764e-07	yes	--	--	-	-	-	-	-	-	-
Unigene0022752	0	17.6667	0	0	0	0	2.745	0.1179	0.001	0.9543	9.8983	0.000807987	0.0385323	yes	--	Leucine-rich repeat-containing protein 40 [Zootermopsis nevadensis]	-	-	-	-	-	-	-
Unigene0022909	6534	1718.33	152.821	150.775	136.845	33.7483	38.232	43.743	146.814	38.5744	-1.92827	1.08041e-13	6.98677e-11	yes	--	PREDICTED: serine/arginine repetitive matrix protein 4 [Halyomorpha halys]	-	-	-	-	-	-	-
Unigene0022993	32.3333	10	1.2176	1.322	1.1176	0.4485	0.3233	0.3542	1.21907	0.375333	-1.69953	0.000380673	0.02191	yes	--	--	-	-	-	-	-	-	-
Unigene0023097	11.3333	1	0.6169	1.4354	0.9413	0	0.0832	0.1823	0.997867	0.0885	-3.4951	0.000868432	0.040393	yes	--	--	-	-	-	-	-	-	-
Unigene0023289	17.6667	53.6667	1.2288	2.3604	1.4301	5.0133	4.105	5.9638	1.6731	5.02737	1.58728	0.000240326	0.0153802	yes	--	--	-	-	-	-	-	-	-
Unigene0023360	41	0.666667	1.3288	1.4427	1.5662	0	0	0.0743	1.4459	0.0247667	-5.86742	1.45587e-14	1.1169e-11	yes	--	--	-	-	-	-	-	-	-
Unigene0023451	0	35	0	0	0	0	0	5.5166	0.001	1.83887	10.8446	0.000607403	0.0312292	yes	--	--	-	-	-	-	-	-	-
Unigene0023610	0	69.3333	0	0	0	0	0	4.913	0.001	1.63767	10.6774	0.000244944	0.0156353	yes	--	Protein odd-skipped [Zootermopsis nevadensis]	-	-	-	-	-	GO:0043169//cation binding	-
Unigene0023632	0	11.3333	0	0	0	0.8637	1.5221	0	0.001	0.795267	9.63529	0.000958274	0.043381	yes	--	hypothetical protein L798_09464 [Zootermopsis nevadensis]	-	-	-	-	-	-	-
Unigene0023634	50.3333	11.3333	3.5806	2.2215	3.5853	0.628	0.9055	0.5952	3.12913	0.709567	-2.14075	3.8878e-06	0.000535342	yes	--	--	-	-	-	-	-	-	-
Unigene0023635	71.6667	20.6667	3.2368	3.4619	3.5258	0.6643	1.3683	0.8995	3.40817	0.977367	-1.80202	5.96327e-06	0.000776136	yes	--	--	-	-	-	-	-	-	-
Unigene0023639	84.6667	28	1.7368	1.356	1.7543	0.3259	0.7738	0.5046	1.6157	0.534767	-1.59518	6.44384e-05	0.00545892	yes	--	--	-	-	-	-	-	-	-
Unigene0023805	40.3333	13.6667	1.2593	1.0075	1.6223	0.3255	0.438	0.5827	1.29637	0.448733	-1.53054	0.00089385	0.0411955	yes	--	--	-	-	-	-	-	-	-
Unigene0023940	0	155.667	0	0	0	0	23.1152	0	0.001	7.70507	12.9116	0.00011885	0.00885927	yes	--	Hemolymph lipopolysaccharide-binding protein [Zootermopsis nevadensis]	-	-	-	-	-	-	-
Unigene0024035	6	22.3333	0.2249	0.2442	0.3203	1.0161	0.9342	1.0235	0.263133	0.991267	1.91348	0.000773011	0.03734	yes	--	--	-	-	-	-	-	-	-
Unigene0024091	0	7.33333	0	0	0	0.7681	0.2953	0.6471	0.001	0.570167	9.15524	0.000716529	0.0352713	yes	--	--	-	-	-	-	-	-	-
Unigene0024149	19	55	0.4156	0.4813	0.6411	1.7144	1.6741	1.089	0.512667	1.4925	1.54164	0.000229309	0.01486	yes	--	Protein abnormal spindle [Zootermopsis nevadensis]	-	-	-	-	-	-	-
Unigene0024216	48.6667	112	0.9689	1.7095	1.6708	3.3011	2.9158	3.8522	1.44973	3.35637	1.21111	0.000544433	0.0286884	yes	--	--	-	-	-	-	-	-	-
Unigene0024340	24.3333	73.6667	0.2734	0.4714	0.415	1.1056	1.4118	0.9647	0.3866	1.1607	1.58608	5.33686e-05	0.00469169	yes	--	--	-	-	-	-	-	-	-
Unigene0024389	28.3333	98	0.5706	0.2621	0.9375	2.3494	2.4862	1.4754	0.590067	2.10367	1.83396	6.16478e-05	0.00525859	yes	CBY1	PREDICTED: protein chibby homolog 1-like isoform X2 [Athalia rosae]	-	-	-	-	-	-	-
Unigene0024411	19	99.3333	0.7718	1.4141	0.6011	4.8329	3.0059	6.4865	0.929	4.7751	2.36178	1.74272e-07	3.43853e-05	yes	--	endonuclease-reverse transcriptase [Blattella germanica]	-	-	-	-	-	-	-
Unigene0024475	7	0	0.9204	1.2849	0.5852	0	0	0	0.930167	0.001	-9.86135	0.00086859	0.040393	yes	--	--	-	-	-	-	-	-	-
Unigene0024547	38	14	1.2953	1.2657	1.0952	0.5089	0.4586	0.3684	1.21873	0.4453	-1.45253	0.000989594	0.0442701	yes	--	--	-	-	-	-	-	-	-
Unigene0025165	1.66667	12.6667	0.1199	0	0.1601	0.7654	0.7923	0.682	0.0933333	0.746567	2.99981	0.000932984	0.0425231	yes	--	--	-	-	-	-	-	-	-
Unigene0025217	0	26	0	0	0	0	4.3901	0	0.001	1.46337	10.5151	0.00111413	0.0484378	yes	ilv5	PREDICTED: probable ketol-acid reductoisomerase, mitochondrial, partial [Monomorium pharaonis]	-	-	-	-	-	-	-
Unigene0025410	0.666667	10.6667	0.2296	0	0	1.2406	1.1925	1.1877	0.0765333	1.20693	3.97911	0.000404624	0.0229886	yes	--	--	-	-	-	-	-	-	-
Unigene0025607	12.3333	0.666667	0.4158	1.2253	0.5815	0	0.1122	0	0.740867	0.0374	-4.3081	0.000258049	0.0162286	yes	--	--	-	-	-	-	-	-	-
Unigene0025616	1.33333	17.6667	0.2829	0	0	0.9727	2.0035	0.6585	0.0943	1.21157	3.68347	0.000189023	0.0127241	yes	--	--	-	-	-	-	-	-	-
Unigene0025819	0	130.667	0	0	0	0	0	6.366	0.001	2.122	11.0512	0.000141224	0.010112	yes	--	PREDICTED: loricrin-like isoform X1 [Aedes albopictus]	-	-	-	-	-	-	-
Unigene0025827	14.6667	1.33333	0.6914	1.5013	0.4102	0.1132	0.1088	0	0.867633	0.074	-3.55149	0.000374468	0.0216436	yes	--	AGAP012002-PA-like protein [Anopheles sinensis]	-	-	-	-	-	-	-
Unigene0025859	0	9.33333	0	0	0	0.639	0.691	0.9253	0.001	0.751767	9.55414	5.87111e-05	0.00506404	yes	--	--	-	-	-	-	-	-	-
Unigene0026287	1.33333	12	0.1047	0.1137	0	0.4113	0.6424	0.8121	0.0728	0.621933	3.09475	0.00100296	0.0447061	yes	--	--	-	-	-	-	-	-	-
Unigene0026516	0.333333	10	0	0.0915	0	1.1587	0.7955	0.5229	0.0305	0.8257	4.75874	0.000287567	0.0175662	yes	SRSF5	PREDICTED: serine/arginine-rich splicing factor 4-like isoform X4 [Branchiostoma belcheri]	Genetic Information Processing	Transcription	ko03040//Spliceosome	K12893	-	-	-
Unigene0026625	38	87.6667	1.1851	1.2452	1.8033	3.1166	3.7537	3.0052	1.4112	3.29183	1.22197	0.000509472	0.0272436	yes	--	--	-	-	-	-	-	-	-
Unigene0026646	1	11.3333	0.1076	0	0.0479	0.3171	0.9145	0.5566	0.0518333	0.596067	3.52352	0.00115414	0.0497744	yes	--	--	-	-	-	-	-	-	-
Unigene0026832	20.6667	0.333333	1.8792	0.6001	0.8855	0.0543	0	0	1.1216	0.0181	-5.95342	2.22003e-07	4.23159e-05	yes	--	pol polyprotein [Glypta fumiferanae]	-	-	-	-	-	-	-
Unigene0027043	0	24.6667	0	0	0	0	0	3.0255	0.001	1.0085	9.978	0.00115613	0.0498251	yes	--	--	-	-	-	-	-	-	-
Unigene0027127	25.6667	4.33333	0.5265	0.9909	1.1247	0.1034	0.3314	0	0.8807	0.144933	-2.60326	0.000726048	0.0355582	yes	--	--	-	-	-	-	-	-	-
Unigene0027404	0.333333	14.3333	0	0	0.0495	0.6559	1.1558	0.518	0.0165	0.776567	5.55657	7.94364e-06	0.000983125	yes	--	--	-	-	-	-	-	-	-
Unigene0027805	0	28.6667	0	0	0	0	2.8655	0	0.001	0.955167	9.89961	0.000934299	0.0425542	yes	--	Sugar transporter ERD6-like 4 [Zootermopsis nevadensis]	-	-	-	-	GO:0031224//intrinsic component of membrane	GO:0022857//transmembrane transporter activity	GO:0044763//single-organism cellular process;GO:0051234//establishment of localization
Unigene0027899	0	103.333	0	0	0	3.9775	6.077	2.8218	0.001	4.2921	12.0675	5.25472e-26	1.90893e-22	yes	--	--	-	-	-	-	-	-	-
Unigene0027905	290	28.3333	1.5455	22.4011	40.0965	3.9468	1.5321	0.9591	21.3477	2.146	-3.31436	7.50347e-05	0.00621174	yes	--	hypothetical transcript [Hymenolepis microstoma]	-	-	-	-	-	-	-
Unigene0027948	0	48.3333	0	0	0	0	11.5056	0	0.001	3.8352	11.9051	0.000382285	0.0219622	yes	--	hypothetical protein [Coptotermes formosanus]	-	-	-	-	-	-	-
Unigene0028077	0	28	0	0	0	0	0	3.0303	0.001	1.0101	9.98028	0.000892195	0.0411499	yes	--	--	-	-	-	-	-	-	-
Unigene0028096	19.6667	2	0.5997	1.0174	0.6005	0	0.0354	0.1938	0.7392	0.0764	-3.27432	5.76028e-05	0.00498585	yes	--	AAA protein, partial [Oryctes borbonicus]	-	-	-	-	-	-	-
Unigene0028198	8	0	1.1101	1.0546	1.1115	0	0	0	1.09207	0.001	-10.0928	0.000213874	0.0140365	yes	--	--	-	-	-	-	-	-	-
Unigene0028272	11	39.6667	0.1087	0.0944	0.4644	0.9609	0.9236	0.6521	0.2225	0.845533	1.92606	0.00113532	0.0491171	yes	--	--	-	-	-	-	-	-	-
Unigene0028385	38.6667	9.33333	2.7904	1.0693	2.2888	0.4299	0.4133	0.6791	2.0495	0.507433	-2.01398	0.000186271	0.0125723	yes	--	--	-	-	-	-	-	-	-
Unigene0028490	3860	929	192.892	201.241	146.244	44.9151	39.8554	44.1008	180.126	42.9571	-2.06804	2.38813e-14	1.75577e-11	yes	--	Larval cuticle protein 2 [Zootermopsis nevadensis]	-	-	-	-	-	-	-
Unigene0028578	2.66667	21	0	0	0.31	0.898	0.9454	0.8556	0.103333	0.899667	3.12208	0.000220678	0.0143989	yes	--	--	-	-	-	-	-	-	-
Unigene0028638	9.33333	0	0.9763	0.318	1.3035	0	0	0	0.865933	0.001	-9.75811	0.000250577	0.0158801	yes	--	--	-	-	-	-	-	-	-
Unigene0028833	0	12	0	0	0	0.9597	0.6918	0.5053	0.001	0.718933	9.48971	6.18009e-06	0.000799302	yes	--	--	-	-	-	-	-	-	-
Unigene0028902	16.6667	2	0.5698	0.6662	0.8972	0	0.2483	0	0.711067	0.0827667	-3.10286	0.000985039	0.0441142	yes	--	--	-	-	-	-	-	-	-
Unigene0028951	274.333	1026.67	10.5869	10.5295	11.5447	40.0866	43.2243	39.1634	10.887	40.8248	1.90683	1.29649e-12	7.27891e-10	yes	--	DNA (cytosine-5)-methyltransferase 3A, partial [Habropoda laboriosa]	-	-	-	-	-	-	-
Unigene0028978	3.33333	17.3333	0.1877	0.1019	0.167	0.9678	0.6645	0.7765	0.1522	0.802933	2.39931	0.000520116	0.0276933	yes	--	--	-	-	-	-	-	-	-
Unigene0029279	222.333	29.6667	6.7712	6.7665	8.4252	1.2243	0.6361	1.115	7.32097	0.9918	-2.88391	1.38937e-15	1.30998e-12	yes	--	--	-	-	-	-	-	-	-
Unigene0029283	0.666667	21	0	0	0.0621	0.137	1.811	0.1443	0.0207	0.697433	5.07435	0.000371622	0.0215295	yes	Cel	Esterase FE4 [Zootermopsis nevadensis]	-	-	-	-	-	-	-
Unigene0029398	15.3333	1.33333	0.7764	0.5058	1.0135	0.1017	0	0.1071	0.765233	0.0696	-3.45874	0.000109384	0.00826843	yes	--	--	-	-	-	-	-	-	-
Unigene0029434	29.3333	7	1.1258	1.0537	1.1748	0.4194	0.1466	0.2409	1.1181	0.268967	-2.05555	0.000148529	0.0105616	yes	--	--	-	-	-	-	-	-	-
Unigene0029530	23.3333	297.333	0.3407	0.8704	0.2319	2.382	10.048	4.9755	0.481	5.80183	3.5924	1.66522e-09	5.2874e-07	yes	PCP20	Endocuticle structural glycoprotein SgAbd-2 [Zootermopsis nevadensis]	-	-	-	-	-	-	-
Unigene0029629	90	28.6667	6.9007	4.4073	6.5032	2.1929	1.533	2.0294	5.93707	1.91843	-1.62982	1.24761e-05	0.00142684	yes	--	--	-	-	-	-	-	-	-
Unigene0029660	169.667	54	10.6466	5.8161	16.0911	4.0119	2.9713	3.7401	10.8513	3.57443	-1.60208	8.20535e-05	0.00661975	yes	--	--	-	-	-	-	-	-	-
Unigene0029955	33.6667	2	2.2441	2.2842	2.4342	0.2066	0.0662	0.1451	2.32083	0.1393	-4.05838	3.01244e-10	1.08479e-07	yes	--	--	-	-	-	-	-	-	-
Unigene0030002	0.333333	35	0.043	0	0	0.0844	0.1623	4.3995	0.0143333	1.54873	6.75557	5.58765e-05	0.00486941	yes	--	--	-	-	-	-	-	-	-
Unigene0030043	451.667	179	12.3838	11.6734	22.2019	6.5872	5.1591	7.1203	15.4197	6.28887	-1.2939	0.000158711	0.0111572	yes	--	hypothetical protein L798_11895 [Zootermopsis nevadensis]	-	-	-	-	-	-	-
Unigene0030092	1	71.3333	0.0325	0	0.0579	0.1916	6.139	0.269	0.0301333	2.19987	6.18991	6.44271e-06	0.000827205	yes	--	--	-	-	-	-	-	-	-
Unigene0030317	0.666667	12.6667	0	0	0.1194	1.7135	0.2534	0.5552	0.0398	0.8407	4.40075	0.000978517	0.0440137	yes	TXNIP	PREDICTED: arrestin domain-containing protein 3-like [Branchiostoma belcheri]	-	-	-	-	-	-	-
Unigene0030335	753.667	1946.67	9.1323	11.3041	10.2825	25.6129	29.6316	23.6436	10.2396	26.296	1.36068	3.0865e-07	5.68998e-05	yes	CG3224	Seryl-tRNA synthetase, mitochondrial [Zootermopsis nevadensis]	Genetic Information Processing	Translation	ko00970//Aminoacyl-tRNA biosynthesis	K01875	-	-	-
Unigene0030391	12	0.666667	0.9317	0.7357	1.2816	0	0.1599	0	0.983	0.0533	-4.20498	0.000221254	0.0144136	yes	Cyp6a14	cytochrome P450 [Hodotermopsis sjostedti]	-	-	-	-	-	GO:0016491//oxidoreductase activity;GO:0046872//metal ion binding	-
Unigene0030647	0.666667	16	0	0	0.1073	1.2433	1.252	0.3117	0.0357667	0.935667	4.70931	5.47882e-05	0.00479261	yes	--	--	-	-	-	-	-	-	-
Unigene0030657	29	82.6667	2.1998	1.7562	1.6124	4.8934	5.1312	5.8224	1.85613	5.28233	1.50887	2.13799e-05	0.00225319	yes	--	--	-	-	-	-	-	-	-
Unigene0030684	22	1.66667	0.853	0.4987	0.7592	0.0322	0	0.1357	0.703633	0.0559667	-3.65218	3.94532e-06	0.000542657	yes	--	--	-	-	-	-	-	-	-
Unigene0030926	0	36.3333	0	0	0	0	4.2695	0	0.001	1.42317	10.4749	0.000609791	0.0312524	yes	--	hypothetical protein [Coptotermes formosanus]	-	-	-	-	-	-	-
Unigene0030956	1.33333	14.6667	0.1479	0	0.1316	0.7989	1.3962	0.9943	0.0931667	1.06313	3.51236	0.000120237	0.00893568	yes	--	--	-	-	-	-	-	-	-
Unigene0031289	24	59.3333	0.7451	0.5393	0.4863	1.3417	1.5476	1.4643	0.590233	1.4512	1.29789	0.000690679	0.034293	yes	--	--	-	-	-	-	-	-	-
Unigene0031329	27.3333	77.3333	0.3393	0.2852	0.2631	0.4193	1.1058	0.9737	0.295867	0.832933	1.49325	0.00068039	0.0338591	yes	Slco4c1	Solute carrier organic anion transporter family member 4C1 [Zootermopsis nevadensis]	-	-	-	-	-	-	-
Unigene0031465	31.3333	106.333	0.6783	0.5098	0.4334	1.8278	1.4121	2.2666	0.5405	1.8355	1.76381	1.8388e-06	0.000278674	yes	--	hypothetical protein L798_14333 [Zootermopsis nevadensis]	-	-	-	-	-	-	-
Unigene0031503	0	9.33333	0	0	0	0.6729	1.5523	1.5589	0.001	1.26137	10.3008	0.000103372	0.00791568	yes	--	--	-	-	-	-	-	-	-
Unigene0031581	14.3333	0	0.0619	0.6046	1.8174	0	0	0	0.827967	0.001	-9.69343	0.000141045	0.010111	yes	ninB	--	-	-	-	-	-	-	-
Unigene0031624	3.33333	33.3333	0.1322	0	0.1764	0.9411	1.3413	0.9569	0.102867	1.07977	3.39187	1.14421e-07	2.36332e-05	yes	--	--	-	-	-	-	-	-	-
Unigene0031742	1139.33	428.333	53.1412	60.2233	39.4147	18.5851	18.6244	19.4791	50.9264	18.8962	-1.43032	4.37179e-07	7.8032e-05	yes	--	--	-	-	-	-	-	-	-
Unigene0031785	0	7.33333	0	0	0	0.8007	1.2828	0.8432	0.001	0.975567	9.9301	0.000513156	0.0273909	yes	--	Chitinase-3-like protein 3 [Zootermopsis nevadensis]	-	-	-	-	-	-	-
Unigene0031818	78.6667	9.66667	1.9849	0.9896	1.6765	0.1989	0.0382	0.3562	1.55033	0.197767	-2.97071	1.60021e-07	3.18048e-05	yes	--	--	-	-	-	-	-	-	-
Unigene0031846	47.6667	10.3333	8.3898	8.2498	5.9174	1.3994	0.7473	2.7835	7.519	1.6434	-2.19386	1.81417e-05	0.0019536	yes	--	--	-	-	-	-	-	-	-
Unigene0031925	1.33333	18	0.1113	0	0.0991	1.2571	0.1576	1.6117	0.0701333	1.0088	3.8464	0.000360556	0.0210563	yes	--	--	-	-	-	-	-	-	-
Unigene0032060	42.3333	4	0.6985	0.65	1.1013	0.0392	0.1131	0.0826	0.8166	0.0783	-3.38255	5.26106e-09	1.487e-06	yes	--	--	-	-	-	-	-	-	-
Unigene0032064	39	5.33333	1.5093	1.1644	1.8383	0	0.3	0.3287	1.504	0.209567	-2.84332	4.7697e-06	0.000637587	yes	--	--	-	-	-	-	-	-	-
Unigene0032079	0	93.6667	0	0	0	0	0	7.8267	0.001	2.6089	11.3492	0.000185889	0.0125602	yes	--	Pro-resilin [Zootermopsis nevadensis]	-	-	-	-	-	-	-
Unigene0032107	1.33333	28.3333	0	0.1073	0.088	1.0191	0.5598	2.6575	0.0651	1.41213	4.43907	1.05389e-06	0.000169936	yes	--	Ejaculatory bulb-specific protein 3 [Zootermopsis nevadensis]	-	-	-	-	-	-	-
Unigene0032201	856.333	333.333	10.0057	11.5212	9.3475	3.5099	2.5389	6.0518	10.2915	4.03353	-1.35133	0.000104543	0.00797568	yes	--	--	-	-	-	-	-	-	-
Unigene0032222	31.6667	98	0.3315	0.6054	0.4828	1.4653	0.9674	1.9795	0.473233	1.47073	1.63591	5.47629e-05	0.00479261	yes	--	hypothetical protein L798_06094 [Zootermopsis nevadensis]	-	-	-	-	-	-	-
Unigene0032227	221.667	455.667	7.9517	7.2474	8.5707	15.8357	18.6997	14.4125	7.92327	16.316	1.04212	0.000206795	0.0136371	yes	--	--	-	-	-	-	-	-	-
Unigene0032281	2	946.333	0.0299	0.0325	0.0266	0.0588	0.1977	43.6477	0.0296667	14.6347	8.94634	1.67127e-06	0.000255056	yes	--	hypothetical protein L798_02768 [Zootermopsis nevadensis]	-	-	-	-	-	-	-
Unigene0032282	1.66667	14.6667	0.0514	0.1117	0.0916	0.8083	0.6313	0.798	0.0849	0.745867	3.13508	0.000133908	0.009695	yes	--	--	-	-	-	-	-	-	-
Unigene0032375	29	71.6667	0.5714	0.5791	0.4916	1.4967	0.8452	1.7338	0.547367	1.35857	1.31151	0.00112334	0.0487696	yes	--	--	-	-	-	-	-	-	-
Unigene0032457	18.3333	50	0.547	0.396	0.6762	1.1343	1.5494	1.8232	0.539733	1.5023	1.47685	0.000594435	0.0307332	yes	--	--	-	-	-	-	-	-	-
Unigene0032506	0	23.3333	0	0	0	0	2.8679	0.0924	0.001	0.986767	9.94657	0.000371856	0.021533	yes	--	hypothetical protein L798_06250 [Zootermopsis nevadensis]	-	-	-	-	-	-	-
Unigene0032733	0	63.6667	0	0	0	0	15.6393	0	0.001	5.2131	12.3479	0.000269127	0.0166706	yes	coaA	cofilin/tropomyosin-type actin-binding protein [Coptotermes formosanus]	-	-	-	-	-	-	-
Unigene0032794	0	9.66667	0	0	0	0.6145	0.8121	0.8089	0.001	0.745167	9.54142	4.10691e-05	0.0038342	yes	--	--	-	-	-	-	-	-	-
Unigene0032891	72.6667	24.3333	5.9368	7.6603	5.1308	2.4508	1.2185	2.5809	6.24263	2.0834	-1.58321	0.000130689	0.00952899	yes	--	hypothetical protein L798_08540 [Zootermopsis nevadensis]	-	-	-	-	-	-	-
Unigene0032967	0	68.3333	0	0	0	0	6.4402	0	0.001	2.14673	11.0679	0.000249634	0.0158446	yes	At5g28840	epimerase/dehydratase [Coptotermes formosanus]	Metabolism	Carbohydrate metabolism;Global and overview maps	ko01100//tMetabolic pathways;ko00520//Amino sugar and nucleotide sugar metabolism	K08678	-	-	-
Unigene0033115	0	10.6667	0	0	0	0.2349	1.2044	1.0721	0.001	0.837133	9.70931	9.89933e-05	0.00765633	yes	--	Glutamate receptor delta-1 subunit [Harpegnathos saltator]	-	-	-	-	-	-	-
Unigene0033122	109	13	4.1923	1.354	2.8811	0.1303	0.4259	0.4666	2.80913	0.340933	-3.04256	1.91241e-08	4.91084e-06	yes	--	--	-	-	-	-	-	-	-
Unigene0033173	4.33333	19	0.2044	0.111	0.3184	0.8033	1.0616	1.0045	0.211267	0.956467	2.17865	0.000978005	0.0440066	yes	--	--	-	-	-	-	-	-	-
Unigene0033199	13.6667	47.3333	0.3662	0.2093	0.2058	0.8897	1.3101	0.4585	0.260433	0.8861	1.76656	0.000634263	0.0321465	yes	--	--	-	-	-	-	-	-	-
Unigene0033220	47	16	2.1961	2.818	4.087	1.1766	0.6911	1.3079	3.0337	1.05853	-1.51901	0.000889708	0.0410658	yes	--	--	-	-	-	-	-	-	-
Unigene0033369	16.3333	2	0.8119	1.3222	1.1441	0.1329	0.1916	0.07	1.09273	0.1315	-3.05481	0.000112968	0.00850001	yes	--	--	-	-	-	-	-	-	-
Unigene0033472	0	46.6667	0	0	0	0	0.0554	4.1859	0.001	1.41377	10.4653	8.64934e-05	0.00689241	yes	--	unkown protein, partial [Riptortus pedestris]	-	-	-	-	-	-	-
Unigene0033549	640.333	311.333	35.4499	33.37	38.2261	18.8048	15.5009	18.0989	35.682	17.4682	-1.03047	0.000141221	0.010112	yes	--	endonuclease-reverse transcriptase [Blattella germanica]	-	-	-	-	-	-	-
Unigene0033555	0	46.6667	0	0	0	0	4.3626	0	0.001	1.4542	10.506	0.000403058	0.0229112	yes	--	carbohydrate binding module, partial [Coptotermes formosanus]	-	-	-	-	-	-	-
Unigene0033569	7	0	0.5761	1.0009	0.8205	0	0	0	0.799167	0.001	-9.64235	0.000746462	0.0362846	yes	--	--	-	-	-	-	-	-	-
Unigene0033576	112	16.3333	3.222	3.4418	2.0814	0.2297	0.5888	0.43	2.91507	0.416167	-2.8083	8.76628e-11	3.48157e-08	yes	--	hypothetical protein L798_02797 [Zootermopsis nevadensis]	-	-	-	-	-	-	-
Unigene0033577	24	3.33333	1.901	2.1434	1.2364	0.1436	0.2761	0.3025	1.76027	0.240733	-2.87029	1.02578e-05	0.00120666	yes	--	endonuclease-reverse transcriptase [Blattella germanica]	-	-	-	-	-	-	-
Unigene0033619	7.33333	27	0.1521	0.2203	0.1806	0.7721	0.5027	0.7606	0.184333	0.678467	1.87996	0.000472446	0.0257862	yes	--	--	-	-	-	-	-	-	-
Unigene0033700	93	4	1.073	0.9466	2.4323	0.1317	0	0.0694	1.48397	0.0670333	-4.46844	5.60085e-12	2.85863e-09	yes	--	Envelope fusion protein [Papilio xuthus]	-	-	-	-	-	-	-
Unigene0033812	11	33.3333	0.1544	0.3912	0.2978	0.8595	0.8748	0.7987	0.281133	0.844333	1.58656	0.00109165	0.0476281	yes	--	--	-	-	-	-	-	-	-
Unigene0033906	76	8.66667	2.0228	0.7482	2.0971	0.1747	0.1259	0.2759	1.6227	0.192167	-3.07797	1.31551e-08	3.47191e-06	yes	--	--	-	-	-	-	-	-	-
Unigene0033907	29	3	0.9355	0.4353	2.26	0	0.2524	0.1382	1.21027	0.1302	-3.21652	0.000160405	0.0112443	yes	--	--	-	-	-	-	-	-	-
Unigene0034046	6	80	0.248	0.4487	0.0736	0.406	8.6626	0.342	0.256767	3.13687	3.61079	0.000853455	0.0398908	yes	--	C-type lectin (CTL)/C-type lectin-like (CTLD) domain protein [Coptotermes formosanus]	-	-	-	-	-	-	-
Unigene0034056	34	8.66667	1.2528	1.1202	1.3118	0.4343	0.3479	0.1525	1.22827	0.311567	-1.97901	0.000126115	0.00927759	yes	--	--	-	-	-	-	-	-	-
Unigene0034081	0	46.3333	0	0	0	0	3.5222	0	0.001	1.17407	10.1973	0.000407714	0.023111	yes	CG17633	carboxypeptidase [Coptotermes formosanus]	-	-	-	-	-	-	-
Unigene0034093	1203.33	511.333	56.0662	83.4855	57.7544	32.4064	22.6118	28.061	65.7687	27.6931	-1.24788	2.68086e-05	0.00270528	yes	--	hypothetical protein L798_11613 [Zootermopsis nevadensis]	-	-	-	-	-	-	-
Unigene0034129	0	36.6667	0	0	0	0	0	3.6699	0.001	1.2233	10.2566	0.000562542	0.0294917	yes	--	--	-	-	-	-	-	-	-
Unigene0034287	0	7.33333	0	0	0	0.9597	0.4612	1.2633	0.001	0.894733	9.80531	0.000733078	0.0357607	yes	--	--	-	-	-	-	-	-	-
Unigene0034316	37.3333	778.333	0.9552	1.0947	0.8974	0.4691	0.7265	62.7941	0.982433	21.3299	4.44037	0.000493478	0.0266282	yes	--	PREDICTED: proline-rich protein 4-like [Nicrophorus vespilloides]	-	-	-	-	-	-	-
Unigene0034375	152	331	3.3221	2.8767	2.9568	7.1866	6.8502	5.8606	3.05187	6.63247	1.11985	7.85904e-05	0.00641087	yes	--	PREDICTED: RNA-directed DNA polymerase from mobile element jockey-like [Diaphorina citri]	-	-	-	-	-	-	-
Unigene0034382	7.33333	96.3333	0.079	0	0.7027	2.8307	2.9445	5.5944	0.260567	3.78987	3.86242	2.94495e-07	5.45346e-05	yes	--	--	-	-	-	-	-	-	-
Unigene0034411	29	134.667	0.7646	1.6188	0.9527	4.3933	4.7643	6.1291	1.11203	5.09557	2.19604	8.77107e-09	2.37579e-06	yes	--	--	-	-	-	-	-	-	-
Unigene0034511	0	38.3333	0	0	0	0	3.509	0	0.001	1.16967	10.1919	0.000554246	0.0291062	yes	por	pyruvate:ferredoxin oxidoreductase A-like protein, partial [Trichomonas vaginalis]	-	-	-	-	-	-	-
Unigene0034550	5390	2504	118.458	135.968	104.775	55.9366	46.7401	63.5527	119.734	55.4098	-1.11161	2.56734e-05	0.00260819	yes	--	hypothetical protein L798_10949 [Zootermopsis nevadensis]	-	-	-	-	-	-	-
Unigene0034677	1	16.6667	0.0553	0.12	0	0.8686	1.0436	0.8004	0.0584333	0.9042	3.95178	5.99519e-06	0.000778793	yes	--	--	-	-	-	-	-	-	-
Unigene0034678	915.333	409	15.7437	18.3309	13.8096	6.5092	5.6112	9.2485	15.9614	7.12297	-1.16404	0.000108539	0.00822463	yes	--	--	-	-	-	-	-	-	-
Unigene0034750	107.333	32.6667	2.0864	1.6444	1.2242	0.3643	0.3502	0.7993	1.65167	0.5046	-1.71071	4.75456e-05	0.00428656	yes	ea	Serine protease easter [Zootermopsis nevadensis]	-	-	-	-	-	-	-
Unigene0034771	397.333	115.667	11.5636	13.699	5.7407	3.9374	2.3776	2.4719	10.3344	2.92897	-1.819	3.14e-06	0.000447848	yes	--	PREDICTED: peritrophin-1-like [Eufriesea mexicana]	-	-	-	-	-	-	-
Unigene0034792	52.3333	18.3333	2.5698	1.3951	2.7604	1.0009	0.6693	0.7333	2.24177	0.801167	-1.48446	0.000852714	0.0398908	yes	--	--	-	-	-	-	-	-	-
Unigene0034795	74.6667	23.3333	3.4233	3.0497	3.2031	0.9484	0.4558	1.6797	3.22537	1.02797	-1.64967	0.000247588	0.0157606	yes	--	--	-	-	-	-	-	-	-
Unigene0034875	0	34.3333	0	0	0	0	0	3.2899	0.001	1.09663	10.0989	0.000625373	0.0318114	yes	--	endonuclease-reverse transcriptase [Blattella germanica]	-	-	-	-	-	-	-
Unigene0034996	35	5.66667	1.3631	0.2561	1.0266	0.1545	0.1237	0.1627	0.881933	0.146967	-2.58518	0.000138454	0.00995987	yes	--	--	-	-	-	-	-	-	-
Unigene0035048	3.33333	20.3333	0.3692	0.2672	0	1.39	1.3941	0.891	0.212133	1.22503	2.52978	0.000390582	0.022376	yes	--	--	-	-	-	-	-	-	-
Unigene0035078	14.3333	1590.33	0.1707	0.0463	0.2184	0	0.0403	52.6146	0.145133	17.5516	6.91808	0.000857335	0.0400203	yes	--	PREDICTED: osiris 20 isoform X1 [Bombyx mori]	-	-	-	-	-	-	-
Unigene0035087	26.3333	75.6667	0.7791	0.7713	0.2855	1.1704	1.7957	2.1807	0.611967	1.7156	1.48719	0.00100186	0.0446895	yes	--	--	-	-	-	-	-	-	-
Unigene0035104	0	14.3333	0	0	0	0.0955	0.3671	1.6588	0.001	0.707133	9.46584	7.66221e-05	0.00630512	yes	--	--	-	-	-	-	-	-	-
Unigene0035111	26.6667	3.66667	0.6594	1.1098	0.851	0.0324	0.1868	0.1364	0.8734	0.118533	-2.88135	9.65156e-06	0.00115152	yes	--	--	-	-	-	-	-	-	-
Unigene0035117	56.3333	120.667	0.578	0.5092	0.7086	1.4569	1.3798	1.0378	0.5986	1.2915	1.10938	0.000833385	0.0393334	yes	CDC7	Cell division cycle 7-related protein kinase [Zootermopsis nevadensis]	-	-	-	-	-	-	-
Unigene0035211	2	2179.67	0	0	0.079	0	0.028	100.087	0.0263333	33.3717	10.3075	0.000228948	0.0148444	yes	--	osiris 8 precursor [Nasonia vitripennis]	-	-	-	-	-	-	-
Unigene0035290	924.333	417.333	19.1848	23.7398	21.4904	8.1979	10.4104	10.4083	21.4717	9.6722	-1.15052	2.67511e-05	0.00270188	yes	TpnC47D	troponin C-like protein [Coptotermes formosanus]	-	-	-	-	-	-	-
Unigene0035548	12.3333	1	1.685	0.7533	1.1468	0.0974	0	0.205	1.19503	0.1008	-3.56748	0.000395237	0.0225903	yes	--	--	-	-	-	-	-	-	-
Unigene0035581	17	2.66667	1.2393	1.0933	1.5167	0.1522	0.2925	0.1602	1.2831	0.201633	-2.66983	0.000259487	0.0162693	yes	--	--	-	-	-	-	-	-	-
Unigene0035706	39.6667	89.3333	1.9549	1.3096	1.5919	3.5543	3.8877	3.5279	1.6188	3.65663	1.17559	0.000568407	0.0296858	yes	RpS14a	40S ribosomal protein S14 [Zootermopsis nevadensis]	Genetic Information Processing	Translation	ko03010//Ribosome	K02955	GO:0030529//intracellular ribonucleoprotein complex	-	GO:0010467//gene expression
Unigene0035718	45	7.33333	2.3733	2.2161	1.7744	0.2331	0.1793	0.6383	2.12127	0.350233	-2.59854	7.08011e-07	0.000119364	yes	--	--	-	-	-	-	-	-	-
Unigene0035730	21.6667	1.66667	0.5876	1.4581	0.7097	0	0.1981	0	0.918467	0.0660333	-3.79796	3.34666e-05	0.00323192	yes	--	--	-	-	-	-	-	-	-
Unigene0035757	1.66667	23	0	0	0.4742	2.9308	2.9178	1.3227	0.158067	2.39043	3.91867	1.33689e-05	0.00150388	yes	--	hypothetical protein RFI_27208 [Reticulomyxa filosa]	-	-	-	-	-	-	-
Unigene0035863	3.33333	18	0.2111	0.1146	0.1879	0.9847	1.1458	0.6549	0.1712	0.928467	2.43917	0.000446749	0.0246671	yes	--	Mimitin, mitochondrial [Zootermopsis nevadensis]	-	-	-	-	-	-	-
Unigene0035927	6.66667	0	0.7051	0.3828	0.6275	0	0	0	0.5718	0.001	-9.15937	0.00112482	0.0488167	yes	--	--	-	-	-	-	-	-	-
Unigene0035949	43	4	5.2175	4.9568	3.7731	0.5338	0.5131	0.2249	4.64913	0.423933	-3.45505	4.74494e-10	1.64165e-07	yes	--	--	-	-	-	-	-	-	-
Unigene0036044	317.333	156	8.0848	7.0664	6.0933	2.9419	3.1893	4.3094	7.0815	3.4802	-1.02488	0.000727632	0.0355976	yes	--	--	-	-	-	-	-	-	-
Unigene0036329	91.6667	42	2.8024	3.2797	3.7251	1.4299	1.615	1.4682	3.26907	1.50437	-1.11972	0.000856923	0.0400162	yes	--	--	-	-	-	-	-	-	-
Unigene0036406	135	19.6667	5.6263	6.919	10.0152	0.7895	0.5962	2.019	7.52017	1.1349	-2.7282	7.10679e-09	1.96375e-06	yes	--	--	-	-	-	-	-	-	-
Unigene0036717	10	0	1.3995	1.3676	1.3702	0	0	0	1.3791	0.001	-10.4295	2.47898e-05	0.0025433	yes	--	--	-	-	-	-	-	-	-
Unigene0036736	15.3333	0.666667	0.7532	0.5773	0.6704	0.087	0	0	0.666967	0.029	-4.52349	7.30072e-06	0.000913716	yes	--	--	-	-	-	-	-	-	-
Unigene0036761	0	12.6667	0	0	0	0.6907	2.4895	0	0.001	1.06007	10.0499	0.00079888	0.0381864	yes	--	--	-	-	-	-	-	-	-
Unigene0036793	0.333333	70.3333	0.1299	0	0	0.2552	0	28.0858	0.0433	9.447	7.76935	0.000160759	0.0112627	yes	--	--	-	-	-	-	-	-	-
Unigene0036805	17	77	2.2463	0.5046	1.103	6.4668	4.1684	7.1305	1.28463	5.9219	2.2047	9.19431e-06	0.00110578	yes	--	CLUMA_CG011219, isoform A [Clunio marinus]	-	-	-	-	-	-	-
Unigene0036851	20.6667	1.66667	0.7437	1.1181	1.5785	0	0.2701	0	1.14677	0.0900333	-3.67097	4.36322e-05	0.00401882	yes	--	--	-	-	-	-	-	-	-
Unigene0036860	0.333333	15	0	0	0.1011	4.4641	0.3218	0.2351	0.0337	1.67367	5.63412	0.000910441	0.0417886	yes	MT-ND2	NADH deshydrogenase subunit 2 (mitochondrion) [Agrilus sp. AGR01]	Metabolism	Global and overview maps;Energy metabolism	ko01100//tMetabolic pathways;ko00190//Oxidative phosphorylation	K03879	GO:0019866//organelle inner membrane;GO:0031224//intrinsic component of membrane	GO:0050136//NADH dehydrogenase (quinone) activity	GO:0022904//respiratory electron transport chain
Unigene0036985	56.6667	4	1.5146	0.9351	2.379	0.1167	0	0.2458	1.60957	0.120833	-3.73558	1.15038e-08	3.06887e-06	yes	--	--	-	-	-	-	-	-	-
Unigene0037070	0.333333	9.33333	0	0.1639	0	1.7794	0.5701	1.8739	0.0546333	1.4078	4.68752	0.000843804	0.0397038	yes	--	--	-	-	-	-	-	-	-
Unigene0037513	16.6667	49	0.1465	0.3976	0.3585	0.6834	0.9162	1.0606	0.300867	0.886733	1.55938	0.000807851	0.0385323	yes	--	--	-	-	-	-	-	-	-
Unigene0037584	20	4.33333	0.8924	0.5652	0.7281	0.1461	0.1404	0.1923	0.728567	0.1596	-2.1906	0.000460982	0.0252949	yes	--	--	-	-	-	-	-	-	-
Unigene0037586	24.3333	79	0.3261	0.3387	0.3533	0.9052	1.2583	1.1439	0.339367	1.10247	1.69982	4.32641e-06	0.000585298	yes	--	--	-	-	-	-	-	-	-
Unigene0037593	71.3333	5150	0.0838	0.3337	2.3129	0.3019	0.2902	222.64	0.910133	74.4108	6.35329	0.000698126	0.0345469	yes	--	hypothetical protein L798_13083 [Zootermopsis nevadensis]	-	-	-	-	-	-	-
Unigene0037689	0	62.6667	0	0	0	0	12.0835	0	0.001	4.02783	11.9758	0.000274372	0.0169245	yes	UBB	polyubiquitin [Coptotermes formosanus]	-	-	-	-	-	-	-
Unigene0037723	1243.33	629.333	41.2377	41.173	31.4832	18.8498	22.1193	15.8803	37.9646	18.9498	-1.00247	0.000338827	0.0199858	yes	DHRS11	Dehydrogenase/reductase SDR family member 11 [Zootermopsis nevadensis]	Metabolism	Metabolism of terpenoids and polyketides	ko00900//Terpenoid backbone biosynthesis ;ko00981//Insect hormone biosynthesis	K15890	-	-	-
Unigene0037878	231	79	1.5463	1.4979	2.0712	0.4542	0.501	0.8311	1.70513	0.595433	-1.51787	1.29273e-05	0.00146876	yes	--	--	-	-	-	-	-	-	-
Unigene0038120	3.33333	67	0.038	0.0619	0.0845	1.0446	1.4165	1.2965	0.0614667	1.25253	4.3489	3.04931e-16	3.24686e-13	yes	--	--	-	-	-	-	-	-	-
Unigene0038271	0	1288	0	0	0	0	64.7942	0	0.001	21.5981	14.3986	4.46294e-05	0.00408326	yes	--	chitin binding peritrophin-A domain containing protein [Coptotermes formosanus]	-	-	-	-	-	-	-
Unigene0038383	37	145	0.5932	0.557	0.5993	2.1731	2.664	2.0065	0.583167	2.2812	1.96781	3.15417e-09	9.36508e-07	yes	--	--	-	-	-	-	-	-	-
Unigene0038451	313.333	7.33333	0.171	12.2248	13.6746	0	0.5921	0	8.69013	0.197367	-5.46043	0.000179785	0.0122163	yes	--	--	-	-	-	-	-	-	-
Unigene0038483	3.66667	31	0	0	0.6463	2.2045	2.8045	0.9559	0.215433	1.9883	3.20622	0.000410024	0.0231395	yes	--	PREDICTED: adhesive plaque matrix protein-like isoform X2 [Biomphalaria glabrata]	-	-	-	-	-	-	-
Unigene0038528	573.333	1345.33	24.3483	27.097	22.6771	57.9523	48.6439	67.1899	24.7075	57.9287	1.22933	6.61054e-06	0.000846115	yes	--	--	-	-	-	-	-	-	-
Unigene0038555	27.6667	0	0	0.923	3.7293	0	0	0	1.55077	0.001	-10.5988	2.75439e-05	0.00275615	yes	--	--	-	-	-	-	-	-	-
Unigene0038674	0	17.3333	0	0	0	0.1299	2.6229	0.5473	0.001	1.10003	10.1033	3.56927e-05	0.00341221	yes	--	Cuticle protein 8 [Zootermopsis nevadensis]	-	-	-	-	-	-	-
Unigene0038747	4.33333	114.333	0	0.0362	0.3558	3.5988	2.7988	4.9613	0.130667	3.7863	4.85683	1.32221e-14	1.03363e-11	yes	--	--	-	-	-	-	-	-	-
Unigene0038846	725.667	2325.33	15.3124	15.2872	14.3165	55.7697	62.5016	23.531	14.972	47.2674	1.65858	3.6776e-06	0.000513264	yes	--	--	-	-	-	-	-	-	-
Unigene0038926	13.6667	202.667	0.641	0.3045	0.6418	8.4206	8.926	6.5471	0.5291	7.96457	3.91198	1.54527e-22	3.47026e-19	yes	--	PREDICTED: extensin-1-like [Biomphalaria glabrata]	-	-	-	-	-	-	-
Unigene0039230	0	31.3333	0	0	0	0	6.5034	0	0.001	2.1678	11.082	0.000786957	0.0378225	yes	cof1	Cofilin [Tritrichomonas foetus]	-	-	-	-	-	-	-
Unigene0039293	0	30	0	0	0	0	6.613	0	0.001	2.20433	11.1061	0.000853316	0.0398908	yes	coaA	cofilin/tropomyosin-type actin-binding protein [Tritrichomonas foetus]	-	-	-	-	-	-	-
Unigene0039318	8.33333	108.333	0.1249	0.0904	0.7413	0.5727	0.865	12.4495	0.318867	4.62907	3.8597	0.000315819	0.0188537	yes	--	--	-	-	-	-	-	-	-
Unigene0039385	45.6667	16.6667	1.013	1.2308	1.0304	0.4738	0.4099	0.2994	1.0914	0.394367	-1.46857	0.000544138	0.0286882	yes	--	hypothetical protein L798_09464 [Zootermopsis nevadensis]	-	-	-	-	-	-	-
Unigene0039428	76.3333	30.6667	3.9418	2.3777	2.6578	1.0168	1.4661	1.112	2.99243	1.1983	-1.32033	0.000579374	0.0300174	yes	--	--	-	-	-	-	-	-	-
Unigene0039539	2	194	0	0.0575	0.0235	0	0.025	7.9364	0.027	2.6538	6.61896	0.000663844	0.0332501	yes	ACP20	PREDICTED: cuticle protein 19-like [Cimex lectularius]	-	-	-	-	-	-	-
Unigene0039775	31.3333	9.66667	1.1469	1.1622	1.2249	0.2628	0.5775	0.2373	1.178	0.3592	-1.71348	0.000961383	0.0434487	yes	--	--	-	-	-	-	-	-	-
Unigene0040005	39.3333	7.33333	3.2883	2.8761	4.3088	0.8972	0.1725	0.9448	3.49107	0.6715	-2.37821	1.57793e-05	0.00173089	yes	--	Ubiquitin-associated domain-containing protein 2 [Zootermopsis nevadensis]	-	-	-	-	-	-	-
Unigene0040062	27.6667	207	0.7795	1.0932	0.8094	1.9779	1.7172	16.8985	0.894033	6.86453	2.94076	7.93089e-05	0.00645516	yes	COLEC12	Brevican core protein, partial [Zootermopsis nevadensis]	-	-	-	-	-	-	-
Unigene0040078	28	3.33333	1.3531	1.3222	1.0839	0.0443	0.3407	0.0467	1.25307	0.1439	-3.12232	6.80699e-06	0.000867663	yes	--	--	-	-	-	-	-	-	-
Unigene0040102	0	294.333	0	0	0	0	25.3492	0.063	0.001	8.47073	13.0483	1.67012e-05	0.0018207	yes	gapA	glyceraldehyde-3-phosphate dehydrogenase, partial [Pseudotrichonympha grassii]	Metabolism	Carbohydrate metabolism;Global and overview maps	ko01100//tMetabolic pathways;ko01200//Carbon metabolism;ko01230//Biosynthesis of amino acids;ko00010//Glycolysis / Gluconeogenesis	K00134	-	-	-
Unigene0040109	53.6667	109.667	0.8788	0.7198	0.8371	1.7264	1.6449	1.6267	0.8119	1.666	1.03701	0.000993429	0.0443773	yes	--	Rho GTPase-activating protein 11A [Zootermopsis nevadensis]	-	-	-	-	-	-	-
Unigene0040154	46.3333	8	1.6137	0.6935	2.1543	0.1651	0.4126	0.2086	1.48717	0.2621	-2.50438	1.97401e-05	0.00209827	yes	--	--	-	-	-	-	-	-	-
Unigene0040170	1471.33	314.333	13.9319	14.738	16.8578	3.3177	3.954	2.438	15.1759	3.23657	-2.22925	6.85314e-14	4.50248e-11	yes	--	venom protein R-like protein [Coptotermes formosanus]	-	-	-	-	-	-	-
Unigene0040196	1312.67	594.333	55.0131	54.0794	49.217	25.5199	22.9177	23.0053	52.7698	23.8143	-1.14789	8.73992e-06	0.00106251	yes	--	--	-	-	-	-	-	-	-
Unigene0040255	77	13.6667	1.7008	0.5413	1.0571	0.216	0.1661	0.2123	1.09973	0.198133	-2.47261	8.01405e-07	0.000133404	yes	--	--	-	-	-	-	-	-	-
Unigene0040263	51.6667	14.6667	1.1409	1.8236	1.8616	0.2179	0.5086	0.6556	1.6087	0.4607	-1.804	0.000166221	0.0115471	yes	--	--	-	-	-	-	-	-	-
Unigene0040300	0	13	0	0	0	0	0.3451	2.5713	0.001	0.972133	9.92501	0.00100878	0.0448685	yes	--	--	-	-	-	-	-	-	-
Unigene0040345	107.667	1103	1.8628	1.9183	2.2904	2.7352	1.7588	60.9243	2.02383	21.8061	3.42957	0.000373936	0.0216331	yes	--	PREDICTED: allantoinase, mitochondrial-like isoform X1 [Cyphomyrmex costatus]	-	-	-	-	-	-	-
Unigene0040354	27.3333	86.3333	0.2265	0.5674	0.6047	1.403	1.2993	1.7658	0.4662	1.48937	1.67568	5.47676e-05	0.00479261	yes	--	--	-	-	-	-	-	-	-
Unigene0040424	77.6667	270.667	1.1057	1.0854	1.2672	2.9307	2.7741	6.5956	1.15277	4.10013	1.83057	3.87973e-06	0.000534826	yes	--	PREDICTED: adhesive plaque matrix protein [Halyomorpha halys]	-	-	-	-	-	-	-
Unigene0040441	0	118.333	0	0	0	0	29.9438	0	0.001	9.98127	13.285	0.000146654	0.0104463	yes	--	Profilin A [Tritrichomonas foetus]	-	-	-	-	-	-	-
Unigene0040442	242.333	55	5.7759	4.7207	4.7803	1.3398	0.9659	1.1684	5.0923	1.15803	-2.13664	1.88597e-11	8.79039e-09	yes	--	--	-	-	-	-	-	-	-
Unigene0040472	0.333333	1363	0.022	0	0	0.0648	0	92.9961	0.00733333	31.0203	12.0465	1.89581e-05	0.00202386	yes	--	osiris 18 precursor [Bombyx mori]	-	-	-	-	-	-	-
Unigene0040485	132	316.333	2.3716	2.353	3.1662	7.5305	5.9837	5.5829	2.63027	6.3657	1.27511	2.86639e-05	0.00285058	yes	--	--	-	-	-	-	-	-	-
Unigene0040536	15.3333	171	0.1942	0.186	0.1423	0.9087	3.6449	1.1105	0.174167	1.88803	3.43834	9.63266e-10	3.17274e-07	yes	--	Natterin-3 [Zootermopsis nevadensis]	-	-	-	-	-	-	-
Unigene0040575	0	31.3333	0	0	0	0	4.231	0	0.001	1.41033	10.4618	0.000786933	0.0378225	yes	GRF8	14-3-3 protein [Coptotermes formosanus]	Environmental Information Processing	Signal transduction	ko04391//Hippo signaling pathway -fly	K06630	-	-	-
Unigene0040601	25.3333	68.6667	0.4504	0.3521	0.5292	1.2918	1.5819	0.7454	0.4439	1.20637	1.44236	0.00062559	0.0318114	yes	--	--	-	-	-	-	-	-	-
Unigene0040632	122	42.6667	3.7522	2.841	2.3729	1.0668	0.606	1.4809	2.9887	1.05123	-1.50744	0.00012126	0.00899095	yes	--	--	-	-	-	-	-	-	-
Unigene0040659	108	226	3.233	3.4089	3.2925	6.5036	7.5134	6.7202	3.31147	6.9124	1.06172	0.000221411	0.0144162	yes	RpL24-like	PREDICTED: probable ribosome biogenesis protein RLP24 [Cimex lectularius]	Genetic Information Processing	Translation	ko03010//Ribosome	K02896	-	-	GO:0022613//ribonucleoprotein complex biogenesis
Unigene0040661	44	108.667	1.295	1.5338	1.0478	3.2377	3.9735	2.1614	1.2922	3.1242	1.27366	0.000465618	0.0254844	yes	LCP17	Endocuticle structural glycoprotein SgAbd-9, partial [Zootermopsis nevadensis]	-	-	-	-	-	-	-
Unigene0040688	3.66667	29.3333	0.038	0.1649	0.2027	0.783	0.8602	1.6885	0.1352	1.11057	3.03813	6.62048e-06	0.00084651	yes	--	--	-	-	-	-	-	-	-
Unigene0040799	39.3333	244.667	0.7911	0.5656	0.8587	5.2688	4.0078	4.7102	0.738467	4.66227	2.65843	3.47791e-15	3.06839e-12	yes	Uro	urate oxidase [Blattella germanica]	Metabolism	Biosynthesis of other secondary metabolites;Nucleotide metabolism;Global and overview maps	ko01100//tMetabolic pathways;ko00230//Purine metabolism ;ko00232//Caffeine metabolism	K00365	-	-	-
Unigene0040826	6	47.3333	0.0795	0.0432	0.2122	0.8198	0.9756	0.9866	0.111633	0.927333	3.05432	1.77843e-08	4.61477e-06	yes	--	Cuticle protein 6, partial [Stegodyphus mimosarum]	-	-	-	-	-	-	-
Unigene0040828	1.33333	36	0.0727	0	0.0647	1.5711	1.0983	1.2033	0.0458	1.2909	4.81689	1.71463e-11	8.08332e-09	yes	--	--	-	-	-	-	-	-	-
Unigene0040841	0.333333	14.3333	0	0	0.0664	1.3193	0.775	1.0806	0.0221333	1.0583	5.57938	3.78402e-06	0.000524561	yes	--	--	-	-	-	-	-	-	-
Unigene0040844	298	83	2.8539	3.2973	3.326	0.878	0.5694	1.2253	3.15907	0.8909	-1.82616	1.31186e-07	2.64331e-05	yes	--	PREDICTED: dipeptidase 1-like [Halyomorpha halys]	-	-	-	-	GO:0016020//membrane	GO:0070011//peptidase activity, acting on L-amino acid peptides	-
Unigene0040910	17.6667	349.333	2.1296	1.7341	2.9616	50.9859	26.6404	61.4021	2.2751	46.3428	4.34834	2.27166e-22	4.92254e-19	yes	--	--	-	-	-	-	-	-	-
Unigene0040934	440.667	14.3333	40.4034	37.7399	38.512	1.6719	1.0995	1.0193	38.8851	1.26357	-4.94364	7.59008e-40	1.17186e-35	yes	--	--	-	-	-	-	-	-	-
Unigene0040961	220.333	50	2.5367	2.8727	3.411	0.9377	0.4893	0.5925	2.94013	0.673167	-2.12685	1.91196e-09	5.97864e-07	yes	--	PREDICTED: RNA-directed DNA polymerase from mobile element jockey-like [Bemisia tabaci]	-	-	-	-	-	-	-
Unigene0040984	0	40.3333	0	0	0	0	11.6052	0	0.001	3.8684	11.9175	0.000504568	0.0270839	yes	--	profilin [Trichomonas vaginalis G3]	-	-	-	-	-	-	-
Unigene0041002	3.66667	18.6667	0.3166	0	0.4931	1.4771	1.3451	1.5555	0.2699	1.45923	2.43471	0.000724327	0.035513	yes	--	--	-	-	-	-	-	-	-
Unigene0041003	14.3333	108.667	0.1581	0.3433	0.4422	2.4177	2.0255	2.8498	0.314533	2.431	2.95027	3.06083e-12	1.61563e-09	yes	--	endonuclease-reverse transcriptase [Blattella germanica]	-	-	-	-	-	-	-
Unigene0041049	0	88.6667	0	0	0	0	5.7109	0	0.001	1.90363	10.8945	0.000191663	0.0128394	yes	ndk	PREDICTED: nucleoside diphosphate kinase [Ceratitis capitata]	Metabolism	Xenobiotics biodegradation and metabolism;Global and overview maps;Nucleotide metabolism	ko01100//tMetabolic pathways;ko00230//Purine metabolism ;ko00240//Pyrimidine metabolism ;ko00983//Drug metabolism - other enzymes	K00940	GO:0015630//microtubule cytoskeleton;GO:0016020//membrane;GO:0043234//protein complex	GO:0015631//tubulin binding;GO:0016776//phosphotransferase activity, phosphate group as acceptor;GO:0032550//purine ribonucleoside binding;GO:0046872//metal ion binding	GO:0000280//nuclear division;GO:0006468//protein phosphorylation;GO:0007163//establishment or maintenance of cell polarity;GO:0009132//nucleoside diphosphate metabolic process;GO:0009209//pyrimidine ribonucleoside triphosphate biosynthetic process;GO:0009260//ribonucleotide biosynthetic process;GO:0010631//epithelial cell migration;GO:0045216//cell-cell junction organization;GO:0060541//respirato…
Unigene0041079	42.6667	10.6667	0.5319	0.56	0.9038	0.1425	0.0609	0.3168	0.665233	0.1734	-1.93976	0.000578283	0.0299734	yes	--	hypothetical protein X975_17912, partial [Stegodyphus mimosarum]	-	-	-	-	-	-	-
Unigene0041083	0	11.3333	0	0	0	0.1299	0.1249	2.0525	0.001	0.7691	9.58703	0.000853915	0.0398908	yes	--	PREDICTED: phospholipase A2 [Athalia rosae]	Metabolism	Global and overview maps;Lipid metabolism	ko01100//tMetabolic pathways;ko00564//Glycerophospholipid metabolism ;ko00565//Ether lipid metabolism ;ko00590//Arachidonic acid metabolism ;ko00592//alpha-Linolenic acid metabolism ;ko00591//Linoleic acid metabolism	K01047	-	GO:0003824//catalytic activity;GO:0046872//metal ion binding	GO:0006629//lipid metabolic process;GO:0006796//phosphate-containing compound metabolic process
Unigene0041107	183	368	3.834	3.827	3.5225	7.977	6.5	8.0167	3.72783	7.4979	1.00815	0.000315644	0.0188524	yes	--	--	-	-	-	-	-	-	-
Unigene0041122	42.3333	3050	0.384	0.5634	0.3695	0.5709	0.4997	97.078	0.438967	32.7162	6.21975	2.34833e-05	0.00243743	yes	--	PREDICTED: protein SEY1-like [Fopius arisanus]	-	-	-	-	-	-	-
Unigene0041127	0	48.3333	0	0	0	0	3.7609	0	0.001	1.25363	10.2919	0.000382292	0.0219622	yes	BH2105	glycosyl hydrolases family 8, partial [Coptotermes formosanus]	-	-	-	-	-	-	-
Unigene0041156	65.3333	167.667	0.8451	0.6803	1.232	2.5761	2.5037	2.1251	0.919133	2.40163	1.38567	4.07226e-05	0.0038051	yes	--	--	-	-	-	-	-	-	-
Unigene0041158	18	1.33333	0.6712	1.0931	1.1948	0	0.2112	0	0.986367	0.0704	-3.80848	3.61757e-05	0.00345038	yes	--	--	-	-	-	-	-	-	-
Unigene0041193	52	10.6667	3.758	5.9228	8.6315	0.9526	0.9156	2.0062	6.1041	1.29147	-2.24077	1.32852e-05	0.001498	yes	--	--	-	-	-	-	-	-	-
Unigene0041253	13.3333	326	0.023	0.0749	0.3276	0.2034	0.0543	11.3623	0.141833	3.87333	4.77131	0.00084452	0.0397072	yes	Sb	PREDICTED: trypsin-1-like isoform X1 [Cimex lectularius]	-	-	-	-	-	-	-
Unigene0041269	0	66	0	0	0	0	4.4496	0	0.001	1.4832	10.5345	0.000260082	0.0162983	yes	fimA	fimbrin [Trichomonas vaginalis G3]	-	-	-	-	-	-	-
Unigene0041365	0	26.6667	0	0	0	0	3.3601	0	0.001	1.12003	10.1293	0.00105535	0.0463717	yes	ALPHA-SCS3	succinyl CoA synthetase-3 alpha subunit [Trichomonas vaginalis]	Metabolism	Global and overview maps;Carbohydrate metabolism	ko01100//tMetabolic pathways;ko01200//Carbon metabolism;ko00020//Citrate cycle (TCA cycle) ;ko00640//Propanoate metabolism	K01899	-	GO:0004774//succinate-CoA ligase activity	-
Unigene0041366	27	273	1.0138	0.6726	2.6066	4.1489	37.4339	2.3302	1.431	14.6377	3.35459	0.000115273	0.00862903	yes	AGAP007347	C-type lysozyme-3 [Coptotermes formosanus]	-	-	-	-	-	-	-
Unigene0041367	1049	390.667	56.6059	55.2974	43.7347	19.12	18.4254	20.0319	51.8793	19.1924	-1.43462	1.18612e-07	2.42957e-05	yes	AGAP007347	C-type lysozyme-2 [Coptotermes formosanus]	-	-	-	-	-	-	-
Unigene0041389	32.3333	148.667	0.7171	0.8527	1.6107	4.7625	6.1897	3.9558	1.06017	4.96933	2.22876	2.17345e-08	5.42447e-06	yes	--	--	-	-	-	-	-	-	-
Unigene0041390	506.667	1706.33	3.7682	4.0501	3.5832	13.6578	14.8818	9.4578	3.8005	12.6658	1.73668	1.70378e-09	5.39597e-07	yes	--	Myc protein [Zootermopsis nevadensis]	Environmental Information Processing	Signal transduction	ko04010//MAPK signaling pathway ;ko04310//Wnt signaling pathway ;ko04391//Hippo signaling pathway -fly ;ko04350//TGF-beta signaling pathway ;ko04012//ErbB signaling pathway	K04377	-	-	-
Unigene0041412	132	308.667	5.5536	6.442	6.506	14.7327	14.1164	14.4837	6.1672	14.4443	1.22781	1.37199e-05	0.00153636	yes	--	--	-	-	-	-	-	-	-
Unigene0041434	82	29	5.3604	3.6106	3.1365	1.4138	1.4058	1.4375	4.03583	1.41903	-1.50796	6.75784e-05	0.0056817	yes	--	PREDICTED: stress protein DDR48-like [Branchiostoma belcheri]	-	-	-	-	-	-	-
Unigene0041511	1109	69	0.6605	17.514	36.527	0.7	2.0022	0.7911	18.2338	1.16443	-3.96892	1.5993e-05	0.00175122	yes	--	Multiple inositol polyphosphate phosphatase 1 [Zootermopsis nevadensis]	Metabolism	Carbohydrate metabolism;Global and overview maps	ko01100//tMetabolic pathways;ko00010//Glycolysis / Gluconeogenesis ;ko00562//Inositol phosphate metabolism	K03103	-	-	-
Unigene0041531	71.6667	29	1.8083	2.7359	1.8206	0.6988	0.8956	0.9506	2.1216	0.848333	-1.32245	0.000539418	0.0284971	yes	--	--	-	-	-	-	-	-	-
Unigene0041541	0.666667	15	0	0	0.0918	1.0643	0.6333	0.5871	0.0306	0.761567	4.63737	1.65019e-05	0.00180056	yes	--	--	-	-	-	-	-	-	-
Unigene0041549	1186	444.333	25.8595	29.1909	25.2688	10.1016	9.2792	10.6379	26.7731	10.0062	-1.41988	7.34061e-08	1.61044e-05	yes	--	--	-	-	-	-	-	-	-
Unigene0041551	40	5.33333	1.2621	0.9629	1.7305	0.201	0.1288	0.2117	1.3185	0.1805	-2.86883	1.29942e-07	2.63111e-05	yes	--	--	-	-	-	-	-	-	-
Unigene0041553	31.3333	6	1.0323	0.5275	1.189	0.0298	0.1147	0.4083	0.916267	0.184267	-2.31397	0.000846449	0.0397525	yes	MYH7B	PREDICTED: myosin-2 heavy chain, non muscle-like [Ceratina calcarata]	-	-	-	-	GO:0015629//actin cytoskeleton	GO:0008092//cytoskeletal protein binding;GO:0017111//nucleoside-triphosphatase activity;GO:0032550//purine ribonucleoside binding	-
Unigene0041601	34	6	1.8169	1.5055	1.4895	0.3757	0.0903	0.3957	1.60397	0.287233	-2.48135	6.92285e-06	0.000879707	yes	--	--	-	-	-	-	-	-	-
Unigene0041617	6034.67	2806.67	101.733	120.677	121.995	55.4775	41.9744	63.9408	114.802	53.7976	-1.09353	5.09832e-05	0.00452709	yes	--	--	-	-	-	-	-	-	-
Unigene0041635	55.6667	13.6667	4.9503	3.6685	4.2661	1.0805	0.4451	1.7068	4.29497	1.07747	-1.995	3.49808e-05	0.00335455	yes	--	--	-	-	-	-	-	-	-
Unigene0041637	794	358.333	24.105	19.0968	21.4297	10.3059	9.8801	9.0251	21.5438	9.73703	-1.14572	2.24629e-05	0.00234729	yes	--	--	-	-	-	-	-	-	-
Unigene0041682	66.6667	11.6667	1.5786	1.4582	1.5938	0.1389	0.3114	0.3656	1.54353	0.271967	-2.50473	1.29631e-08	3.42857e-06	yes	--	--	-	-	-	-	-	-	-
Unigene0041739	21.6667	4.33333	1.3321	1.5042	0.6639	0.1047	0.2012	0.3858	1.16673	0.230567	-2.33922	0.000574117	0.0298451	yes	--	hypothetical protein L798_14638, partial [Zootermopsis nevadensis]	-	-	-	-	-	-	-
Unigene0041753	597	1205.33	8.6483	7.6079	8.815	19.6523	16.7747	14.3038	8.35707	16.9103	1.01683	0.000178312	0.0121345	yes	CG4766	Protein mab-21 [Zootermopsis nevadensis]	-	-	-	-	-	-	-
Unigene0041763	21	1	0	1.5222	1.6638	0	0.049	0.1074	1.062	0.0521333	-4.34843	0.000915666	0.0419349	yes	--	--	-	-	-	-	-	-	-
Unigene0041786	32.3333	122.667	0.4859	0.3664	0.4325	1.5776	1.4527	1.8847	0.428267	1.63833	1.93565	1.226e-08	3.24956e-06	yes	--	hypothetical protein L798_06094 [Zootermopsis nevadensis]	-	-	-	-	-	-	-
Unigene0041863	77.3333	23	1.2027	0.8954	1.7432	0.4556	0.3082	0.4087	1.28043	0.390833	-1.71201	3.17864e-05	0.00308655	yes	--	--	-	-	-	-	-	-	-
Unigene0041889	0.333333	9.33333	0.0929	0	0	0.8213	0.8771	0.8649	0.0309667	0.854433	4.78618	0.000310823	0.0186275	yes	--	--	-	-	-	-	-	-	-
Unigene0041932	238	38	6.9687	4.3607	7.1257	1.0189	1.1049	0.8529	6.1517	0.992233	-2.63223	1.29328e-13	8.23399e-11	yes	--	--	-	-	-	-	-	-	-
Unigene0041949	17.6667	98	0.3067	0.2454	0.2874	1.4588	1.707	1.5028	0.279833	1.5562	2.47539	2.85336e-11	1.26775e-08	yes	--	--	-	-	-	-	-	-	-
Unigene0041955	325.667	806.333	14.3131	19.5324	9.3109	34.1793	40.3747	29.2929	14.3855	34.6156	1.26681	0.000133583	0.00968278	yes	Lcp65Ag1	PREDICTED: cuticle protein CP14.6 [Tribolium castaneum]	-	-	-	-	-	-	-
Unigene0041995	12.6667	57	0.2917	0.1408	0.7213	1.5919	2.6319	1.1735	0.3846	1.7991	2.22584	8.47388e-05	0.0067884	yes	--	--	-	-	-	-	-	-	-
Unigene0042008	177.667	5.33333	4.221	4.0662	2.7256	0.0406	0.1954	0.0856	3.67093	0.1072	-5.09777	1.57077e-25	5.24361e-22	yes	--	--	-	-	-	-	-	-	-
Unigene0042030	64	168.667	1.2644	1.397	1.5203	3.6605	4.1678	3.1894	1.3939	3.67257	1.39766	7.175e-06	0.000904306	yes	--	--	-	-	-	-	-	-	-
Unigene0042031	0	115.667	0	0	0	0	0	9.2965	0.001	3.09883	11.5975	0.000155287	0.0109539	yes	--	--	-	-	-	-	-	-	-
Unigene0042057	287.667	100	3.0898	1.4528	2.2881	0.8444	0.8882	0.6543	2.2769	0.795633	-1.5169	2.04267e-05	0.00216196	yes	--	Pyroglutamylated RFamide peptide receptor [Zootermopsis nevadensis]	-	-	-	-	-	-	-
Unigene0042184	12.6667	1364.67	0.2272	0.0925	0.2023	20.6742	24.78	11.2237	0.174	18.8926	6.76259	1.6124e-44	3.98311e-40	yes	Gld	PREDICTED: glucose dehydrogenase [FAD, quinone]-like isoform X2 [Cephus cinctus]	-	-	-	-	-	-	-
Unigene0042187	5.66667	30	0.1497	0.0406	0.1166	0.6799	0.6889	0.2709	0.1023	0.546567	2.41759	0.000172876	0.0118657	yes	--	hypothetical protein L798_03579 [Zootermopsis nevadensis]	-	-	-	-	-	-	-
Unigene0042219	641.667	2013.67	4.1919	11.5459	8.8352	20.8395	15.3329	41.6037	8.191	25.9254	1.66225	0.000138278	0.00995656	yes	--	prolixicin antimicrobial protein [Coptotermes formosanus]	-	-	-	-	-	-	-
Unigene0042368	186	1167	6.6238	8.8053	7.9739	41.8721	33.1525	73.3449	7.801	49.4565	2.66443	1.65521e-13	1.04308e-10	yes	--	--	-	-	-	-	-	-	-
Unigene0042414	1409.67	567.667	24.1018	26.3729	21.3601	8.9784	8.0322	11.8984	23.9449	9.63633	-1.31316	3.22638e-06	0.000457527	yes	--	PREDICTED: uncharacterized oxidoreductase dhs-27-like [Nicrophorus vespilloides]	-	-	-	-	-	-	-
Unigene0042464	8	0	0.3409	1.4804	0.9101	0	0	0	0.910467	0.001	-9.83046	0.000643952	0.0324644	yes	--	--	-	-	-	-	-	-	-
Unigene0042559	36.3333	579.667	0.3059	0.3796	0.4764	6.2664	5.6521	6.859	0.3873	6.25917	4.01445	2.99086e-32	1.84708e-28	yes	--	--	-	-	-	-	-	-	-
Unigene0042561	2.66667	29.6667	0	0.2162	0.1772	0.978	3.1022	0.1545	0.131133	1.41157	3.42819	0.000842421	0.0396538	yes	RPL15	PREDICTED: 60S ribosomal protein L15-like isoform X1 [Saccoglossus kowalevskii]	Genetic Information Processing	Translation	ko03010//Ribosome	K02877	-	-	-
Unigene0042572	31	8.66667	1.0476	1.4309	0.6918	0.4647	0.1914	0.2097	1.05677	0.2886	-1.87251	0.000823605	0.0390509	yes	CAT	Catalase [Zootermopsis nevadensis]	Metabolism;Environmental Information Processing;Cellular Processes;Organismal Systems	Signal transduction;Amino acid metabolism;Aging;Carbohydrate metabolism;Transport and catabolism;Global and overview maps	ko01200//Carbon metabolism;ko04212//Longevity regulating pathway - worm ;ko04146//Peroxisome ;ko04068//FoxO signaling pathway ;ko04213//Longevity regulating pathway - multiple species ;ko00630//Glyoxylate and dicarboxylate metabolism ;ko00380//Tryptophan metabolism	K03781	-	-	-
Unigene0042575	4	24	0.4227	0.1967	0.1075	0.8304	1.3683	2.1237	0.2423	1.4408	2.572	0.000189036	0.0127241	yes	--	--	-	-	-	-	-	-	-
Unigene0042633	106.667	585.667	1.5395	1.4351	1.8823	9.9892	8.8383	8.0585	1.61897	8.962	2.46875	1.54579e-16	1.73571e-13	yes	APCDD1	Protein APCDD1, partial [Zootermopsis nevadensis]	-	-	-	-	-	-	-
Unigene0042635	64.6667	24	1.1346	0.9558	1.5844	0.5188	0.4987	0.3642	1.22493	0.460567	-1.41122	0.000450237	0.0248153	yes	--	--	-	-	-	-	-	-	-
Unigene0042647	4	3752.33	0.2756	0	0	0	244.022	0.0475	0.0918667	81.3564	9.7905	0.000720082	0.0353782	yes	--	hypothetical protein [Trichomonas vaginalis G3]	-	-	-	-	-	-	-
Unigene0042671	34.3333	79.3333	0.8124	1.0038	1.0223	2.3114	2.5921	1.6227	0.946167	2.1754	1.20111	0.00108364	0.0474128	yes	--	--	-	-	-	-	-	-	-
Unigene0042703	37.6667	117.667	0.2647	0.479	0.6395	1.4733	1.6423	1.2517	0.461067	1.45577	1.65873	1.39493e-05	0.00155641	yes	--	PREDICTED: selenoprotein H [Crassostrea gigas]	-	-	-	-	-	-	-
Unigene0042735	0	50.6667	0	0	0	0	4.4192	0.0646	0.001	1.4946	10.5455	7.60697e-05	0.00627639	yes	--	--	-	-	-	-	-	-	-
Unigene0042736	0	18.3333	0	0	0	0	2.6886	0.231	0.001	0.9732	9.92659	0.000416426	0.0233893	yes	--	--	-	-	-	-	-	-	-
Unigene0042817	14.6667	0	0.2363	0.6414	3.8908	0	0	0	1.5895	0.001	-10.6344	0.000143038	0.0102123	yes	--	--	-	-	-	-	-	-	-
Unigene0042961	2.66667	19	0.0639	0.0694	0.1138	0.5652	0.5131	0.7275	0.0823667	0.601933	2.86947	5.23149e-05	0.00461548	yes	--	--	-	-	-	-	-	-	-
Unigene0042966	0	150.667	0	0	0	0	8.3129	0	0.001	2.77097	11.4362	0.000122375	0.00905644	yes	--	clan CD family C14 metacaspase-like cysteine peptidase [Coptotermes formosanus]	-	-	-	-	-	-	-
Unigene0043060	18.6667	432.667	0.3797	0.6412	0.1877	0.6215	0.2788	27.3591	0.402867	9.4198	4.54732	0.000237044	0.0152175	yes	--	Neurofilament heavy polypeptide [Zootermopsis nevadensis]	-	-	-	-	-	-	-
Unigene0043066	86.3333	37.6667	3.3591	5.3866	4.5076	1.9796	2.1956	1.5502	4.41777	1.90847	-1.2109	0.000795478	0.038068	yes	--	PREDICTED: mitogen-activated protein kinase kinase kinase 1-like [Octopus bimaculoides]	-	-	-	-	-	-	-
Unigene0043146	217.333	507	5.9183	6.0122	6.8061	14.4176	16.099	13.2737	6.24553	14.5968	1.22475	9.40412e-06	0.00112662	yes	--	--	-	-	-	-	-	-	-
Unigene0043155	59.3333	19.6667	2.7214	2.649	2.8397	0.8756	0.7974	1.0677	2.7367	0.913567	-1.58286	4.20123e-05	0.003887	yes	--	--	-	-	-	-	-	-	-
Unigene0043169	13.6667	658	0.6744	0.4394	0.2701	0.2981	0.5094	67.9829	0.4613	22.9301	5.6354	0.000111397	0.00840512	yes	--	AGAP008005-PA [Anopheles gambiae str. PEST] [Anopheles gambiae]	-	-	-	-	-	-	-
Unigene0043180	11	0.666667	0.9854	0.9727	0.9568	0.176	0	0	0.971633	0.0586667	-4.0498	0.000305045	0.0183883	yes	--	predicted protein [Nematostella vectensis]	-	-	-	-	-	-	-
Unigene0043193	0	8.66667	0	0	0	1.199	0.6586	0.3607	0.001	0.739433	9.53028	0.000280855	0.0172414	yes	RPS25	ribosomal protein S25 [Lepidochitona cinerea]	Genetic Information Processing	Translation	ko03010//Ribosome	K02975	GO:0030529//intracellular ribonucleoprotein complex	-	-
Unigene0043206	1399	505.333	29.3082	27.1113	30.7375	12.0345	7.7118	12.0604	29.0523	10.6022	-1.45429	4.9244e-07	8.62748e-05	yes	--	Transposable element Tc3 transposase, partial [Anoplophora glabripennis]	-	-	-	-	-	-	-
Unigene0043230	325.667	90	13.9292	11.7627	9.2581	2.5454	3.3302	3.7229	11.65	3.1995	-1.86441	7.69109e-09	2.09759e-06	yes	--	Kynurenine formamidase [Zootermopsis nevadensis]	-	-	-	-	-	-	-
Unigene0043234	132.333	30.3333	1.9625	1.4579	2.272	0.5507	0.3483	0.4273	1.89747	0.4421	-2.10163	8.12081e-09	2.20449e-06	yes	--	--	-	-	-	-	-	-	-
Unigene0043244	885.333	2004	11.1533	13.331	11.5752	29.0517	28.7538	23.215	12.0198	27.0068	1.16791	9.65857e-06	0.00115152	yes	PGLYRP1	Peptidoglycan recognition protein I-alpha, partial [Zootermopsis nevadensis]	Organismal Systems	Immune system	ko04624//Toll and Imd signaling pathway	K01446	-	-	-
Unigene0043301	215.333	450	4.9177	4.8469	5.3755	10.7156	7.8659	13.4327	5.0467	10.6714	1.08034	0.00039668	0.0226611	yes	--	--	-	-	-	-	-	-	-
Unigene0043302	729.667	1721	7.8333	10.3917	10.9593	21.2286	17.8802	30.5563	9.7281	23.2217	1.25524	3.62936e-05	0.00345895	yes	--	hypothetical protein L798_07401 [Zootermopsis nevadensis]	-	-	-	-	-	-	-
Unigene0043312	11.6667	0.666667	1.7967	0.9754	0.3998	0	0.1696	0	1.0573	0.0565333	-4.22514	0.000717842	0.0353104	yes	--	--	-	-	-	-	-	-	-
Unigene0043329	1578.67	539.333	30.7594	27.7729	20.7461	9.267	9.8761	7.567	26.4261	8.90337	-1.56954	4.4725e-08	1.0423e-05	yes	ceeh-1	Epoxide hydrolase 4 [Zootermopsis nevadensis]	-	-	-	-	-	-	-
Unigene0043330	34.3333	9	2.1653	1.1755	1.0792	0.5104	0.5315	0.0896	1.47333	0.377167	-1.96581	0.000954222	0.0432839	yes	Ephx4	Epoxide hydrolase 4 [Zootermopsis nevadensis]	-	-	-	-	-	-	-
Unigene0043334	95.6667	35	2.3984	1.6675	1.8725	0.7646	0.7945	0.6093	1.97947	0.7228	-1.45344	3.40327e-05	0.00328146	yes	--	--	-	-	-	-	-	-	-
Unigene0043377	9.33333	138	0.954	0.3767	1.0035	15.5037	15.8031	3.4986	0.778067	11.6018	3.89831	2.15433e-10	7.96683e-08	yes	--	--	-	-	-	-	-	-	-
Unigene0043384	23.6667	3.66667	1.0274	1.455	0.7156	0.1755	0.1265	0.1848	1.066	0.162267	-2.71577	2.87903e-05	0.00285625	yes	--	--	-	-	-	-	-	-	-
Unigene0043385	1140.33	182.333	23.5475	30.302	23.0097	3.3961	6.8701	1.683	25.6197	3.98307	-2.6853	2.06733e-09	6.43191e-07	yes	--	soldier-specific protein-1 [Nasutitermes takasagoensis]	-	-	-	-	-	-	-
Unigene0043439	529	1361	3.5958	2.6876	3.7975	9.0471	9.6679	7.3915	3.3603	8.70217	1.37278	1.19533e-06	0.00019075	yes	ski	Ski oncogene [Zootermopsis nevadensis]	-	-	-	-	-	-	-
Unigene0043450	11	0	0.8375	0.7956	0.1398	0	0	0	0.590967	0.001	-9.20693	8.76198e-05	0.00695971	yes	--	--	-	-	-	-	-	-	-
Unigene0043451	36	6	0.9475	2.1432	1.1947	0	0.1864	0.5309	1.42847	0.2391	-2.57878	0.000333346	0.0197001	yes	--	--	-	-	-	-	-	-	-
Unigene0043456	0	46	0	0	0	0	5.0639	0	0.001	1.68797	10.7211	0.000412014	0.0232056	yes	ALPHA-SCS2	alpha-succinyl coenzyme A synthetase [Coptotermes formosanus]	Metabolism	Carbohydrate metabolism;Global and overview maps	ko01100//tMetabolic pathways;ko01200//Carbon metabolism;ko00020//Citrate cycle (TCA cycle) ;ko00640//Propanoate metabolism	K01899	-	-	-
Unigene0043469	0	42.6667	0	0	0	0	6.2851	0	0.001	2.09503	11.0328	0.000466054	0.0254844	yes	--	predicted xylanase/chitin deacetylase [Reticulitermes speratus]	-	-	-	-	-	-	-
Unigene0043488	258.333	890.333	3.7915	3.8111	2.7426	9.5273	10.195	15.8117	3.4484	11.8447	1.78024	2.64283e-08	6.45116e-06	yes	HSDL1	PREDICTED: inactive hydroxysteroid dehydrogenase-like protein 1 [Bemisia tabaci]	-	-	-	-	-	GO:0003824//catalytic activity	GO:0044710//single-organism metabolic process
Unigene0043527	38	97.3333	1.2414	1.6108	0.6468	2.5576	2.83	3.3511	1.16633	2.9129	1.32048	0.000743483	0.0361968	yes	--	Alpha-tocopherol transfer protein-like [Zootermopsis nevadensis]	-	-	-	-	-	-	-
Unigene0043528	27.3333	79.6667	0.5618	0.6832	0.5801	1.8101	1.5701	1.9294	0.608367	1.76987	1.54063	1.50522e-05	0.00166294	yes	--	Alpha-tocopherol transfer protein-like [Zootermopsis nevadensis]	-	-	-	-	-	-	-
Unigene0043592	99	43.3333	1.204	0.9078	1.1312	0.4271	0.4737	0.5305	1.081	0.4771	-1.18	0.000410721	0.0231539	yes	--	--	-	-	-	-	-	-	-
Unigene0043610	0	27.3333	0	0	0	0	4.0719	0	0.001	1.3573	10.4065	0.00100368	0.0447102	yes	--	--	-	-	-	-	-	-	-
Unigene0043734	9.66667	283.667	0.088	0	0.1109	2.9373	2.0068	1.16	0.0663	2.0347	4.93966	2.55176e-15	2.30059e-12	yes	VG2	Vitellogenin-1, partial [Zootermopsis nevadensis]	-	-	-	-	-	-	-
Unigene0043746	3.33333	1868.33	0	0	0.1462	0.1614	0.4653	94.5625	0.0487333	31.7297	9.34671	1.38876e-05	0.00155093	yes	--	--	-	-	-	-	-	-	-
Unigene0043774	1107	3693.33	13.7359	16.0788	14.2431	48.4726	48.2769	49.797	14.6859	48.8488	1.73389	8.79391e-12	4.37976e-09	yes	--	PREDICTED: RNA-directed DNA polymerase from mobile element jockey-like [Acropora digitifera]	-	-	-	-	-	-	-
Unigene0043778	737.667	1531	9.0935	9.4074	11.4567	21.276	20.9997	20.3439	9.98587	20.8732	1.06369	4.7265e-05	0.00427353	yes	HLHmbeta	Enhancer of split mbeta protein [Zootermopsis nevadensis]	-	-	-	-	-	-	GO:0010467//gene expression;GO:0034645//cellular macromolecule biosynthetic process
Unigene0043799	1310.33	568.333	24.8272	32.2936	17.8399	9.5269	8.9244	13.6647	24.9869	10.7053	-1.22284	0.000128528	0.00941026	yes	VCP	serine carboxypeptidase [Coptotermes formosanus]	-	-	-	-	-	GO:0016787//hydrolase activity	-
Unigene0043816	33.3333	122.333	0.2261	0.675	0.2515	1.0991	1.4086	1.59	0.3842	1.3659	1.82992	3.36112e-05	0.00324335	yes	--	RT08035p, partial [Drosophila melanogaster]	-	-	-	-	-	-	-
Unigene0043869	0	121	0	0	0	0	15.7627	0	0.001	5.25423	12.3593	0.00014432	0.010292	yes	--	--	-	-	-	-	-	-	-
Unigene0043881	254	629.333	2.7407	2.8824	2.4872	6.7564	7.1641	6.0256	2.70343	6.6487	1.29828	2.02467e-06	0.0003046	yes	Wdr3	WD repeat-containing protein 3 [Zootermopsis nevadensis]	Genetic Information Processing	Translation	ko03008//Ribosome biogenesis in eukaryotes	K14556	-	-	-
Unigene0043893	0	104.333	0	0	0	0.0343	10.2954	0	0.001	3.44323	11.7495	5.29899e-05	0.00466172	yes	TRYP1	serine protease [Coptotermes formosanus]	Environmental Information Processing	Signaling molecules and interaction	ko04080//Neuroactive ligand-receptor interaction	K01312	-	-	-
Unigene0043925	41.3333	6629.33	0.5955	0.5622	0.4378	0.6993	0.8922	264.59	0.531833	88.7271	7.38226	7.17453e-06	0.000904306	yes	--	GL24061 [Drosophila persimilis]	-	-	-	-	-	GO:0004672//protein kinase activity	-
Unigene0044042	0	29.6667	0	0	0	0	6.4624	0	0.001	2.15413	11.0729	0.000874053	0.0405262	yes	--	EF-hand family protein [Coptotermes formosanus]	-	-	-	-	-	-	-
Unigene0044049	34.3333	10.6667	4.2213	3.3228	3.1935	0.8292	1.3949	1.0916	3.5792	1.10523	-1.69529	0.00040913	0.0231322	yes	--	--	-	-	-	-	-	-	-
Unigene0044086	79.6667	23.6667	2.0186	2.0873	1.6041	0.3068	0.5445	0.8451	1.90333	0.565467	-1.75101	2.91957e-05	0.0028872	yes	--	PREDICTED: dopamine N-acetyltransferase-like isoform X3 [Nicrophorus vespilloides]	-	-	-	-	-	-	-
Unigene0044096	37	3	2.5617	3.082	2.0335	0.136	0.3922	0.0716	2.55907	0.199933	-3.67803	4.71378e-09	1.35086e-06	yes	--	--	-	-	-	-	-	-	-
Unigene0044134	260.667	562	6.8241	5.4511	6.4208	14.8179	14.2432	11.2937	6.232	13.4516	1.11001	8.99936e-05	0.0071208	yes	HLHmbeta	Enhancer of split mgamma protein [Zootermopsis nevadensis]	-	-	-	-	GO:0043231//intracellular membrane-bounded organelle	GO:0005515//protein binding	GO:0010468//regulation of gene expression;GO:0034645//cellular macromolecule biosynthetic process
Unigene0044188	16.3333	2	0.7799	0.8468	0.7375	0.1915	0.092	0	0.788067	0.0945	-3.05993	0.000171518	0.0118022	yes	--	--	-	-	-	-	-	-	-
Unigene0044203	241.667	722	2.2161	2.0375	2.4424	7.1136	7.2205	5.7257	2.232	6.6866	1.58294	1.69461e-08	4.41582e-06	yes	--	--	-	-	-	-	-	-	-
Unigene0044229	153.667	361.667	4.0843	3.8714	6.4914	15.2507	11.4152	7.8122	4.8157	11.4927	1.2549	0.000439418	0.0244151	yes	--	--	-	-	-	-	-	-	-
Unigene0044230	5	23	0.1391	0.1887	0.1857	0.7512	0.7877	0.8271	0.171167	0.788667	2.20401	0.000144057	0.0102792	yes	--	--	-	-	-	-	-	-	-
Unigene0044242	5.66667	83	0	0.0782	0.1539	0.1415	0.1088	3.443	0.0773667	1.2311	3.99209	0.00104123	0.0459315	yes	CYP4C1	Cytochrome P450 4c3 [Zootermopsis nevadensis]	-	-	-	-	-	-	-
Unigene0044257	4923.67	2379.67	80.653	84.8423	78.742	36.0251	39.3692	42.5433	81.4124	39.3125	-1.05026	2.16347e-05	0.00227265	yes	CG45057	TPPP family protein [Zootermopsis nevadensis]	-	-	-	-	-	-	-
Unigene0044280	43.6667	790.333	0.9003	0.0331	0.9507	16.6668	14.378	4.1196	0.628033	11.7215	4.22217	1.44357e-07	2.8805e-05	yes	--	--	-	-	-	-	-	-	-
Unigene0044317	0	64	0	0	0	0	7.0962	0	0.001	2.3654	11.2079	0.000267725	0.0166088	yes	betaTry	serine protease [Coptotermes formosanus]	-	-	-	-	-	-	-
Unigene0044330	136.667	36	8.0802	7.0721	2.0548	1.7817	0.7006	1.9615	5.7357	1.48127	-1.95314	0.000231758	0.0149637	yes	--	AGAP012133-PA, partial [Anopheles gambiae str. PEST] [Anopheles gambiae]	-	-	-	-	-	-	-
Unigene0044372	451.667	180.333	6.0171	6.1454	4.981	1.9533	1.9859	2.9009	5.7145	2.28003	-1.32557	1.13758e-05	0.00132181	yes	Gld	Glucose dehydrogenase [acceptor] [Zootermopsis nevadensis]	-	-	-	-	-	-	-
Unigene0044418	36.6667	108	0.3327	0.624	0.6731	1.1588	1.3994	2.3154	0.543267	1.62453	1.58029	0.00013168	0.00957088	yes	--	PREDICTED: RNA-directed DNA polymerase from mobile element jockey-like, partial [Bombyx mori]	-	-	-	-	-	-	-
Unigene0044499	56	797	0.4229	0.4434	0.3505	0.3151	0.3236	17.3476	0.4056	5.99543	3.88573	0.000544197	0.0286882	yes	Ugt8	2-hydroxyacylsphingosine 1-beta-galactosyltransferase [Zootermopsis nevadensis]	-	-	-	-	-	GO:0016757//transferase activity, transferring glycosyl groups	-
Unigene0044514	134.667	43	1.3	1.6174	2.3865	0.4522	0.8566	0.3922	1.76797	0.567	-1.64067	5.41959e-05	0.00475426	yes	--	hypothetical protein L798_12895 [Zootermopsis nevadensis]	-	-	-	-	-	-	-
Unigene0044569	84.6667	235	1.5946	1.4933	1.8628	3.1129	3.4814	7.4428	1.65023	4.67903	1.50354	0.000125165	0.00921869	yes	Obp70	chemosensory protein [Blattella germanica]	-	-	-	-	-	-	-
Unigene0044607	4.33333	21	0.2995	0.0406	0.1333	1.0297	0.6362	0.6583	0.1578	0.774733	2.2956	0.000940774	0.0427991	yes	--	--	-	-	-	-	-	-	-
Unigene0044622	7	66	1.4122	0.9757	0.3428	1.7654	19.2724	3.3199	0.910233	8.11923	3.15704	0.000186117	0.0125687	yes	--	--	-	-	-	-	-	-	-
Unigene0044636	57	398	0.3585	0.8324	0.514	2.6699	4.1927	4.8921	0.5683	3.91823	2.78548	3.21885e-12	1.68464e-09	yes	AGAP002721	PREDICTED: tryptophan 2,3-dioxygenase [Nicrophorus vespilloides]	Metabolism	Amino acid metabolism;Global and overview maps	ko01100//tMetabolic pathways;ko00380//Tryptophan metabolism	K00453	-	-	-
Unigene0044656	0	107.667	0	0	0	0	22.808	0	0.001	7.60267	12.8923	0.000159409	0.011197	yes	UBB	polyubiquitin [Trichomonas vaginalis G3]	-	-	-	-	-	-	-
Unigene0044663	12	67.6667	0.4243	0.4253	0.3196	2.3084	2.2805	1.9245	0.389733	2.17113	2.47789	2.08322e-09	6.46504e-07	yes	--	--	-	-	-	-	-	-	-
Unigene0044752	275	799.333	1.4062	1.5195	2.4196	5.3207	5.6075	4.8621	1.78177	5.26343	1.5627	4.71573e-07	8.3209e-05	yes	vg	vg [Blattella germanica]	-	-	-	-	-	-	-
Unigene0044789	46.3333	153	0.5979	0.2765	0.611	1.2072	2.7494	0.9735	0.495133	1.64337	1.73077	0.000226697	0.0147216	yes	--	Mite allergen Lep d 7 [Zootermopsis nevadensis]	-	-	-	-	-	-	-
Unigene0044794	277.667	36	3.9693	2.6844	4.1751	0.4201	0.5426	0.4562	3.6096	0.472967	-2.93203	7.57205e-17	8.74077e-14	yes	--	--	-	-	-	-	-	-	-
Unigene0044795	44.3333	5.33333	4.2218	3.2402	2.2027	0.2145	0.4811	0.4517	3.22157	0.382433	-3.07448	2.33954e-08	5.79094e-06	yes	--	--	-	-	-	-	-	-	-
Unigene0044796	640	91	7.7937	4.4851	6.7737	0.8894	0.5764	1.305	6.35083	0.9236	-2.78161	3.859e-13	2.29156e-10	yes	--	--	-	-	-	-	-	-	-
Unigene0044809	11.3333	0	0.5956	0.5658	1.259	0	0	0	0.8068	0.001	-9.65607	2.44225e-05	0.00251589	yes	--	--	-	-	-	-	-	-	-
Unigene0044814	26.3333	123	0.6787	0.8972	0.7354	3.8841	3.2877	3.5714	0.770433	3.58107	2.21665	1.11029e-10	4.35355e-08	yes	--	Lysozyme 1 [Zootermopsis nevadensis]	-	-	-	-	-	-	-
Unigene0044818	14	63	0.273	0.4311	0.3313	1.2675	2.015	1.3091	0.345133	1.53053	2.14881	7.19664e-07	0.000120938	yes	--	--	-	-	-	-	-	-	-
Unigene0044835	78.3333	201	0.6132	0.4906	1.3023	2.0501	2.1534	2.1923	0.802033	2.13193	1.41043	0.000301158	0.0181984	yes	Actbeta	PREDICTED: inhibin beta chain [Bemisia tabaci]	Environmental Information Processing	Signal transduction	ko04350//TGF-beta signaling pathway	K22687	-	-	-
Unigene0044876	352.667	28.3333	3.1889	38.086	62.8081	4.7489	1.1654	2.7665	34.6943	2.8936	-3.58376	7.84541e-06	0.000972255	yes	--	rRNA promoter binding protein [Echinococcus granulosus]	-	-	-	-	-	-	-
Unigene0044877	113	6.66667	0.8813	12.5594	22.1599	1.1903	0.6241	0.3419	11.8669	0.718767	-4.04527	4.1885e-06	0.000571019	yes	--	Conotoxin Superfamily T [Conus episcopatus]	-	-	-	-	-	-	-
Unigene0044953	0	1970.67	0	0	0	0	115.326	0.0214	0.001	38.449	15.2307	1.25884e-05	0.00143702	yes	--	50MGP [Reticulitermes flavipes]	-	-	-	-	-	-	-
Unigene0045054	23.3333	0.666667	1.1375	0.9057	0.6075	0	0.0358	0.0392	0.883567	0.025	-5.14334	1.17388e-08	3.12482e-06	yes	--	--	-	-	-	-	-	-	-
Unigene0045058	60.3333	133	1.2339	1.244	1.4316	2.2291	2.7251	3.7604	1.30317	2.90487	1.15645	0.000647696	0.0326251	yes	--	AAEL017015-PA [Aedes aegypti]	-	-	-	-	-	-	-
Unigene0045063	301.667	642.333	6.9564	7.1955	5.586	14.4413	13.8191	13.3921	6.5793	13.8842	1.07743	8.14981e-05	0.00658905	yes	--	Growth factor receptor-bound protein 2 [Zootermopsis nevadensis]	-	-	-	-	-	-	-
Unigene0045089	118	6.33333	3.3481	4.6198	4.2216	0.3768	0.1976	0.0721	4.06317	0.2155	-4.23684	6.87091e-19	9.86814e-16	yes	--	--	-	-	-	-	-	-	-
Unigene0045090	34	2	3.1754	5.4368	3.8046	0.4798	0.2306	0	4.13893	0.2368	-4.12752	3.42743e-09	1.00795e-06	yes	--	--	-	-	-	-	-	-	-
Unigene0045098	4.66667	23.3333	0.2278	0.2473	0.0676	0.8949	1.0394	0.6675	0.1809	0.867267	2.26128	0.000250923	0.0158812	yes	--	Palmitoyltransferase [Operophtera brumata]	-	-	-	-	-	-	-
Unigene0045136	310.333	144.667	3.483	3.2498	3.255	1.3791	1.4181	1.8801	3.32927	1.5591	-1.09449	0.000174272	0.0119254	yes	BB4	[Phe13]-bombesin receptor [Zootermopsis nevadensis]	Environmental Information Processing	Signaling molecules and interaction	ko04080//Neuroactive ligand-receptor interaction	K04170	-	-	-
Unigene0045191	56.6667	218.333	1.1402	1.1142	1.5222	4.8828	5.7269	4.0334	1.25887	4.88103	1.95506	2.59457e-09	7.87392e-07	yes	--	--	-	-	-	-	-	-	-
Unigene0045211	3.66667	536.333	0.083	0.3153	0.0739	0.489	0.0783	68.4467	0.1574	23.0047	7.19135	3.76455e-05	0.00356578	yes	--	hypothetical protein L798_00206 [Zootermopsis nevadensis]	-	-	-	-	-	-	-
Unigene0045212	0	6.66667	0	0	0	0.9855	0.7105	0.7784	0.001	0.8248	9.6879	0.000904079	0.0415584	yes	--	--	-	-	-	-	-	-	-
Unigene0045222	1.33333	299.667	0	0	0.0849	0	0.0225	22.1576	0.0283	7.39337	8.02929	0.000648111	0.0326251	yes	--	PREDICTED: one cut domain family member 3-like [Harpegnathos saltator]	-	-	-	-	-	-	-
Unigene0045223	0	30	0	0	0	0	0	1.766	0.001	0.588667	9.20131	0.000791358	0.0379443	yes	--	PREDICTED: one cut domain family member 3-like [Harpegnathos saltator]	-	-	-	-	-	-	-
Unigene0045265	0	12	0	0	0	1.4897	0.7955	0.6973	0.001	0.994167	9.95734	8.78007e-06	0.00106634	yes	RPS19	PREDICTED: 40S ribosomal protein S19 [Branchiostoma belcheri]	Genetic Information Processing	Translation	ko03010//Ribosome	K02966	GO:0030529//intracellular ribonucleoprotein complex	-	GO:0010467//gene expression
Unigene0045307	1010.33	2637.67	11.1782	10.6298	10.3608	30.2649	26.5212	27.1308	10.7229	27.9723	1.3833	4.75215e-08	1.09918e-05	yes	Pwp2	Periodic tryptophan protein 2-like protein [Zootermopsis nevadensis]	Genetic Information Processing	Translation	ko03008//Ribosome biogenesis in eukaryotes	K14558	-	-	-
Unigene0045339	8.66667	0	0.2284	0.372	0.8133	0	0	0	0.471233	0.001	-8.8803	0.000420135	0.023577	yes	--	--	-	-	-	-	-	-	-
Unigene0045355	5.33333	572.667	0.0514	0	0.1371	6.3177	10.6665	4.4752	0.0628333	7.15313	6.8309	2.74449e-29	1.30379e-25	yes	--	--	-	-	-	-	-	-	-
Unigene0045389	0	30	0	0	0	0	4.0333	0	0.001	1.34443	10.3928	0.000853362	0.0398908	yes	--	carbohydrate binding module, partial [Coptotermes formosanus]	-	-	-	-	-	-	-
Unigene0045432	6	31	0.1999	0.3978	0.0296	1.2105	0.912	0.9302	0.2091	1.01757	2.28286	0.000260715	0.0163169	yes	--	--	-	-	-	-	-	-	-
Unigene0045451	15.3333	1501.67	0.0739	0.0802	0.171	0.1162	0.0698	34.2421	0.108367	11.476	6.72656	4.70773e-05	0.00426302	yes	--	Cuticlin-1 [Zootermopsis nevadensis]	-	-	-	-	-	-	-
Unigene0045501	40	156	0.3484	0.4085	0.8434	2.0532	2.4604	1.8883	0.533433	2.13397	2.00016	3.62691e-07	6.59761e-05	yes	--	--	-	-	-	-	-	-	-
Unigene0045515	835	354.667	9.1984	7.9749	10.6258	3.7301	4.4764	3.6811	9.26637	3.96253	-1.22558	1.03316e-05	0.00121391	yes	CDase	Neutral ceramidase [Zootermopsis nevadensis]	Metabolism	Global and overview maps;Lipid metabolism	ko01100//tMetabolic pathways;ko00600//Sphingolipid metabolism	K12349	-	-	-
Unigene0045529	54	809.333	0.183	0.3443	0.4342	3.2946	3.8693	7.6077	0.3205	4.92387	3.9414	2.876e-18	3.77903e-15	yes	--	PREDICTED: mucin-5AC [Bemisia tabaci]	-	-	-	-	-	-	-
Unigene0045544	12.6667	0.333333	0.7479	0.8121	1.1982	0	0.0706	0	0.9194	0.0235333	-5.28792	2.38543e-05	0.00246764	yes	--	--	-	-	-	-	-	-	-
Unigene0045546	1901	900.333	19.3179	17.3452	18.4886	7.9664	7.2583	11.1246	18.3839	8.7831	-1.06564	0.000127783	0.00936752	yes	Lpar6	Protein msta, isoform A [Zootermopsis nevadensis]	-	-	-	-	-	-	-
Unigene0045562	508.667	1951	3.8469	2.8167	3.564	14.3945	14.0365	10.9034	3.4092	13.1115	1.94332	6.45435e-12	3.25391e-09	yes	Chac1	PREDICTED: glutathione-specific gamma-glutamylcyclotransferase 1 [Athalia rosae]	Metabolism	Global and overview maps;Metabolism of other amino acids	ko01100//tMetabolic pathways;ko00480//Glutathione metabolism	K07232	-	-	-
Unigene0045571	16.6667	1	1.3864	0.6544	0.912	0.1776	0	0	0.984267	0.0592	-4.05538	2.8722e-05	0.00285406	yes	--	--	-	-	-	-	-	-	-
Unigene0045595	51.3333	113	0.8303	0.9015	1.1085	1.5755	2.3162	2.4204	0.946767	2.10403	1.15208	0.000779818	0.03761	yes	--	--	-	-	-	-	-	-	-
Unigene0045650	109.333	38	3.6773	1.7321	3.2008	0.8233	1.4296	0.7551	2.87007	1.00267	-1.51724	0.000266138	0.0165435	yes	--	--	-	-	-	-	-	-	-
Unigene0045694	38.3333	6.66667	1.7309	1.1651	1.0476	0.17	0.0654	0.4655	1.31453	0.233633	-2.49223	2.85727e-05	0.00284962	yes	--	--	-	-	-	-	-	-	-
Unigene0045718	58.6667	162.667	1.1603	0.3955	0.7565	1.895	2.4584	2.1212	0.770767	2.1582	1.48546	0.000183258	0.012404	yes	CYP15A1	Cytochrome P450 2J3 [Zootermopsis nevadensis]	Metabolism	Metabolism of terpenoids and polyketides	ko00981//Insect hormone biosynthesis	K14937	-	-	-
Unigene0045776	4	20	0.2974	0	0.2647	1.2169	0.8422	0.8714	0.187367	0.976833	2.38225	0.000718199	0.0353138	yes	--	--	-	-	-	-	-	-	-
Unigene0045784	139.667	472.333	2.6828	3.0483	2.869	9.0492	11.6827	8.1528	2.8667	9.62823	1.74788	4.10148e-09	1.1864e-06	yes	Scpep1	Retinoid-inducible serine carboxypeptidase, partial [Zootermopsis nevadensis]	-	-	-	-	-	-	-
Unigene0045792	27.6667	5.66667	1.0359	1.1247	1.217	0.3256	0.1956	0.1714	1.12587	0.230867	-2.2859	3.63499e-05	0.00346165	yes	--	--	-	-	-	-	-	-	-
Unigene0045863	64	7	4.3359	0.4577	0.9112	0.2957	0.2559	0.0623	1.9016	0.204633	-3.2161	8.2832e-05	0.00666514	yes	--	daphnid bacterial-ribosomal-RNA-like, possible HGT, partial [Daphnia magna]	-	-	-	-	-	-	-
Unigene0045867	82.6667	405	2.3707	1.681	1.8517	9.5281	9.0672	10.4342	1.9678	9.6765	2.2979	5.04137e-14	3.49823e-11	yes	--	--	-	-	-	-	-	-	-
Unigene0045884	34.3333	94.6667	0.666	1.157	0.9011	1.6748	3.446	2.2872	0.908033	2.46933	1.4433	0.000364214	0.0211998	yes	--	seven in absentia (sina) protein family [Coptotermes formosanus]	Environmental Information Processing;Genetic Information Processing	Signal transduction;Folding, sorting and degradation	ko04120//Ubiquitin mediated proteolysis ;ko04013//MAPK signaling pathway - fly ;ko04310//Wnt signaling pathway	K04506	-	-	-
Unigene0045908	203.667	86.3333	6.1983	3.5733	6.4687	1.6971	2.6929	2.6099	5.41343	2.3333	-1.21417	0.000645776	0.0325431	yes	Mhc	PREDICTED: myosin heavy chain, muscle isoform X7 [Nasonia vitripennis]	-	-	-	-	-	-	-
Unigene0045911	7.33333	46	0.1153	0	0.2736	0.6983	0.9797	0.9342	0.129633	0.870733	2.74779	2.35793e-05	0.00244124	yes	--	--	-	-	-	-	-	-	-
Unigene0045913	60	203	1.0402	0.44	0.8777	2.4016	3.1374	2.543	0.785967	2.694	1.77721	1.63887e-06	0.000250837	yes	MEOX2	PREDICTED: homeobox protein MOX-2 [Tribolium castaneum]	-	-	-	-	-	-	-
Unigene0045956	0	40.6667	0	0	0	0	10.3758	0	0.001	3.4586	11.756	0.000498069	0.0267974	yes	--	EF-hand family protein [Coptotermes formosanus]	-	-	-	-	-	-	-
Unigene0045962	72	21	2.0875	1.6539	2.2094	0.665	0.5327	0.5544	1.9836	0.584033	-1.764	3.77456e-06	0.000523837	yes	--	--	-	-	-	-	-	-	-
Unigene0045989	636.667	1671.67	12.4924	13.6337	14.3201	37.1916	37.6402	31.3238	13.4821	35.3852	1.3921	1.14057e-07	2.36332e-05	yes	--	--	-	-	-	-	-	-	-
Unigene0045990	220.667	584	9.079	8.0488	9.8599	27.8981	24.2995	19.4711	8.9959	23.8896	1.40904	1.22603e-06	0.000195379	yes	--	--	-	-	-	-	-	-	-
Unigene0046085	0	32.6667	0	0	0	0	9.7643	0	0.001	3.25477	11.6683	0.000723088	0.0354747	yes	--	hypothetical protein TRFO_21694 [Tritrichomonas foetus]	-	-	-	-	-	-	-
Unigene0046101	0	77.3333	0	0	0	0	3.6629	0	0.001	1.22097	10.2538	0.000217491	0.014236	yes	--	EB module, partial [Coptotermes formosanus]	-	-	-	-	-	-	-
Unigene0046103	0	27.3333	0	0	0	0	2.314	0	0.001	0.771333	9.59121	0.00100378	0.0447102	yes	--	EB module, partial [Coptotermes formosanus]	-	-	-	-	-	-	-
Unigene0046106	230	96	5.6267	9.8233	6.573	2.7005	2.5656	3.869	7.341	3.04503	-1.26952	0.000234081	0.0150664	yes	sina	E3 ubiquitin-protein ligase sia-1 [Zootermopsis nevadensis]	Genetic Information Processing;Environmental Information Processing	Folding, sorting and degradation;Signal transduction	ko04120//Ubiquitin mediated proteolysis ;ko04013//MAPK signaling pathway - fly ;ko04310//Wnt signaling pathway	K04506	-	-	-
Unigene0046159	0	37	0	0	0	0.0595	6.2948	0	0.001	2.1181	11.0486	0.000217274	0.014236	yes	--	hypothetical protein L798_14205 [Zootermopsis nevadensis]	-	-	-	-	-	-	-
Unigene0046176	167.667	338.667	5.2735	5.3751	6.9605	11.4165	11.7527	12.8018	5.8697	11.9903	1.03051	0.000329823	0.0195293	yes	LPCP-22	AGAP004690-PA-like protein [Anopheles sinensis]	-	-	-	-	-	-	-
Unigene0046183	240.667	807	2.0526	2.6546	2.4627	7.2242	7.0295	9.8869	2.38997	8.04687	1.75144	3.17421e-09	9.40198e-07	yes	--	PREDICTED: fibrous sheath CABYR-binding protein-like, partial [Biomphalaria glabrata]	-	-	-	-	-	-	-
Unigene0046199	1427.33	4112	19.2035	22.3849	25.0934	69.8005	69.8075	52.6896	22.2273	64.0992	1.52798	1.63689e-08	4.30171e-06	yes	--	protein phum phum308880 pediculus us corporis, partial [Nyssomyia neivai]	Environmental Information Processing	Signal transduction	ko04310//Wnt signaling pathway	K03096	-	-	-
Unigene0046209	493.333	105.333	6.8851	6.9931	5.3489	0.9624	1.2581	1.8784	6.40903	1.3663	-2.22983	5.59437e-11	2.33442e-08	yes	DHRS11	Dehydrogenase/reductase SDR family member 11 [Zootermopsis nevadensis]	Metabolism	Metabolism of terpenoids and polyketides	ko00900//Terpenoid backbone biosynthesis ;ko00981//Insect hormone biosynthesis	K15890	-	-	-
Unigene0046213	1750.67	3847	11.8918	10.0464	13.3865	26.5481	29.2522	22.2419	11.7749	26.0141	1.14358	1.72231e-05	0.00186606	yes	Eip74EF	PREDICTED: ecdysone-induced protein 74EF-like isoform X1 [Agrilus planipennis]	Cellular Processes	Cell growth and death	ko04214//Apoptosis - fly	K09428	-	-	-
Unigene0046222	0	34.6667	0	0	0	0	5.7692	0	0.001	1.92307	10.9092	0.000648196	0.0326251	yes	--	hypothetical protein [Trichomonas vaginalis G3]	-	-	-	-	-	-	-
Unigene0046243	59.3333	146.333	1.2945	0.8267	1.186	2.8982	2.4982	2.8551	1.1024	2.7505	1.31905	4.98167e-05	0.00444846	yes	--	--	-	-	-	-	-	-	-
Unigene0046254	31.6667	0.666667	2.3768	2.5806	3.8078	0.1868	0	0	2.92173	0.0622667	-5.55222	4.81419e-11	2.02943e-08	yes	--	--	-	-	-	-	-	-	-
Unigene0046264	341.333	770.667	3.4555	4.5126	4.2369	8.9597	9.3765	9.1854	4.06833	9.17387	1.17309	1.55333e-05	0.00170797	yes	RMND1	Required for meiotic nuclear division protein 1-like protein [Zootermopsis nevadensis]	-	-	-	-	-	-	-
Unigene0046265	214	574.667	2.0035	1.8891	1.6893	5.2304	5.2183	4.4446	1.86063	4.96443	1.41584	3.16065e-07	5.818e-05	yes	--	PREDICTED: zinc finger protein 253-like, partial [Octopus bimaculoides]	-	-	-	-	-	-	-
Unigene0046291	88.3333	38	2.2162	1.9567	2.1676	1.1003	0.5978	1.058	2.1135	0.9187	-1.20197	0.000920027	0.042119	yes	--	--	-	-	-	-	-	-	-
Unigene0046292	103.667	44	1.8794	3.0476	2.5852	0.8391	1.2214	1.1109	2.50407	1.05713	-1.24412	0.000467212	0.0255231	yes	--	--	-	-	-	-	-	-	-
Unigene0046305	71.3333	25	1.1797	1.2334	0.713	0.3004	0.4813	0.2862	1.04203	0.355967	-1.54959	0.000170981	0.0117863	yes	--	--	-	-	-	-	-	-	-
Unigene0046309	178.333	399	1.636	2.0795	1.5892	4.1152	3.8519	3.7971	1.76823	3.9214	1.14906	4.98704e-05	0.00444846	yes	Polr3e	DNA-directed RNA polymerase III subunit RPC5 [Zootermopsis nevadensis]	Genetic Information Processing;Metabolism	Transcription;Nucleotide metabolism	ko00230//Purine metabolism ;ko00240//Pyrimidine metabolism ;ko03020//RNA polymerase	K14721	-	-	-
Unigene0046345	172.333	57.6667	2.8251	2.1135	3.6797	0.9644	1.0571	0.9087	2.87277	0.976733	-1.5564	4.36179e-06	0.000588793	yes	--	--	-	-	-	-	-	-	-
Unigene0046358	0	43.6667	0	0	0	0	5.7534	0	0.001	1.9178	10.9052	0.000446266	0.0246654	yes	ABCB21	ABC transporter [Tritrichomonas foetus]	Environmental Information Processing	Membrane transport	ko02010//ABC transporters	K05658	-	-	-
Unigene0046371	1646.67	791.667	64.6358	70.0091	55.9715	33.5948	28.6223	28.7448	63.5388	30.3206	-1.06734	4.86243e-05	0.0043647	yes	--	chemosensory protein [Blattella germanica]	-	-	-	-	-	-	-
Unigene0046373	69.3333	15	1.5191	1.7624	1.0557	0.0818	0.3144	0.5381	1.44573	0.311433	-2.21481	2.70934e-05	0.0027229	yes	--	PREDICTED: dystroglycan-like isoform X1 [Amphimedon queenslandica]	-	-	-	-	-	-	-
Unigene0046390	42.6667	2.33333	0	2.6563	1.4899	0.0316	0.1824	0	1.38207	0.0713333	-4.27611	0.0010563	0.0463971	yes	--	--	-	-	-	-	-	-	-
Unigene0046398	1048.67	2132.67	20.5796	18.493	13.3726	35.5465	38.5749	31.0301	17.4817	35.0505	1.00359	0.000331172	0.0195997	yes	anon-3B1.2	Protein takeout [Zootermopsis nevadensis]	-	-	-	-	-	-	GO:0000003//reproduction
Unigene0046420	47.6667	9.66667	1.0934	2.1648	1.3453	0.3159	0.2429	0.3659	1.5345	0.308233	-2.31567	2.39967e-06	0.000354964	yes	--	--	-	-	-	-	-	-	-
Unigene0046421	44	7.66667	1.5708	1.1054	1.1133	0.2572	0.2746	0.1204	1.26317	0.2174	-2.53862	4.70175e-07	8.30811e-05	yes	--	--	-	-	-	-	-	-	-
Unigene0046438	59	0	0.6084	2.2899	3.9709	0	0	0	2.28973	0.001	-11.161	5.54675e-13	3.20144e-10	yes	--	hypothetical protein QR98_0060410, partial [Sarcoptes scabiei]	-	-	-	-	-	-	-
Unigene0046479	42	146	0.647	0.6857	0.5895	2.0879	2.9813	1.5136	0.640733	2.19427	1.77594	1.13896e-06	0.000182699	yes	--	--	-	-	-	-	-	-	-
Unigene0046520	285	111	4.4414	3.4566	3.1834	1.2611	1.2122	1.8566	3.6938	1.4433	-1.35573	2.55163e-05	0.00260252	yes	tre1	trehalase [Coptotermes formosanus]	Metabolism	Global and overview maps;Carbohydrate metabolism	ko01100//tMetabolic pathways;ko00500//Starch and sucrose metabolism	K01194	-	-	-
Unigene0046531	84	193.667	0.6297	0.7076	1.3371	1.9313	2.3049	2.0796	0.891467	2.10527	1.23975	0.000559036	0.0293328	yes	--	histone-lysine n-methyltransferase setmar-like protein [Lasius niger]	-	-	-	-	-	-	-
Unigene0046549	217.667	79.3333	3.4162	3.5967	4.0387	0.9321	1.2869	1.856	3.68387	1.35833	-1.43938	2.20411e-05	0.00230712	yes	--	--	-	-	-	-	-	-	-
Unigene0046567	108.667	266.333	2.3679	3.4034	1.6459	6.0471	5.6848	6.0415	2.4724	5.92447	1.26077	0.00017267	0.0118617	yes	--	--	-	-	-	-	-	-	-
Unigene0046591	34.6667	367	0.3025	0.4106	0.5609	0.6314	0.9164	12.6862	0.424667	4.74467	3.4819	8.77975e-05	0.00696935	yes	--	--	-	-	-	-	-	-	-
Unigene0046601	43.6667	227.333	1.3169	1.6931	1.4805	7.2841	7.0343	9.0687	1.49683	7.7957	2.38076	2.55752e-13	1.57161e-10	yes	--	--	-	-	-	-	-	-	-
Unigene0046631	64	17.3333	4.1685	2.9218	2.9117	1.192	0.8469	0.6549	3.334	0.897933	-1.89257	7.42749e-06	0.000926673	yes	--	hypothetical protein L798_02154 [Zootermopsis nevadensis]	-	-	-	-	-	-	-
Unigene0046640	5	67	0.1724	0.1337	0.0658	0.3145	3.8833	0.535	0.123967	1.5776	3.66971	2.99398e-05	0.0029396	yes	GGH	Gamma-glutamyl hydrolase [Zootermopsis nevadensis]	Metabolism	Metabolism of cofactors and vitamins	ko00790//Folate biosynthesis	K01307	-	-	-
Unigene0046716	1.33333	184	0.0873	0	0.0777	0.2144	0.1236	24.5636	0.055	8.30053	7.23763	2.04891e-05	0.0021667	yes	--	tudor and kh domain-containing protein, partial [Lasius niger]	-	-	-	-	-	-	-
Unigene0046721	727.667	1589	6.0415	5.5893	8.1279	15.0502	17.314	11.0828	6.58623	14.4823	1.13677	0.000127792	0.00936752	yes	--	--	-	-	-	-	-	-	-
Unigene0046782	27.3333	388.667	0.3663	0.2872	0.1811	0.2199	0.317	11.6923	0.2782	4.0764	3.8731	0.000460987	0.0252949	yes	--	PREDICTED: fibrous sheath CABYR-binding protein-like [Amyelois transitella]	-	-	-	-	-	GO:0003676//nucleic acid binding;GO:0016788//hydrolase activity, acting on ester bonds	-
Unigene0046802	219.667	462.333	0.9982	0.8872	0.9749	1.7744	2.3269	1.9188	0.953433	2.0067	1.07362	0.00013124	0.00956273	yes	ems	PREDICTED: homeotic protein empty spiracles-like [Bemisia tabaci]	-	-	-	-	GO:0043231//intracellular membrane-bounded organelle	GO:0003677//DNA binding	GO:0010468//regulation of gene expression
Unigene0046825	3204.33	7565.67	13.1402	14.0881	27.0813	44.8149	53.1281	32.6895	18.1032	43.5442	1.26623	0.000170324	0.0117594	yes	Spon1	PREDICTED: somatomedin-B and thrombospondin type-1 domain-containing protein [Acyrthosiphon pisum]	-	-	-	-	-	-	-
Unigene0046837	174.333	68	2.6705	2.4001	2.5617	0.816	1.0225	1.1509	2.5441	0.996467	-1.35226	1.25603e-05	0.00143514	yes	--	--	-	-	-	-	-	-	-
Unigene0046849	180	20.6667	6.6913	8.2766	7.614	0.6656	0.7597	1.1827	7.5273	0.869333	-3.11415	2.54414e-17	3.11128e-14	yes	--	--	-	-	-	-	-	-	-
Unigene0046874	484.667	82.6667	18.5657	11.1334	15.5605	2.3772	2.3451	3.0963	15.0865	2.6062	-2.53324	2.90066e-14	2.1075e-11	yes	--	--	-	-	-	-	-	-	-
Unigene0046875	54	3	1.4372	1.3721	1.1689	0.0974	0.0468	0.0769	1.32607	0.0737	-4.16934	3.47192e-14	2.49322e-11	yes	--	--	-	-	-	-	-	-	-
Unigene0046935	226	574	5.1658	6.7481	6.1064	17.6269	15.2158	12.6904	6.00677	15.1777	1.33729	4.17064e-06	0.000569212	yes	Aimp1	Aminoacyl tRNA synthetase complex-interacting multifunctional protein 1 [Zootermopsis nevadensis]	-	-	-	-	-	-	-
Unigene0046984	11626	2314	124.776	119.985	125.337	24.4247	20.5859	29.1567	123.366	24.7224	-2.31905	4.02553e-18	5.17931e-15	yes	SRL	PREDICTED: sarcalumenin isoform X2 [Cerapachys biroi]	-	-	-	-	-	-	-
Unigene0046985	5371.33	951.667	58.4518	59.2166	60.6483	10.4888	9.3285	11.9293	59.4389	10.5822	-2.48977	3.43491e-21	6.23917e-18	yes	--	--	-	-	-	-	-	-	-
Unigene0047040	174.667	602	1.1622	1.0183	1.3006	3.765	3.9848	4.3656	1.16037	4.03847	1.79923	2.12034e-10	7.86467e-08	yes	--	reverse transcriptase [Bactrocera tryoni]	-	-	-	-	-	-	-
Unigene0047043	381.333	1172	2.3051	2.105	1.9613	6.582	7.2844	5.5847	2.1238	6.4837	1.61017	3.83433e-09	1.11697e-06	yes	tx	Helix-loop-helix protein delilah [Zootermopsis nevadensis]	-	-	-	-	-	-	-
Unigene0047069	2	76	0.0645	0.1401	0	0.1901	6.5777	0.2002	0.0682	2.32267	5.08987	8.60175e-05	0.00686334	yes	--	--	-	-	-	-	-	-	-
Unigene0047075	192.667	595.667	4.8018	3.4525	3.8749	13.709	13.4594	10.2646	4.04307	12.4777	1.62583	4.65682e-08	1.07915e-05	yes	GI18209	Pescadillo-like protein, partial [Zootermopsis nevadensis]	-	-	-	-	-	-	-
Unigene0047093	1481.33	632.333	18.8931	14.5921	14.9745	7.3446	6.6211	6.7162	16.1532	6.89397	-1.22842	4.22415e-06	0.000575244	yes	--	--	-	-	-	-	-	-	-
Unigene0047113	0	217	0	0	0	0	21.5743	0	0.001	7.19143	12.8121	9.67178e-05	0.007518	yes	betaTry	serine protease [Eupolyphaga sinensis]	Environmental Information Processing	Signaling molecules and interaction	ko04080//Neuroactive ligand-receptor interaction	K01312	-	-	-
Unigene0047129	40.6667	97	0.5929	0.4418	0.3725	1.3703	1.1634	0.7816	0.469067	1.1051	1.23631	0.000959914	0.0433982	yes	pxdn	Peroxidasin, partial [Zootermopsis nevadensis]	-	-	-	-	-	-	-
Unigene0047159	565.333	1181.67	4.668	5.6979	5.5255	10.8882	10.9596	11.3875	5.29713	11.0784	1.06447	4.61442e-05	0.00419081	yes	--	Clarin-3 [Zootermopsis nevadensis]	-	-	-	-	-	-	-
Unigene0047174	27.3333	89.3333	0.4194	0.2198	0.502	1.3352	1.2834	1.1966	0.3804	1.27173	1.74121	7.06226e-06	0.00089283	yes	Ccnjl	Cyclin-J-like protein [Zootermopsis nevadensis]	-	-	-	-	-	-	-
Unigene0047183	63	7.33333	2.6363	1.4092	3.3211	0.1195	0.4212	0.3356	2.45553	0.2921	-3.0715	1.92165e-08	4.92432e-06	yes	--	--	-	-	-	-	-	-	-
Unigene0047211	14.6667	41	0.5451	0.9685	0.6616	2.0444	1.7312	2.2555	0.725067	2.01037	1.47127	0.000822151	0.0389969	yes	--	--	-	-	-	-	-	-	-
Unigene0047302	0	67.6667	0	0	0	0	4.6991	0	0.001	1.56637	10.6132	0.000252486	0.0159479	yes	--	leucine rich repeats (LRR), partial [Coptotermes formosanus]	-	-	-	-	-	-	-
Unigene0047308	191.667	38.3333	2.5991	1.996	2.539	0.2242	0.814	0.3803	2.37803	0.472833	-2.33037	1.0288e-07	2.16477e-05	yes	--	--	-	-	-	-	-	-	-
Unigene0047309	55	8	1.9606	2.0418	2.4572	0.2358	0.2267	0.4966	2.1532	0.3197	-2.75169	6.78723e-09	1.88388e-06	yes	--	--	-	-	-	-	-	-	-
Unigene0047312	18.3333	1015.33	0.2372	0.0937	0.064	0.3813	0.3122	21.9066	0.131633	7.53337	5.8387	8.53082e-06	0.00104222	yes	--	PREDICTED: titin-like [Bemisia tabaci]	-	-	-	-	-	-	-
Unigene0047314	14	163.667	0	0.076	0.5917	4.9316	0.4294	3.221	0.222567	2.86067	3.68404	0.000371172	0.0215135	yes	--	--	-	-	-	-	-	-	-
Unigene0047330	352	747	7.5342	8.6361	8.1382	16.7709	16.7811	18.023	8.10283	17.1917	1.08521	4.07048e-05	0.0038051	yes	128up	GTP-binding protein 128up [Zootermopsis nevadensis]	-	-	-	-	-	GO:0032550//purine ribonucleoside binding	-
Unigene0047332	113.333	400.667	1.3029	0.7536	1.9074	5.0472	4.5526	4.8365	1.3213	4.8121	1.86471	2.56398e-07	4.79107e-05	yes	far1	Fatty acyl-CoA reductase 2 [Daphnia magna]	Organismal Systems;Cellular Processes	Transport and catabolism;Aging	ko04212//Longevity regulating pathway - worm ;ko04146//Peroxisome	K13356	-	GO:0016620//oxidoreductase activity, acting on the aldehyde or oxo group of donors, NAD or NADP as acceptor	-
Unigene0047371	22.6667	253.667	0.4256	0.5135	0.6314	6.759	7.1666	3.6445	0.5235	5.8567	3.48383	9.93558e-18	1.22719e-14	yes	SOSTDC1	Sclerostin domain-containing protein 1 [Zootermopsis nevadensis]	-	-	-	-	-	-	-
Unigene0047409	635	1302.67	3.9782	4.2342	4.064	8.5015	8.8686	7.7365	4.09213	8.36887	1.03218	5.81545e-05	0.00502305	yes	Utp14b	U3 small nucleolar RNA-associated protein 14-like protein A [Zootermopsis nevadensis]	Genetic Information Processing	Translation	ko03008//Ribosome biogenesis in eukaryotes	K14567	-	-	-
Unigene0047449	0	61.3333	0	0	0	0	5.4171	0.1319	0.001	1.84967	10.853	3.04289e-05	0.00298327	yes	--	sulfite exporter TauE/safE family protein, partial [Coptotermes formosanus]	-	-	-	-	-	-	-
Unigene0047475	271.667	102	1.9331	1.7294	2.1136	0.5689	0.6289	1.0035	1.92537	0.733767	-1.39174	2.25253e-05	0.00235183	yes	--	--	-	-	-	-	-	-	-
Unigene0047477	135.667	29.6667	1.7985	2.5964	3.4301	0.5824	0.4665	0.695	2.60833	0.5813	-2.16577	1.49673e-08	3.94177e-06	yes	--	--	-	-	-	-	-	-	-
Unigene0047546	0.666667	13.3333	0.1496	0	0	1.1754	0.7061	1.0831	0.0498667	0.9882	4.30866	5.2547e-05	0.00463265	yes	--	--	-	-	-	-	-	-	-
Unigene0047554	5.33333	25.6667	0.1259	0.0911	0.1121	0.3298	0.733	0.5209	0.1097	0.5279	2.2667	0.000174771	0.0119462	yes	--	hypothetical protein L798_11710 [Zootermopsis nevadensis]	-	-	-	-	-	-	-
Unigene0047574	31.3333	2	3.7091	3.5238	6.7401	0	0.2918	0.6394	4.65767	0.3104	-3.90741	7.98641e-08	1.73568e-05	yes	--	--	-	-	-	-	-	-	-
Unigene0047575	37.3333	137	1.2644	1.409	1.0366	3.7586	3.8327	5.9888	1.23667	4.5267	1.872	1.87463e-07	3.67532e-05	yes	--	--	-	-	-	-	-	-	-
Unigene0047597	26	307.333	0.1884	0.2418	0.2287	0.1767	7.1004	0.2038	0.219633	2.49363	3.50508	0.000834776	0.039384	yes	--	ryanodine receptor-like protein [Phlebotomus papatasi]	-	-	-	-	-	-	-
Unigene0047651	190.333	404.667	2.0284	2.306	2.3682	4.3948	5.8127	3.9864	2.2342	4.7313	1.08248	0.000234263	0.0150703	yes	--	hypothetical protein OCBIM_22037956mg, partial [Octopus bimaculoides]	-	-	-	-	-	-	-
Unigene0047659	0	62.3333	0	0	0	0	0.0504	5.1064	0.001	1.71893	10.7473	5.70839e-05	0.00495831	yes	--	PREDICTED: histidine-rich glycoprotein-like [Halyomorpha halys]	-	-	-	-	-	-	-
Unigene0047674	60.6667	3536	0.425	0.2578	1.435	1.8538	2.0179	132.98	0.705933	45.6173	6.01391	8.51068e-06	0.00104079	yes	--	hypothetical protein L798_02767 [Zootermopsis nevadensis]	-	-	-	-	-	-	-
Unigene0047697	0	113	0	0	0	4.3472	5.44	4.1029	0.001	4.63003	12.1768	9.40855e-33	6.1163e-29	yes	--	--	-	-	-	-	-	-	-
Unigene0047715	56.3333	14.3333	3.0153	4.3044	2.1867	0.6581	1.4234	0.231	3.1688	0.770833	-2.03945	0.00026309	0.0164239	yes	--	--	-	-	-	-	-	-	-
Unigene0047725	35	107.333	0.7241	0.7581	1.1508	1.905	1.8311	4.6007	0.877667	2.77893	1.66279	0.000220356	0.0143854	yes	--	--	-	-	-	-	-	-	-
Unigene0047728	29.3333	0.666667	0	2.4362	1.9083	0	0.0942	0	1.44817	0.0314	-5.52732	0.000130584	0.00952692	yes	--	--	-	-	-	-	-	-	-
Unigene0047747	1	194.333	0.0645	0	0.0287	0	0	19.4506	0.0310667	6.48353	7.70527	0.000665311	0.0332975	yes	--	--	-	-	-	-	-	-	-
Unigene0047748	0.666667	452.333	0	0.0259	0	0	0	16.711	0.00863333	5.57033	9.33363	0.000445229	0.0246582	yes	--	Pro-resilin [Zootermopsis nevadensis]	-	-	-	-	-	GO:0005214//structural constituent of chitin-based cuticle	GO:0042335//cuticle development
Unigene0047779	324.333	699.333	2.8448	3.022	2.5945	6.0713	6.7145	5.3038	2.82043	6.02987	1.09621	5.84879e-05	0.00504831	yes	--	hypothetical protein L798_00845 [Zootermopsis nevadensis]	-	-	-	-	-	-	-
Unigene0047850	1100	5768	3.9934	3.8208	25.7147	61.0578	97.4028	26.4385	11.1763	61.633	2.46326	0.000220089	0.0143756	yes	--	hypothetical protein [Coptotermes formosanus]	-	-	-	-	-	-	-
Unigene0047857	1.66667	18.3333	0.1731	0	0.1027	0.2268	1.6892	1.194	0.0919333	1.03667	3.49522	0.000488884	0.0264844	yes	--	PREDICTED: ubiquitin carboxyl-terminal hydrolase 48-like [Saccoglossus kowalevskii]	-	-	-	-	-	-	-
Unigene0047866	516	243.667	7.8034	7.9387	8.3993	4.362	3.0098	4.1014	8.04713	3.8244	-1.07324	0.000174151	0.0119237	yes	--	PREDICTED: early growth response protein 1-B [Anoplophora glabripennis]	-	-	-	-	-	-	-
Unigene0047914	336.667	840	3.1928	2.7273	3.1939	8.4954	7.7924	6.5004	3.038	7.59607	1.32213	1.6043e-06	0.000247076	yes	--	--	-	-	-	-	-	-	-
Unigene0048009	1.66667	132	0.3076	0.501	0	0.4532	0.2904	62.2093	0.269533	20.9843	6.2827	0.000126821	0.00932191	yes	--	PREDICTED: glycine-rich cell wall structural protein 1-like [Anoplophora glabripennis]	-	-	-	-	-	-	-
Unigene0048010	1.33333	141.667	0	0	0.058	0.0959	0.0615	6.9885	0.0193333	2.38197	6.94492	4.39877e-05	0.00404143	yes	--	--	-	-	-	-	-	-	-
Unigene0048028	6	31	0.263	0.5711	0.3511	1.8727	1.1173	3.1282	0.395067	2.0394	2.36798	0.000100763	0.0077592	yes	--	--	-	-	-	-	-	-	-
Unigene0048029	1643.67	3934	125.122	121.969	103.884	279.377	256.538	301.563	116.992	279.159	1.25468	8.58964e-07	0.000141649	yes	--	Parcxpwnx03 [Periplaneta americana]	-	-	-	-	-	-	-
Unigene0048058	142	292.667	2.1403	1.495	2.0384	3.6823	4.5306	3.5394	1.89123	3.91743	1.05058	0.000530589	0.0281632	yes	--	PREDICTED: zinc finger protein 91-like [Octopus bimaculoides]	-	-	-	-	-	-	-
Unigene0048060	170.333	22.3333	6.5139	5.5104	7.8605	1.1776	0.6791	0.7854	6.62827	0.8807	-2.91191	7.19657e-15	5.92589e-12	yes	--	--	-	-	-	-	-	-	-
Unigene0048133	0	32.6667	0	0	0	0	4.5923	0	0.001	1.53077	10.58	0.000723194	0.0354747	yes	HSP90-1	Heat shock protein 90-2 [Tritrichomonas foetus]	Genetic Information Processing	Folding, sorting and degradation	ko04141//Protein processing in endoplasmic reticulum	K04079	-	-	-
Unigene0048153	112.667	244.667	1.8957	1.8235	1.8204	3.969	4.443	3.5777	1.84653	3.99657	1.11394	0.000115047	0.00862675	yes	--	PREDICTED: transcription factor Adf-1-like [Acyrthosiphon pisum]	-	-	-	-	-	-	-
Unigene0048222	3308.33	1554	17.5111	17.6751	19.8402	7.759	8.4184	9.8542	18.3421	8.6772	-1.07986	2.56308e-05	0.00260773	yes	SLC2A8	Solute carrier family 2, facilitated glucose transporter member 6 [Zootermopsis nevadensis]	-	-	-	-	-	-	-
Unigene0048225	230.667	509.333	3.7927	3.9362	4.8483	9.4774	9.1274	9.4036	4.1924	9.33613	1.15505	2.9425e-05	0.00290059	yes	IMP3	PREDICTED: U3 small nucleolar ribonucleoprotein protein IMP3 [Cimex lectularius]	Genetic Information Processing	Translation	ko03008//Ribosome biogenesis in eukaryotes	K14560	GO:0032991//macromolecular complex;GO:0044423//virion part;GO:0044464//cell part	GO:0003723//RNA binding	-
Unigene0048279	49.6667	177.333	0.8871	0.5812	0.7623	2.7192	3.4224	1.8036	0.743533	2.6484	1.83265	5.63477e-07	9.7476e-05	yes	fd96Ca	Fork head domain-containing protein FD4 [Zootermopsis nevadensis]	-	-	-	-	GO:0043231//intracellular membrane-bounded organelle	GO:0001071//nucleic acid binding transcription factor activity;GO:0003677//DNA binding	GO:0010468//regulation of gene expression;GO:0034645//cellular macromolecule biosynthetic process
Unigene0048287	178.667	21.6667	4.6585	2.7999	3.4799	0.429	0.3338	0.5808	3.6461	0.447867	-3.02521	5.73669e-15	4.8532e-12	yes	jhamt	juvenile hormone acid methyltransferase [Zootermopsis nevadensis]	Metabolism	Metabolism of terpenoids and polyketides	ko00981//Insect hormone biosynthesis	K10718	-	-	-
Unigene0048331	65.6667	167.667	0.7115	0.5033	0.8443	1.4294	1.5165	2.4419	0.686367	1.79593	1.38768	0.000126944	0.00932191	yes	--	conserved Plasmodium protein, unknown function [Plasmodium vivax]	-	-	-	-	-	-	-
Unigene0048394	0	37.6667	0	0	0	0	4.4488	0	0.001	1.48293	10.5342	0.000572543	0.0297884	yes	CHI1	glycosyl hydrolase family 18 (GH18) domain containing protein, partial [Coptotermes formosanus]	Metabolism	Global and overview maps;Carbohydrate metabolism	ko01100//tMetabolic pathways;ko00520//Amino sugar and nucleotide sugar metabolism	K01183	-	-	-
Unigene0048408	181.333	557	2.4357	2.5045	2.7162	8.0356	9.1036	6.3281	2.55213	7.82243	1.61591	2.80873e-08	6.8426e-06	yes	asrgl1	PREDICTED: probable isoaspartyl peptidase/L-asparaginase GA20639 isoform X2 [Halyomorpha halys]	-	-	-	-	-	-	-
Unigene0048423	388	117.333	2.5509	2.8607	2.6249	0.6109	0.6202	1.2217	2.67883	0.8176	-1.71214	8.55946e-07	0.000141523	yes	PDZK1	E3 ubiquitin-protein ligase SINAT3 [Zootermopsis nevadensis]	-	-	-	-	-	-	-
Unigene0048424	101.333	21	3.4797	3.6341	2.8906	0.293	0.7509	1.0283	3.3348	0.690733	-2.2714	1.30915e-07	2.64214e-05	yes	--	--	-	-	-	-	-	-	-
Unigene0048433	7	44	0.3865	0.4721	0.172	2.3251	2.4174	1.4991	0.343533	2.08053	2.59843	7.07339e-07	0.000119364	yes	--	--	-	-	-	-	-	-	-
Unigene0048445	30.3333	8.66667	1.791	1.7435	1.9789	0.4246	0.9329	0.1916	1.8378	0.516367	-1.83151	0.00114751	0.0495231	yes	--	--	-	-	-	-	-	-	-
Unigene0048483	0	33.3333	0	0	0	0	2.9775	0	0.001	0.9925	9.95492	0.000695974	0.0344819	yes	--	hypothetical protein, partial [Coptotermes formosanus]	-	-	-	-	-	-	-
Unigene0048508	88.6667	244.667	0.5938	0.9303	0.7173	1.3165	1.2975	3.6327	0.747133	2.08223	1.47869	0.00079661	0.0381074	yes	Duox	PREDICTED: dual oxidase isoform X1 [Nicrophorus vespilloides]	Environmental Information Processing;Organismal Systems	Signal transduction;Immune system	ko04013//MAPK signaling pathway - fly ;ko04624//Toll and Imd signaling pathway	K13411	GO:0031224//intrinsic component of membrane	GO:0046872//metal ion binding;GO:0046906//tetrapyrrole binding;GO:0050664//oxidoreductase activity, acting on NAD(P)H, oxygen as acceptor	GO:0006950//response to stress;GO:0044710//single-organism metabolic process
Unigene0048509	5	27	0.0784	0.1702	0.314	0.7699	0.7401	1.6622	0.187533	1.0574	2.4953	0.000197929	0.0132004	yes	Duox	PREDICTED: dual oxidase isoform X3 [Agrilus planipennis]	Organismal Systems;Environmental Information Processing	Immune system;Signal transduction	ko04013//MAPK signaling pathway - fly ;ko04624//Toll and Imd signaling pathway	K13411	GO:0031224//intrinsic component of membrane	GO:0003824//catalytic activity;GO:0016209//antioxidant activity;GO:0046872//metal ion binding;GO:0046906//tetrapyrrole binding	GO:0006950//response to stress;GO:0044710//single-organism metabolic process
Unigene0048521	96	418.667	3.0075	5.6443	3.7092	14.5167	19.3485	19.3313	4.12033	17.7322	2.10554	5.30039e-10	1.82361e-07	yes	--	hypothetical protein L798_04620 [Zootermopsis nevadensis]	-	-	-	-	-	-	-
Unigene0048541	966.333	13583.7	5.0541	4.6577	12.888	118.141	109.168	102.388	7.53327	109.899	3.86676	5.97835e-21	1.04002e-17	yes	MSTN	PREDICTED: growth/differentiation factor 8 [Cimex lectularius]	-	-	-	-	-	-	-
Unigene0048548	91.6667	29.6667	4.3695	3.8217	2.8807	1.2319	1.3751	0.9207	3.69063	1.1759	-1.6501	7.28749e-06	0.000913716	yes	--	--	-	-	-	-	-	-	-
Unigene0048575	111	1509	1.5205	2.2859	3.706	22.1496	24.9788	58.8458	2.50413	35.3247	3.8183	8.59443e-16	8.42493e-13	yes	--	obstructor A1 [Locusta migratoria]	-	-	-	-	-	GO:0097367//carbohydrate derivative binding	GO:0006022//aminoglycan metabolic process
Unigene0048598	32.3333	4	1.4113	0.4436	1.5867	0.073	0.0701	0.3073	1.1472	0.150133	-2.9338	5.18064e-05	0.00458372	yes	--	--	-	-	-	-	-	-	-
Unigene0048608	356	850	5.3792	6.0651	5.3684	14.0999	13.2074	12.659	5.60423	13.3221	1.24923	2.33006e-06	0.000346327	yes	CG11837	PREDICTED: probable dimethyladenosine transferase [Cephus cinctus]	-	-	-	-	-	GO:0008170//N-methyltransferase activity;GO:0008173//RNA methyltransferase activity	GO:0000154//rRNA modification
Unigene0048625	211.333	84.3333	6.4997	11.1469	5.9165	3.6636	3.4518	2.0246	7.85437	3.04667	-1.36626	0.000291583	0.0177676	yes	--	chemosensory protein [Blattella germanica]	-	-	-	-	-	-	-
Unigene0048643	6570.33	15690.7	38.4224	45.1735	41.8318	101.134	107.804	89.1708	41.8092	99.3696	1.24898	6.15812e-07	0.000105349	yes	Inx3	PREDICTED: innexin inx3 [Papilio polytes]	-	-	-	-	GO:0031224//intrinsic component of membrane	-	GO:0044765//single-organism transport
Unigene0048675	8.66667	278	0.1836	0.1993	0.2042	0.2479	17.7444	0.0949	0.1957	6.02907	4.94522	0.000229759	0.0148813	yes	--	PREDICTED: chondroitin proteoglycan 1-like [Agrilus planipennis]	-	-	-	-	-	-	-
Unigene0048690	176.333	649.667	1.5248	1.5858	1.6678	5.9728	5.7412	5.9384	1.5928	5.88413	1.88526	6.21172e-12	3.14443e-09	yes	--	GD10515 [Drosophila simulans]	-	-	-	-	-	-	-
Unigene0048700	0.666667	2357	0	0.0107	0	0.0194	0.0093	36.0408	0.00356667	12.0232	11.719	6.71951e-06	0.000857397	yes	--	hypothetical protein L798_02771 [Zootermopsis nevadensis]	-	-	-	-	-	-	-
Unigene0048715	216.333	447	17.8762	20.6887	23.8657	43.3172	39.9678	46.8357	20.8102	43.3736	1.05953	0.000171412	0.0118015	yes	Rack1	Guanine nucleotide-binding protein subunit beta-like protein [Zootermopsis nevadensis]	-	-	-	-	-	GO:0016772//transferase activity, transferring phosphorus-containing groups	GO:0006796//phosphate-containing compound metabolic process;GO:0016570//histone modification
Unigene0048723	917	1956	3.3299	3.1848	3.1736	6.7379	7.4885	6.386	3.22943	6.8708	1.0892	1.84292e-05	0.00197938	yes	Mblk-1	Mushroom body large-type Kenyon cell-specific protein 1 [Zootermopsis nevadensis]	Cellular Processes	Cell growth and death	ko04214//Apoptosis - fly	K20015	-	-	-
Unigene0048726	3324.33	743.333	20.4253	19.3269	19.4115	4.541	4.2455	4.4521	19.7212	4.41287	-2.15996	3.83655e-17	4.51306e-14	yes	SOD1	PREDICTED: superoxide dismutase [Cu-Zn]-like [Anoplophora glabripennis]	Organismal Systems;Cellular Processes	Aging;Transport and catabolism	ko04146//Peroxisome ;ko04213//Longevity regulating pathway - multiple species	K04565	-	-	-
Unigene0048730	0	322.333	0	0	0	0.0913	42.3216	0	0.001	14.1376	13.7873	1.5137e-05	0.00167082	yes	--	--	-	-	-	-	-	-	-
Unigene0048738	105.667	17	1.7813	2.0722	1.8443	0.5356	0.1545	0.2256	1.89927	0.305233	-2.63746	3.66625e-09	1.07307e-06	yes	--	hypothetical protein L798_08970 [Zootermopsis nevadensis]	-	-	-	-	-	-	-
Unigene0048790	584.333	1774.33	9.8558	9.6629	10.4274	34.4882	32.051	24.2726	9.98203	30.2706	1.60051	5.2517e-09	1.487e-06	yes	Lyar	Cell growth-regulating nucleolar protein [Zootermopsis nevadensis]	-	-	-	-	-	-	-
Unigene0048794	6133	3075	49.9563	63.2321	34.4899	24.2713	24.8379	23.4366	49.2261	24.1819	-1.02549	0.000332115	0.0196367	yes	--	hypothetical protein [Coptotermes formosanus]	-	-	-	-	-	-	-
Unigene0048829	466.667	2496	2.9675	3.1719	2.9574	4.3818	4.2305	41.7131	3.03227	16.7751	2.46786	0.000394662	0.0225679	yes	--	--	-	-	-	-	-	-	-
Unigene0048877	546.333	224.333	5.9498	6.5904	5.2275	1.8015	1.6491	3.8958	5.92257	2.4488	-1.27415	0.000528156	0.0280461	yes	Cyp18a1	Cytochrome P450 18a1 [Zootermopsis nevadensis]	Metabolism	Metabolism of terpenoids and polyketides	ko00981//Insect hormone biosynthesis	K14985	-	GO:0016712//oxidoreductase activity, acting on paired donors, with incorporation or reduction of molecular oxygen, reduced flavin or flavoprotein as one donor, and incorporation of one atom of oxygen;GO:0046906//tetrapyrrole binding;GO:0046914//transition metal ion binding	GO:0044710//single-organism metabolic process
Unigene0048884	8	145.667	0.1725	0	0.3071	2.8174	2.3824	4.1716	0.159867	3.1238	4.28836	5.67072e-14	3.86972e-11	yes	--	--	-	-	-	-	-	-	-
Unigene0048889	12.3333	0.333333	1.2259	1.331	0.5092	0	0	0.0845	1.02203	0.0281667	-5.18131	4.2899e-05	0.00396283	yes	--	--	-	-	-	-	-	-	-
Unigene0048903	108.333	17.3333	2.636	2.8127	1.9214	0.1116	0.6222	0.4231	2.4567	0.385633	-2.67142	3.94402e-08	9.36818e-06	yes	--	--	-	-	-	-	-	-	-
Unigene0048907	507.333	1032.67	3.8249	4.1104	3.822	8.2897	8.0347	7.5324	3.9191	7.95227	1.02084	7.75583e-05	0.00636943	yes	Taf6	Transcription initiation factor TFIID subunit 6 [Zootermopsis nevadensis]	Genetic Information Processing	Transcription	ko03022//Basal transcription factors	K03131	-	-	-
Unigene0048910	506.333	1097.67	4.992	3.9273	4.8126	10.7672	10.245	8.8667	4.5773	9.95963	1.1216	3.3284e-05	0.0032168	yes	CG2614	Methyltransferase-like protein 13 [Zootermopsis nevadensis]	-	-	-	-	-	-	-
Unigene0048928	1791	4622	8.7734	11.5311	10.6907	24.9336	28.6517	26.1846	10.3317	26.59	1.3638	1.34202e-07	2.69967e-05	yes	Lrrn4	Insulin-like growth factor-binding protein complex acid labile chain [Zootermopsis nevadensis]	-	-	-	-	-	-	-
Unigene0048944	487.667	1359.67	3.0651	3.1823	3.3966	8.9066	9.9416	8.0266	3.21467	8.95827	1.47855	2.29319e-08	5.68762e-06	yes	brat	B-box type zinc finger protein ncl-1, partial [Zootermopsis nevadensis]	-	-	-	-	-	-	-
Unigene0048951	10.6667	70.6667	0.3623	0.295	0.7256	2.8471	2.5656	4.1225	0.460967	3.1784	2.78557	3.95573e-09	1.14963e-06	yes	--	--	-	-	-	-	-	-	-
Unigene0048987	97	256.333	0.7296	1.1302	0.9438	2.3793	2.14	2.888	0.934533	2.4691	1.40167	9.73922e-06	0.0011589	yes	CG7708	High-affinity choline transporter 1 [Zootermopsis nevadensis]	-	-	-	-	-	-	-
Unigene0048993	7.66667	0	0.6938	1.7577	0.3088	0	0	0	0.9201	0.001	-9.84565	0.000995335	0.0444303	yes	--	--	-	-	-	-	-	-	-
Unigene0048996	2083.33	4606.33	14.9584	11.5466	16.8448	35.7587	32.8519	28.1672	14.4499	32.2593	1.15865	1.78378e-05	0.00192423	yes	Spec2	CDC42 small effector protein-like protein [Zootermopsis nevadensis]	-	-	-	-	-	-	-
Unigene0048997	0	397	0	0	0	0	37.9582	0	0.001	12.6527	13.6272	7.20635e-05	0.00599793	yes	MDH1	malate dehydrogenase [Coptotermes formosanus]	Metabolism	Carbohydrate metabolism;Amino acid metabolism;Global and overview maps	ko01100//tMetabolic pathways;ko01200//Carbon metabolism;ko00620//Pyruvate metabolism ;ko00270//Cysteine and methionine metabolism ;ko00020//Citrate cycle (TCA cycle) ;ko00630//Glyoxylate and dicarboxylate metabolism	K00025	-	-	-
Unigene0049035	2068	1024.67	29.0499	24.1793	26.3196	12.9348	15.1659	11.2208	26.5163	13.1072	-1.01652	0.000131307	0.00956273	yes	tdcB	Threonine dehydratase catabolic [Zootermopsis nevadensis]	Metabolism	Amino acid metabolism;Global and overview maps	ko01100//tMetabolic pathways;ko01200//Carbon metabolism;ko01230//Biosynthesis of amino acids;ko00260//Glycine, serine and threonine metabolism ;ko00290//Valine, leucine and isoleucine biosynthesis	K01754	-	-	-
Unigene0049039	846.667	404	30.1951	33.3587	20.5461	13.5785	11.2096	14.8808	28.0333	13.223	-1.0841	0.000296903	0.0180472	yes	--	hypothetical protein [Coptotermes formosanus]	-	-	-	-	-	-	-
Unigene0049048	47.6667	14.6667	1.4447	1.0457	0.7756	0.473	0.2598	0.2609	1.08867	0.331233	-1.71664	0.000258931	0.0162675	yes	--	--	-	-	-	-	-	-	-
Unigene0049083	311.333	45.6667	7.3527	4.7754	8.0072	0.7418	1.0276	1.2407	6.71177	1.00337	-2.74184	4.52556e-14	3.19414e-11	yes	--	--	-	-	-	-	-	-	-
Unigene0049090	5	22	0.4319	0.1759	0.1922	0.9015	1.5292	1.061	0.266667	1.1639	2.12586	0.000703998	0.03474	yes	--	--	-	-	-	-	-	-	-
Unigene0049103	2.33333	22.3333	0.1591	0.2591	0.1416	1.1718	2.1025	1.9744	0.1866	1.74957	3.22898	4.64466e-06	0.000622218	yes	--	--	-	-	-	-	-	-	-
Unigene0049105	18.3333	309	0.1768	0.32	0.3016	4.1249	4.897	4.4201	0.266133	4.48067	4.07349	3.15382e-28	1.39123e-24	yes	ACP21	PREDICTED: cuticle protein 19 [Cimex lectularius]	-	-	-	-	-	-	-
Unigene0049116	0	56.3333	0	0	0	0	6.2089	0	0.001	2.06963	11.0152	0.00031227	0.018687	yes	eef1a	elongation factor-1 alpha, partial [Pseudotrichonympha grassii]	Genetic Information Processing	Translation	ko03013//RNA transport	K03231	-	-	-
Unigene0049212	248	739.667	2.8695	2.2237	2.6868	8.7068	7.7044	6.874	2.59333	7.76173	1.58157	2.34712e-08	5.7981e-06	yes	--	HEAT repeat-containing protein 3 [Zootermopsis nevadensis]	-	-	-	-	-	-	-
Unigene0049224	860.667	6207	7.1247	7.5745	13.6886	74.2087	75.1357	59.4524	9.4626	69.5989	2.87876	2.84064e-18	3.77271e-15	yes	--	hypothetical protein L798_05444 [Zootermopsis nevadensis]	-	-	-	-	-	-	-
Unigene0049227	1	13.3333	0	0	0.2399	1.0588	1.357	1.115	0.0799667	1.17693	3.87949	0.000171096	0.0117863	yes	--	--	-	-	-	-	-	-	-
Unigene0049265	2168.67	448.667	9.15	10.4105	15.8674	2.1971	1.767	3.5753	11.8093	2.51313	-2.23236	2.90743e-10	1.05003e-07	yes	--	--	-	-	-	-	-	-	-
Unigene0049276	1.66667	17.6667	0	0	0.3447	1.6738	1.4626	0.8813	0.1149	1.33923	3.54296	0.000169229	0.01171	yes	--	--	-	-	-	-	-	-	-
Unigene0049281	88.6667	198	1.0914	0.7351	0.8185	2.0248	1.8699	2.0278	0.881667	1.97417	1.16294	0.000157801	0.0110995	yes	--	--	-	-	-	-	-	-	-
Unigene0049285	58.6667	167	2.2876	2.4837	2.9543	5.1547	5.6747	11.599	2.5752	7.47613	1.53761	8.47486e-05	0.0067884	yes	--	--	-	-	-	-	-	-	-
Unigene0049287	59.3333	208.333	1.1674	0.9577	2.2859	4.2298	3.5269	8.4526	1.47033	5.4031	1.87764	2.86416e-05	0.00285058	yes	--	--	-	-	-	-	-	-	-
Unigene0049291	11.6667	102	0.1904	0.0827	0.3558	1.7763	2.4263	1.4965	0.209633	1.8997	3.17983	4.70979e-11	1.99223e-08	yes	--	--	-	-	-	-	-	-	-
Unigene0049318	61.6667	860.667	2.2655	2.7206	1.4054	30.5461	24.8567	32.2741	2.1305	29.2256	3.77797	6.84247e-27	2.64109e-23	yes	--	--	-	-	-	-	-	-	-
Unigene0049320	12	212	0.1305	0.3011	0.1597	3.6372	3.3421	3.2397	0.1971	3.40633	4.11122	9.39781e-25	2.97633e-21	yes	--	--	-	-	-	-	-	-	-
Unigene0049347	1372.33	3411.33	10.1089	9.7159	10.8265	25.8472	24.3578	26.372	10.2171	25.5257	1.32096	1.2343e-07	2.51576e-05	yes	PSMC4	26S protease regulatory subunit 6B [Zootermopsis nevadensis]	Genetic Information Processing	Folding, sorting and degradation	ko03050//Proteasome	K03063	GO:0044424//intracellular part	GO:0032550//purine ribonucleoside binding;GO:0042623//ATPase activity, coupled	GO:0009057//macromolecule catabolic process;GO:0019538//protein metabolic process
Unigene0049397	51.3333	333	0.3301	0.4165	0.5876	1.7351	3.243	3.839	0.444733	2.93903	2.72433	1.23264e-11	6.01778e-09	yes	B1	carboxylesterase [Oxya chinensis]	Metabolism	Xenobiotics biodegradation and metabolism	ko00983//Drug metabolism - other enzymes	K03927	-	-	-
Unigene0049407	13379.7	382	1.3481	299.375	260.341	0.2648	14.5764	0.5724	187.021	5.13787	-5.18589	0.000437122	0.0243203	yes	LCT	beta-glucosidase [Coptotermes formosanus]	Metabolism	Carbohydrate metabolism;Global and overview maps	ko01100//tMetabolic pathways;ko00052//Galactose metabolism	K01229	-	-	-
Unigene0049420	1.33333	18.6667	0	0.2277	0.1866	2.6777	0.396	2.8199	0.1381	1.96453	3.8304	0.000171028	0.0117863	yes	--	--	-	-	-	-	-	-	-
Unigene0049425	313.333	139	6.0146	5.5075	5.2887	2.9538	1.4367	3.1294	5.6036	2.50663	-1.1606	0.000810793	0.0386362	yes	ACE	PREDICTED: angiotensin-converting enzyme-like [Athalia rosae]	-	-	-	-	-	GO:0008233//peptidase activity	-
Unigene0049475	53.6667	17.3333	2.6689	1.5806	3.2824	0.6673	1.2828	0.5019	2.51063	0.817333	-1.61905	0.000795093	0.0380643	yes	--	--	-	-	-	-	-	-	-
Unigene0049498	524	1389.67	5.9567	6.2001	6.0218	16.9074	17.5026	13.5841	6.05953	15.998	1.40062	1.42868e-07	2.85539e-05	yes	CG9987	PREDICTED: tRNA-splicing ligase RtcB homolog [Tribolium castaneum]	-	-	-	-	GO:0043234//protein complex	GO:0008452//RNA ligase activity;GO:0032550//purine ribonucleoside binding;GO:0043169//cation binding	GO:0000394//RNA splicing, via endonucleolytic cleavage and ligation;GO:0006399//tRNA metabolic process
Unigene0049515	472.667	1500	2.5983	2.3207	5.8132	11.7692	11.6653	11.8104	3.5774	11.7483	1.71547	2.72112e-06	0.000394019	yes	YPEL1	PREDICTED: protein yippee-like 2 [Bemisia tabaci]	-	-	-	-	-	-	-
Unigene0049525	635.667	2821.67	7.0826	7.5179	8.2242	36.0408	36.2657	29.0518	7.60823	33.7861	2.1508	1.08226e-15	1.03624e-12	yes	h	Hairy protein [Periplaneta americana]	-	-	-	-	-	-	-
Unigene0049556	796.667	1684.33	9.7693	11.3532	10.662	22.9104	22.747	21.3808	10.5948	22.3461	1.07666	2.43317e-05	0.00251214	yes	Hars	Histidyl-tRNA synthetase, cytoplasmic [Zootermopsis nevadensis]	Genetic Information Processing	Translation	ko00970//Aminoacyl-tRNA biosynthesis	K01892	-	-	-
Unigene0049560	17.6667	283	0.215	0.14	0.7079	6.4608	8.7471	2.4903	0.3543	5.8994	4.05752	3.79302e-11	1.64963e-08	yes	--	--	-	-	-	-	-	-	-
Unigene0049561	270	658.667	3.1006	2.9441	3.3263	8.0248	8.7932	6.0119	3.12367	7.60997	1.28465	8.05426e-06	0.000994821	yes	sgl	UDP-glucose 6-dehydrogenase [Zootermopsis nevadensis]	Metabolism	Global and overview maps;Carbohydrate metabolism	ko01100//tMetabolic pathways;ko00040//Pentose and glucuronate interconversions ;ko00520//Amino sugar and nucleotide sugar metabolism ;ko00053//Ascorbate and aldarate metabolism	K00012	-	GO:0000166//nucleotide binding;GO:0016614//oxidoreductase activity, acting on CH-OH group of donors	GO:0044710//single-organism metabolic process
Unigene0049610	8.66667	1583	0.0625	0	0.1853	0.1227	2.2412	48.5594	0.0826	16.9744	7.68301	4.01104e-06	0.000551083	yes	D11DS	PREDICTED: acyl-CoA Delta(11) desaturase-like [Copidosoma floridanum]	Metabolism;Organismal Systems	Lipid metabolism;Aging;Global and overview maps	ko04212//Longevity regulating pathway - worm ;ko01212//Fatty acid metabolism;ko01040//Biosynthesis of unsaturated fatty acids	K00507	-	GO:0016491//oxidoreductase activity	GO:0044710//single-organism metabolic process
Unigene0049612	2604	14551.3	6.072	5.8375	9.0006	42.6944	41.828	33.8383	6.97003	39.4536	2.50092	8.99204e-18	1.12187e-14	yes	--	Transcriptional regulator ICP4 domain-containing protein [Daphnia magna]	-	-	-	-	-	-	-
Unigene0049615	851.333	1796	6.0094	7.6665	7.3395	15.7484	15.5631	12.8807	7.00513	14.7307	1.07234	5.71811e-05	0.00496229	yes	ABCE1	ATP-binding cassette sub-family E member 1 [Zootermopsis nevadensis]	-	-	-	-	-	GO:0005488//binding;GO:0017111//nucleoside-triphosphatase activity	GO:0044765//single-organism transport
Unigene0049626	378.667	2000	1.8984	3.0489	15.8054	31.9519	30.4512	55.7187	6.91757	39.3739	2.5089	6.51339e-05	0.00550274	yes	--	hypothetical protein L798_12569 [Zootermopsis nevadensis]	-	-	-	-	-	-	-
Unigene0049627	22.3333	161.333	1.019	0.757	1.6708	6.6377	6.3803	12.8706	1.14893	8.62953	2.90899	5.68946e-11	2.36611e-08	yes	--	hypothetical protein L798_12569 [Zootermopsis nevadensis]	-	-	-	-	-	-	-
Unigene0049637	6522.33	2994	50.0223	57.272	47.3815	24.2454	22.6953	23.6769	51.5586	23.5392	-1.13115	4.94381e-06	0.000657303	yes	--	chemosensory protein [Blattella germanica]	-	-	-	-	-	-	-
Unigene0049638	4147.67	1937.33	127.121	155	119.856	66.9013	58.9962	60.364	133.993	62.0872	-1.10979	1.54404e-05	0.00170127	yes	--	Pheromone-binding protein-related protein 1 [Zootermopsis nevadensis]	-	-	-	-	-	-	-
Unigene0049651	119.667	33.3333	4.6535	3.6197	3.9873	1.1256	1.2459	1.0417	4.08683	1.13773	-1.84482	4.14437e-08	9.75033e-06	yes	--	--	-	-	-	-	-	-	-
Unigene0049674	32.3333	499	0.1397	0.2224	0.4973	0.6402	0.7121	12.9641	0.286467	4.77213	4.0582	3.0549e-05	0.00299039	yes	LCC5	PREDICTED: laccase-5-like [Cephus cinctus]	-	-	-	-	-	-	-
Unigene0049683	2429.33	5008.33	41.3982	40.65	42.9455	82.5576	88.9703	86.5973	41.6646	86.0417	1.04622	1.79741e-05	0.00193723	yes	ier5l	Immediate early response gene 5-like protein [Zootermopsis nevadensis]	-	-	-	-	-	-	-
Unigene0049686	542.333	129	7.4913	6.7687	6.5522	1.9096	1.4072	1.6355	6.9374	1.65077	-2.07126	1.2924e-12	7.27891e-10	yes	--	--	-	-	-	-	-	-	-
Unigene0049711	0	98.3333	0	0	0	0	9.5302	0	0.001	3.17673	11.6333	0.000173362	0.0118828	yes	--	putative unknown product, partial [Corethrella appendiculata]	-	-	-	-	-	-	-
Unigene0049720	0	59	0	0	0	0	13.866	0	0.001	4.622	12.1743	0.000297306	0.0180629	yes	coaA	cofilin/tropomyosin-type actin-binding protein [Coptotermes formosanus]	-	-	-	-	-	-	-
Unigene0049721	0	63	0	0	0	0	14.9969	0	0.001	4.99897	12.2874	0.000272189	0.016835	yes	coaA	cofilin/tropomyosin-type actin-binding protein [Coptotermes formosanus]	-	-	-	-	-	-	-
Unigene0049733	1640.67	55.6667	0.2481	66.0608	44.4185	0.0886	3.4279	0.0467	36.9091	1.18773	-4.95769	0.0010311	0.0455986	yes	glcA	Gram negative bacteria-binding protein 2 [Coptotermes formosanus]	-	-	-	-	-	-	-
Unigene0049767	3289	13304.3	17.7247	30.9552	27.9382	89.5825	91.6785	130.012	25.5394	103.758	2.02243	5.40726e-11	2.26399e-08	yes	--	hypothetical protein L798_04498 [Zootermopsis nevadensis]	-	-	-	-	-	-	-
Unigene0049837	4336.33	2055	35.8948	38.4329	34.0845	16.0355	16.9644	18.246	36.1374	17.082	-1.08102	1.32924e-05	0.001498	yes	CG31145	PREDICTED: extracellular serine/threonine protein CG31145 isoform X1 [Tribolium castaneum]	-	-	-	-	-	-	-
Unigene0049847	1167	7341.33	7.0887	6.9672	7.915	46.7468	48.9323	42.9085	7.32363	46.1959	2.65713	1.82653e-24	5.45501e-21	yes	--	kruppel homolog 1 protein, partial [Reticulitermes speratus]	-	-	-	-	-	-	-
Unigene0049970	276.333	954.333	2.9759	6.0071	2.7357	12.5429	13.7448	13.1075	3.90623	13.1317	1.74921	5.24015e-07	9.14177e-05	yes	ACHE1	Esterase FE4 [Zootermopsis nevadensis]	Metabolism	Metabolism of terpenoids and polyketides	ko00981//Insect hormone biosynthesis	K01063	-	-	-
Unigene0049971	64	24.3333	1.5656	0.9841	1.3201	0.3844	0.4668	0.6392	1.28993	0.4968	-1.37656	0.000614035	0.0314318	yes	--	--	-	-	-	-	-	-	-
Unigene0049989	12.3333	71.6667	0.3036	0.3297	0.4594	2.3858	1.634	2.4497	0.364233	2.1565	2.56576	2.0942e-09	6.48283e-07	yes	--	--	-	-	-	-	-	-	-
Unigene0049990	1773.33	5845	19.0134	19.6023	16.9132	62.9723	55.6142	63.9167	18.5096	60.8344	1.71661	1.23944e-11	6.02713e-09	yes	--	PREDICTED: sine oculis-binding protein homolog isoform X1 [Cimex lectularius]	-	-	-	-	-	-	-
Unigene0050014	5567.33	2474.67	28.0916	32.2485	27.2935	12.0742	11.7359	15.0982	29.2112	12.9694	-1.17141	5.58608e-06	0.000730894	yes	CYP9E2	Cytochrome P450 9e2 [Zootermopsis nevadensis]	-	-	-	-	-	GO:0005488//binding	-
Unigene0050015	48.6667	15	1.744	1.3651	2.5991	0.9959	0.4595	0.3356	1.90273	0.597	-1.67227	0.000975856	0.0439452	yes	CYP9E2	Cytochrome P450 9e2 [Zootermopsis nevadensis]	-	-	-	-	-	GO:0005488//binding	-
Unigene0050024	0.333333	21.3333	0.0942	0	0	1.296	1.0678	3.7044	0.0314	2.02273	6.0094	3.00916e-07	5.55569e-05	yes	--	--	-	-	-	-	-	-	-
Unigene0050029	0	49.6667	0	0	0	0	7.2355	0	0.001	2.41183	11.2359	0.000368464	0.0214147	yes	--	--	-	-	-	-	-	-	-
Unigene0050039	945	333	54.0162	62.4413	40.6725	20.7539	16.2838	17.6107	52.3767	18.2161	-1.52371	2.03979e-07	3.93049e-05	yes	--	--	-	-	-	-	-	-	-
Unigene0050070	88	12.6667	3.0026	3.2221	2.8899	0.3429	0.4615	0.5056	3.0382	0.436667	-2.79861	2.09798e-12	1.1517e-09	yes	--	--	-	-	-	-	-	-	-
Unigene0050086	361.333	1137.33	3.5303	3.5117	3.8232	12.2967	11.7523	10.1844	3.62173	11.4111	1.65569	5.85909e-10	1.98815e-07	yes	--	BTB/POZ domain-containing protein 2 [Zootermopsis nevadensis]	-	-	-	-	-	-	-
Unigene0050088	223.333	1.33333	0.4337	11.3452	13.8274	0.0775	0.0745	0	8.53543	0.0506667	-7.39628	6.33932e-11	2.61873e-08	yes	--	endonuclease-reverse transcriptase [Bombyx mori]	-	-	-	-	-	-	-
Unigene0050100	321.333	2623.67	2.5559	2.8069	3.8262	4.0686	6.7677	68.0269	3.063	26.2877	3.10137	8.28191e-05	0.00666514	yes	--	chemosensory protein [Blattella germanica]	-	-	-	-	-	-	-
Unigene0050109	108.333	372.667	1.0807	1.2665	2.9619	5.9645	8.5025	4.2406	1.7697	6.23587	1.81709	2.75582e-05	0.00275615	yes	--	--	-	-	-	-	-	-	-
Unigene0050110	522	1086.33	3.4562	3.0883	3.4643	7.4672	7.3619	6.0121	3.33627	6.94707	1.05817	6.9947e-05	0.00583814	yes	PRMT3	Protein arginine N-methyltransferase 3 [Zootermopsis nevadensis]	-	-	-	-	-	-	-
Unigene0050149	90	35	2.5682	2.3114	3.94	0.8962	1.1804	1.4331	2.93987	1.1699	-1.32937	0.000464448	0.0254509	yes	--	--	-	-	-	-	-	-	-
Unigene0050150	41.6667	11	1.8229	2.8588	3.5453	0.6631	0.5737	0.9777	2.74233	0.738167	-1.89339	9.91941e-05	0.00765775	yes	--	--	-	-	-	-	-	-	-
Unigene0050157	81.6667	199.333	1.0457	1.8291	1.7924	3.2714	4.8631	3.2047	1.55573	3.77973	1.28069	0.000266398	0.0165514	yes	--	--	-	-	-	-	-	-	-
Unigene0050159	132.333	284	0.7929	0.8148	1.1279	1.961	2.3395	1.6111	0.911867	1.97053	1.11169	0.000383318	0.0220007	yes	HLHmgamma	Enhancer of split mgamma protein [Zootermopsis nevadensis]	-	-	-	-	-	-	GO:0010467//gene expression;GO:0034645//cellular macromolecule biosynthetic process
Unigene0050169	30.3333	2.33333	0.8081	3.4064	0.3385	0.1868	0.0449	0.0983	1.51767	0.11	-3.78628	6.10671e-05	0.00523222	yes	--	daphnid bacterial-ribosomal-RNA-like, possible HGT [Daphnia magna]	-	-	-	-	-	-	-
Unigene0050171	248.333	68	2.2461	3.8967	2.6866	0.4085	1.1781	0.7867	2.94313	0.7911	-1.89542	4.48356e-06	0.000603911	yes	--	--	-	-	-	-	-	-	-
Unigene0050175	482	1026	3.138	3.3193	4.8948	8.7224	8.9033	6.8095	3.78403	8.14507	1.106	0.000197017	0.0131514	yes	rasl11b	Ras-like protein family member 11B [Zootermopsis nevadensis]	-	-	-	-	-	-	-
Unigene0050194	11.6667	158.667	0.1794	0.0779	0.894	3.8407	4.3353	8.8685	0.383767	5.6815	3.88797	3.19618e-09	9.4444e-07	yes	--	--	-	-	-	-	-	-	-
Unigene0050201	262	126.667	5.7982	7.0527	4.307	2.2267	3.3339	2.5703	5.7193	2.7103	-1.07739	0.000976428	0.0439517	yes	--	--	-	-	-	-	-	-	-
Unigene0050202	873.333	2298.33	6.7394	7.6587	7.5414	19.0575	17.8449	20.9922	7.31317	19.2982	1.3999	5.66731e-08	1.29151e-05	yes	Rtkn	Rhotekin [Zootermopsis nevadensis]	-	-	-	-	-	-	-
Unigene0050206	55.6667	126.667	2.178	1.1324	1.6928	4.6402	3.3017	3.5539	1.66773	3.83193	1.20018	0.000725731	0.0355568	yes	--	--	-	-	-	-	-	-	-
Unigene0050208	97.3333	36.6667	1.1706	1.2861	1.5256	0.4791	0.5789	0.4468	1.32743	0.5016	-1.40403	3.66819e-05	0.00349057	yes	--	--	-	-	-	-	-	-	-
Unigene0050233	8.66667	776	0.1182	0.0428	0.0877	0.1548	0.3069	23.2167	0.0829	7.8928	6.57302	5.46085e-06	0.00071755	yes	Sb	Serine proteinase stubble [Zootermopsis nevadensis]	-	-	-	-	-	-	-
Unigene0050266	589.333	1268.67	21.1806	19.6922	13.876	40.0828	37.9417	38.4842	18.2496	38.8362	1.08954	9.61776e-05	0.00748543	yes	--	PREDICTED: probable chitinase 3 [Bemisia tabaci]	-	-	-	-	-	-	-
Unigene0050311	62	130	2.1782	1.6109	1.9667	3.6277	4.2023	4.3101	1.9186	4.0467	1.07669	0.000684601	0.0340276	yes	--	E3 ubiquitin-protein ligase RAD18 [Zootermopsis nevadensis]	-	-	-	-	-	-	-
Unigene0050354	0	204.667	0	0	0	0	0.1219	40.8766	0.001	13.6662	13.7383	2.11336e-05	0.00222914	yes	--	endonuclease-reverse transcriptase [Blattella germanica]	-	-	-	-	-	-	-
Unigene0050355	0	39.6667	0	0	0	0	0	2.7066	0.001	0.9022	9.8173	0.000490808	0.0265421	yes	--	endonuclease-reverse transcriptase [Blattella germanica]	-	-	-	-	-	-	-
Unigene0050356	2.66667	1556	0	0.1759	0.0481	0	0.1019	130.228	0.0746667	43.4435	9.18446	0.000170751	0.0117823	yes	--	AAEL014624-PA [Aedes aegypti]	-	-	-	-	-	-	-
Unigene0050357	2.33333	2000.33	0.1056	0	0.0705	0.1556	0.0997	163.624	0.0587	54.6264	9.86202	1.03391e-05	0.00121391	yes	--	Postacrosomal sheath WW domain-binding protein [Melipona quadrifasciata]	-	-	-	-	-	-	-
Unigene0050377	61.3333	3597	0.1685	0.1989	0.2869	0.7556	0.92	39.0837	0.2181	13.5864	5.96103	6.72363e-07	0.00011439	yes	--	PREDICTED: serine-rich adhesin for platelets-like [Habropoda laboriosa]	-	-	-	-	-	-	-
Unigene0050393	344	86	6.0538	5.5419	5.6447	1.499	1.2168	1.6137	5.7468	1.44317	-1.99352	2.37328e-11	1.08168e-08	yes	CYP15A1	cytochrome p450 [Reticulitermes flavipes]	Metabolism	Metabolism of terpenoids and polyketides	ko00981//Insect hormone biosynthesis	K14937	-	GO:0016705//oxidoreductase activity, acting on paired donors, with incorporation or reduction of molecular oxygen;GO:0046872//metal ion binding	-
Unigene0050422	633.333	1515	2.2747	2.4572	2.481	5.8583	6.7996	4.5064	2.4043	5.72143	1.25076	6.66941e-06	0.000851884	yes	Aats-cys	PREDICTED: cysteine--tRNA ligase, cytoplasmic [Neodiprion lecontei]	Genetic Information Processing	Translation	ko00970//Aminoacyl-tRNA biosynthesis	K01883	-	GO:0004812//aminoacyl-tRNA ligase activity;GO:0032550//purine ribonucleoside binding	GO:0006418//tRNA aminoacylation for protein translation
Unigene0050437	2941	9561.33	12.0168	12.4147	14.5902	43.6643	37.3234	47.1125	13.0072	42.7001	1.71492	3.617e-11	1.5842e-08	yes	--	P-selectin [Zootermopsis nevadensis]	-	-	-	-	-	-	-
Unigene0050491	21.3333	393.333	0.5319	1.0827	0.5325	0.3918	36.248	0.447	0.7157	12.3623	4.11044	0.000929477	0.0424259	yes	--	hemolymph juvenile hormone binding protein [Coptotermes formosanus]	-	-	-	-	-	-	-
Unigene0050570	0	19	0	0	0	1.3892	1.9288	1.0566	0.001	1.4582	10.51	1.14714e-08	3.06687e-06	yes	--	--	-	-	-	-	-	-	-
Unigene0050571	79	562	2.6887	3.069	9.6336	26.2061	67.693	18.4694	5.13043	37.4562	2.86805	6.88422e-07	0.000116961	yes	--	PREDICTED: cuticle protein 16.5-like [Dendroctonus ponderosae]	-	-	-	-	-	-	-
Unigene0050572	111.667	945.333	1.0224	0.7794	4.9373	15.2776	33.7038	10.8008	2.24637	19.9274	3.14909	1.38921e-06	0.0002172	yes	--	--	-	-	-	-	-	-	-
Unigene0050592	53.6667	2.66667	2.4173	3.0877	2.1093	0.1862	0	0.1961	2.5381	0.127433	-4.31593	3.08105e-13	1.84736e-10	yes	--	--	-	-	-	-	-	-	-
Unigene0050593	534	1105.33	4.1626	3.8185	3.9956	7.5653	9.0218	8.2026	3.99223	8.26323	1.04951	5.73321e-05	0.0049659	yes	SLC4A10	Sodium-driven chloride bicarbonate exchanger [Zootermopsis nevadensis]	-	-	-	-	GO:0031224//intrinsic component of membrane	GO:0015301//anion:anion antiporter activity	GO:0006820//anion transport
Unigene0050707	471.333	3498.33	3.8215	6.5112	5.7473	41.5266	35.4603	42.3737	5.36	39.7869	2.89199	2.2581e-21	4.35796e-18	yes	Gadd45a	Growth arrest and DNA-damage-inducible protein GADD45 gamma [Zootermopsis nevadensis]	Environmental Information Processing	Signal transduction	ko04010//MAPK signaling pathway ;ko04068//FoxO signaling pathway	K04402	-	-	-
Unigene0050765	1066.67	422	7.4142	6.0931	9.2724	2.0725	3.4308	3.6526	7.59323	3.05197	-1.31498	3.85787e-05	0.00363744	yes	ple	PREDICTED: tyrosine 3-monooxygenase [Bemisia tabaci]	Metabolism	Amino acid metabolism;Global and overview maps;Metabolism of cofactors and vitamins	ko01100//tMetabolic pathways;ko00790//Folate biosynthesis ;ko00350//Tyrosine metabolism	K00501	-	-	-
Unigene0050766	0	9.33333	0	0	0	0.6815	1.3101	1.1961	0.001	1.06257	10.0533	7.78375e-05	0.00638084	yes	--	--	-	-	-	-	-	-	-
Unigene0050784	8677.67	4336.33	80.3439	85.451	74.5051	39.1371	34.7579	46.182	80.1	40.0257	-1.00088	8.39171e-05	0.00674367	yes	PDZD2	PDZ domain-containing protein 2 [Zootermopsis nevadensis]	-	-	-	-	-	-	-
Unigene0050800	22.6667	119	0.2507	0.5444	0.595	2.8111	1.8145	2.7658	0.463367	2.4638	2.41066	4.47995e-09	1.28984e-06	yes	--	--	-	-	-	-	-	-	-
Unigene0050819	223	19	5.3139	7.6297	6.3061	0.656	0.5757	0.3905	6.41657	0.540733	-3.56881	3.26062e-21	6.01099e-18	yes	--	Protein takeout [Zootermopsis nevadensis]	-	-	-	-	-	-	-
Unigene0050820	824.667	62.3333	10.4094	13.4819	11.0391	0.6714	0.9008	1.0605	11.6435	0.877567	-3.72987	3.08095e-29	1.40942e-25	yes	--	Protein takeout [Zootermopsis nevadensis]	-	-	-	-	-	-	-
Unigene0050825	259.333	556.667	1.6656	1.7172	2.4005	4.4577	4.6094	3.4536	1.92777	4.17357	1.11435	0.000189688	0.012761	yes	Mcm6	DNA replication licensing factor Mcm6 [Zootermopsis nevadensis]	Genetic Information Processing	Replication and repair	ko03030//DNA replication	K02542	GO:0043231//intracellular membrane-bounded organelle;GO:0043234//protein complex	GO:0003676//nucleic acid binding;GO:0004386//helicase activity;GO:0032550//purine ribonucleoside binding	GO:0006259//DNA metabolic process;GO:0032392//DNA geometric change
Unigene0050849	0.333333	9.33333	0	0.1346	0	0.7307	1.873	0.7695	0.0448667	1.1244	4.64737	0.000781483	0.0376462	yes	--	endonuclease-reverse transcriptase [Blattella germanica]	-	-	-	-	-	-	-
Unigene0050851	98	203.667	13.691	8.5135	13.404	28.7289	22.2092	24.0744	11.8695	25.0042	1.07491	0.000888442	0.0410228	yes	--	--	-	-	-	-	-	-	-
Unigene0050854	42.3333	96.3333	2.3745	3.6093	3.8745	7.6187	7.4726	7.45	3.2861	7.51377	1.19316	0.000511189	0.0273095	yes	--	CG1674, isoform D [Drosophila melanogaster]	-	-	-	-	-	-	-
Unigene0050898	0.666667	88.6667	0.0203	0.0221	0	0	0	5.5971	0.0141333	1.8657	7.04447	0.000803452	0.0383752	yes	--	AAEL007311-PA [Aedes aegypti]	-	-	-	-	-	-	-
Unigene0050899	1724	203	18.4711	21.2665	20.7719	2.8683	1.6139	2.6891	20.1698	2.39043	-3.07686	7.45756e-22	1.51003e-18	yes	--	--	-	-	-	-	-	-	-
Unigene0050908	1863	7407.67	22.3389	25.0086	27.3748	99.6343	108.398	89.425	24.9074	99.1526	1.99307	1.29505e-14	1.01884e-11	yes	--	Nuclear factor interleukin-3-regulated protein [Zootermopsis nevadensis]	Organismal Systems	Environmental adaptation	ko04711//Circadian rhythm - fly	K12114	-	-	-
Unigene0050910	10.6667	38.6667	0.1507	0.1637	0.4472	0.839	1.186	0.8316	0.253867	0.9522	1.90719	0.000343238	0.0202065	yes	--	--	-	-	-	-	-	-	-
Unigene0050942	155.333	338	0.9709	0.9872	1.5225	2.77	2.6844	2.2237	1.1602	2.55937	1.14141	0.000259187	0.0162693	yes	--	hypothetical protein M514_24525 [Trichuris suis]	-	-	-	-	-	-	-
Unigene0050958	47.6667	13.6667	0.9751	1.2767	1.7358	0.2817	0.5957	0.267	1.3292	0.381467	-1.80093	0.00018163	0.0123196	yes	--	endonuclease-reverse transcriptase [Blattella germanica]	-	-	-	-	-	-	-
Unigene0050981	95.3333	31.6667	2.4946	2.0741	1.8002	0.905	0.4244	0.7904	2.12297	0.7066	-1.58712	3.31725e-05	0.00320854	yes	--	--	-	-	-	-	-	-	-
Unigene0051000	8.66667	0	0.7637	0.4146	0.7477	0	0	0	0.642	0.001	-9.32643	0.000151592	0.0107423	yes	--	--	-	-	-	-	-	-	-
Unigene0051008	300.667	641	2.4353	2.8445	2.9065	5.5633	5.2343	6.7555	2.72877	5.85103	1.10044	7.71335e-05	0.00633875	yes	CG11583	Brix domain-containing protein 2-like protein [Zootermopsis nevadensis]	-	-	-	-	-	-	-
Unigene0051009	971.333	184.667	4.0212	3.5034	25.2487	1.7527	2.0425	2.9204	10.9244	2.23853	-2.28693	0.000291885	0.0177772	yes	--	CG8420, isoform A [Drosophila melanogaster]	-	-	-	-	-	-	-
Unigene0051038	0.666667	405.667	0	0.0777	0	0	41.061	0.0741	0.0259	13.7117	9.04824	0.000115103	0.00862675	yes	alphaTry	serine protease [Coptotermes formosanus]	Environmental Information Processing	Signaling molecules and interaction	ko04080//Neuroactive ligand-receptor interaction	K01312	-	-	-
Unigene0051066	0	28.3333	0	0	0	0	4.8551	0	0.001	1.61837	10.6603	0.000959102	0.043381	yes	--	daphnid bacterial-ribosomal-RNA-like, possible HGT [Daphnia magna]	-	-	-	-	-	-	-
Unigene0051071	28.6667	73.6667	1.181	1.7097	2.5695	4.1245	5.1415	5.0222	1.82007	4.76273	1.3878	0.000428385	0.0239208	yes	--	--	-	-	-	-	-	-	-
Unigene0051074	499.333	1677.33	8.1279	8.8248	7.2486	24.2062	21.0836	36.1897	8.0671	27.1598	1.75135	7.38522e-09	2.03159e-06	yes	--	Solute carrier family 2, facilitated glucose transporter member 6, partial [Zootermopsis nevadensis]	-	-	-	-	-	-	-
Unigene0051075	237	594.333	7.3542	6.9325	5.8098	16.0708	12.3257	22.1426	6.69883	16.8464	1.33046	2.55517e-05	0.00260398	yes	Tret1	Solute carrier family 2, facilitated glucose transporter member 6, partial [Zootermopsis nevadensis]	-	-	-	-	-	-	-
Unigene0051121	242.667	112	3.457	3.2961	3.6328	1.5551	1.4674	1.8029	3.46197	1.60847	-1.10591	0.000128337	0.00940184	yes	--	--	-	-	-	-	-	-	-
Unigene0051138	135	321.667	0.9251	1.053	1.0026	2.169	2.5075	2.4153	0.993567	2.36393	1.2505	1.00271e-05	0.00118614	yes	p	PREDICTED: Hermansky-Pudlak syndrome 5 protein homolog [Ceratina calcarata]	-	-	-	-	-	-	-
Unigene0051220	37.6667	120.333	1.1667	2.9768	2.3883	7.3342	6.1685	7.3011	2.17727	6.9346	1.67129	1.30572e-05	0.00147959	yes	--	--	-	-	-	-	-	-	-
Unigene0051258	0.333333	20.6667	0	0	0.0754	1.2479	2.6389	1.2265	0.0251333	1.70443	6.08355	8.73306e-08	1.86848e-05	yes	--	--	-	-	-	-	-	-	-
Unigene0051267	153.333	315	2.4223	2.061	1.9542	4.5916	4.6542	3.9122	2.14583	4.386	1.03137	0.000307049	0.0184461	yes	--	PREDICTED: SOSS complex subunit C homolog isoform X1 [Acromyrmex echinatior]	-	-	-	-	-	-	-
Unigene0051409	57.3333	125.667	3.1711	2.2379	3.4339	8.3578	5.8381	5.4121	2.94763	6.536	1.14885	0.000981894	0.0440341	yes	--	--	-	-	-	-	-	-	-
Unigene0051447	98.3333	40.6667	3.3241	4.1144	2.3964	0.9795	1.5378	1.4785	3.2783	1.33193	-1.29943	0.000488874	0.0264844	yes	--	--	-	-	-	-	-	-	-
Unigene0051479	0	87	0	0	0	0	4.4444	0	0.001	1.48147	10.5328	0.000193936	0.0129762	yes	ain1	alpha actinin, partial [Coptotermes formosanus]	-	-	-	-	-	-	-
Unigene0051492	8	33.3333	0.754	0.614	0.8388	2.6846	4.0041	2.5346	0.7356	3.07443	2.06333	6.64143e-05	0.00559179	yes	--	endonuclease-reverse transcriptase [Blattella germanica]	-	-	-	-	-	-	-
Unigene0051501	3287.33	1160	42.8211	38.4114	29.993	11.4901	16.2292	10.9616	37.0752	12.8936	-1.52379	1.30232e-07	2.63267e-05	yes	PTGR1	Prostaglandin reductase 1 [Zootermopsis nevadensis]	-	-	-	-	GO:0031224//intrinsic component of membrane	GO:0003824//catalytic activity;GO:0015103//inorganic anion transmembrane transporter activity	GO:0008272//sulfate transport;GO:0044710//single-organism metabolic process;GO:0044763//single-organism cellular process
Unigene0051506	47.3333	15	2.3861	2.1109	1.7304	0.651	0.7092	0.5942	2.0758	0.651467	-1.6719	7.65524e-05	0.00630358	yes	--	--	-	-	-	-	-	-	-
Unigene0051520	1049.67	315.333	13.7826	8.6716	16.3257	2.9027	4.3415	4.651	12.9266	3.96507	-1.70493	3.75167e-07	6.81452e-05	yes	Mhc	PREDICTED: myosin heavy chain, muscle-like [Polistes canadensis]	-	-	-	-	-	-	-
Unigene0051570	31.6667	96.3333	0.7659	0.6127	0.5202	2.2567	1.9599	1.501	0.632933	1.90587	1.59032	1.10524e-05	0.00128665	yes	--	hypothetical protein g.46574, partial [Graphocephala atropunctata]	-	-	-	-	-	-	-
Unigene0051571	113.333	260.667	0.8565	1.0656	1.0641	2.5501	2.2743	2.0395	0.9954	2.28797	1.20072	4.90191e-05	0.00439376	yes	Mcm7	DNA replication licensing factor MCM7 [Zootermopsis nevadensis]	Genetic Information Processing	Replication and repair	ko03030//DNA replication	K02210	GO:0043231//intracellular membrane-bounded organelle;GO:0043234//protein complex	GO:0003676//nucleic acid binding;GO:0004386//helicase activity;GO:0032550//purine ribonucleoside binding	GO:0006259//DNA metabolic process;GO:0032392//DNA geometric change
Unigene0051581	17.6667	71.6667	0.2263	0.3511	0.2734	0.9369	1.6485	0.8027	0.2836	1.12937	1.99358	7.24011e-06	0.000910654	yes	--	DNA polymerase V [Zootermopsis nevadensis]	-	-	-	-	-	-	-
Unigene0051583	841.333	1851.33	4.4252	4.5296	4.9959	9.7936	11.0934	9.8767	4.65023	10.2546	1.14089	8.57601e-06	0.00104464	yes	mybbp1a	DNA polymerase V [Zootermopsis nevadensis]	-	-	-	-	-	-	-
Unigene0051597	98	946.667	0.5858	0.3384	0.6074	1.858	1.8773	11.7732	0.510533	5.1695	3.33995	2.90771e-07	5.40069e-05	yes	mth2	G-protein coupled receptor Mth2 [Zootermopsis nevadensis]	-	-	-	-	-	-	-
Unigene0051622	139.333	68	1.9733	1.7726	2.0722	0.8785	0.8578	1.1307	1.93937	0.955667	-1.02101	0.0010213	0.0452787	yes	--	--	-	-	-	-	-	-	-
Unigene0051623	488.667	179.667	15.9186	14.8006	12.45	5.4258	5.2995	5.038	14.3897	5.25443	-1.45343	2.28609e-07	4.325e-05	yes	--	endonuclease-reverse transcriptase [Bombyx mori]	-	-	-	-	-	-	-
Unigene0051632	3310.67	9857.33	35.9627	41.2547	31.3623	93.7347	79.8747	150.078	36.1932	107.896	1.57585	2.39977e-07	4.51153e-05	yes	--	juvenile hormone binding protein domain protein [Coptotermes formosanus]	-	-	-	-	-	-	-
Unigene0051680	39.3333	104	0.4789	0.8418	1.2787	2.4414	2.7343	1.7926	0.866467	2.32277	1.42263	0.000505688	0.0270977	yes	--	--	-	-	-	-	-	-	-
Unigene0051691	0	91.3333	0	0	0	0	17.0764	0	0.001	5.69213	12.4748	0.000186526	0.0125757	yes	--	EF-hand family protein [Coptotermes formosanus]	-	-	-	-	-	-	-
Unigene0051709	23	62.3333	1.3119	2.8487	2.2518	6.1666	5.3966	5.7186	2.13747	5.7606	1.43032	0.000385008	0.0220772	yes	--	--	-	-	-	-	-	-	-
Unigene0051718	3327.67	8767.33	12.1432	10.3313	10.3158	29.4256	23.6808	33.6782	10.9301	28.9282	1.40417	1.10014e-07	2.29534e-05	yes	ITIH4	PREDICTED: inter-alpha-trypsin inhibitor heavy chain H4-like [Halyomorpha halys]	-	-	-	-	-	-	-
Unigene0051719	21.6667	67.6667	0.4322	0.1706	0.6119	0.984	1.1128	1.8694	0.4049	1.32207	1.70716	0.000515738	0.0274931	yes	--	clip domain serine protease [Coptotermes formosanus]	-	-	-	-	-	-	-
Unigene0051729	24.6667	94.3333	1.1663	0.8611	1.3287	3.5741	1.7618	7.962	1.1187	4.43263	1.98634	0.000173172	0.0118764	yes	--	--	-	-	-	-	-	-	-
Unigene0051732	78	280.667	1.2571	0.7445	2.2378	2.376	2.5356	11.309	1.41313	5.40687	1.9359	0.00115745	0.0498576	yes	--	hypothetical protein L798_00817 [Zootermopsis nevadensis]	-	-	-	-	-	-	-
Unigene0051736	967.333	4487	4.299	3.91	6.1248	22.9791	24.3384	20.0577	4.77793	22.4584	2.2328	9.44148e-15	7.62199e-12	yes	hes4-a	Transcription factor HES-4-A [Zootermopsis nevadensis]	-	-	-	-	-	-	-
Unigene0051742	96.3333	250	1.5319	1.274	1.7841	3.7136	3.7849	4.585	1.53	4.02783	1.39647	4.62549e-06	0.000620323	yes	--	--	-	-	-	-	-	-	-
Unigene0051743	368	911	3.886	4.376	3.8639	8.2228	10.0528	11.7141	4.04197	9.99657	1.30638	2.89959e-06	0.000418391	yes	ABCG1	ATP-binding cassette sub-family G member 1-like protein [Laodelphax striatella]	Environmental Information Processing	Membrane transport	ko02010//ABC transporters	K05679	-	GO:0042626//ATPase activity, coupled to transmembrane movement of substances	GO:0044765//single-organism transport
Unigene0051792	111.667	246.333	0.556	0.6721	0.6632	1.2555	1.3854	1.5415	0.630433	1.39413	1.14495	9.34777e-05	0.0073196	yes	B0563.6	PREDICTED: probable G-protein coupled receptor B0563.6 [Neodiprion lecontei]	-	-	-	-	-	-	-
Unigene0051826	50.6667	17	7.901	9.2023	4.8586	1.9754	3.1194	2.0803	7.32063	2.3917	-1.61393	0.000356747	0.0208832	yes	--	--	-	-	-	-	-	-	-
Unigene0051843	245	779.667	1.311	1.1607	1.1803	4.6259	5.0035	1.8464	1.21733	3.82527	1.65184	1.34113e-05	0.00150591	yes	--	hypothetical protein g.49579 [Graphocephala atropunctata]	-	-	-	-	-	-	-
Unigene0051883	525.333	140.667	3.2079	3.483	3.5866	1.0416	0.851	0.8638	3.42583	0.9188	-1.89863	2.45304e-11	1.11393e-08	yes	CEL	Esterase FE4 [Zootermopsis nevadensis]	Metabolism	Lipid metabolism	ko00564//Glycerophospholipid metabolism	K01049	-	-	-
Unigene0051892	2168.33	919.667	36.4767	37.6691	28.7969	12.9588	10.7432	20.0009	34.3142	14.5676	-1.23604	6.12464e-05	0.00524245	yes	--	cartilage oligomeric matrix protein (COMP), partial [Coptotermes formosanus]	Environmental Information Processing;Cellular Processes	Transport and catabolism;Signaling molecules and interaction	ko04145//Phagosome ;ko04512//ECM-receptor interaction	K04659	-	-	-
Unigene0051896	16	53	0.4981	0.3415	0.3966	1.2359	1.2869	1.5997	0.412067	1.37417	1.73761	2.90034e-05	0.00287508	yes	--	--	-	-	-	-	-	-	-
Unigene0051915	68	7	12.7532	11.9187	8.1898	0.3171	1.3717	1.6698	10.9539	1.11953	-3.29048	1.26148e-10	4.86911e-08	yes	--	--	-	-	-	-	-	-	-
Unigene0051930	47.3333	113.333	2.4206	1.3884	2.4796	5.7869	5.7349	3.6848	2.0962	5.06887	1.27389	0.000615701	0.0314761	yes	--	--	-	-	-	-	-	-	-
Unigene0051940	591	1279.67	7.9724	7.9196	8.2537	16.9665	20.1633	15.0038	8.04857	17.3779	1.11045	3.13676e-05	0.00305068	yes	nifk	MKI67 FHA domain-interacting nucleolar phosphoprotein-like [Zootermopsis nevadensis]	-	-	-	-	-	-	-
Unigene0051959	107.667	22	2.6167	1.894	1.8173	0.2337	0.4679	0.5946	2.10933	0.432067	-2.28746	2.56609e-08	6.28871e-06	yes	--	--	-	-	-	-	-	-	-
Unigene0051968	2472.33	1082	11.6509	12.3262	10.2785	4.7129	5.0667	5.1269	11.4185	4.96883	-1.2004	2.49997e-06	0.0003676	yes	--	General odorant-binding protein 19a [Zootermopsis nevadensis]	-	-	-	-	-	-	-
Unigene0051996	1.33333	676	0	0.2055	0	30.1236	32.7534	31.6738	0.0685	31.5169	8.84581	2.66828e-65	1.09857e-60	yes	--	hypothetical protein [Coptotermes formosanus]	-	-	-	-	-	-	-
Unigene0052004	286.333	758.333	2.1349	2.171	2.0674	5.8773	5.8764	5.0618	2.12443	5.60517	1.39968	1.95955e-07	3.81758e-05	yes	nle1	Notchless protein-like protein 1 [Zootermopsis nevadensis]	-	-	-	-	-	-	-
Unigene0052020	15.6667	56.3333	0.3594	0.2341	0.4905	1.4826	1.5156	0.9665	0.361333	1.32157	1.87085	2.65875e-05	0.00269177	yes	--	PREDICTED: kinesin-like protein KIF20A isoform X2 [Polistes canadensis]	-	-	-	-	-	-	-
Unigene0052030	7.33333	103.333	0.213	0.0925	0.1517	0.3766	5.8317	0.0441	0.1524	2.08413	3.77351	0.00101497	0.0450627	yes	Ces2c	Esterase FE4 [Zootermopsis nevadensis]	Metabolism	Metabolism of terpenoids and polyketides	ko00981//Insect hormone biosynthesis	K01063	-	-	-
Unigene0052121	916.667	171.333	23.1125	15.2466	19.1654	3.6054	3.5865	3.6202	19.1748	3.60403	-2.41153	7.06322e-16	7.03559e-13	yes	SDR-1	enkurin [Coptotermes formosanus]	-	-	-	-	-	-	-
Unigene0052126	111.333	50.6667	1.9118	2.5897	1.5881	0.8584	0.8423	1.0358	2.02987	0.912167	-1.15402	0.000769643	0.0371919	yes	--	--	-	-	-	-	-	-	-
Unigene0052131	0	45	0	0	0	2.4855	3.4751	1.6062	0.001	2.52227	11.3005	5.84992e-16	6.07187e-13	yes	--	--	-	-	-	-	-	-	-
Unigene0052207	646	2138	6.9479	6.419	5.4098	21.1547	20.039	20.5998	6.2589	20.5978	1.71851	7.44855e-11	3.02634e-08	yes	AGPAT1	1-acyl-sn-glycerol-3-phosphate acyltransferase alpha [Zootermopsis nevadensis]	Metabolism	Lipid metabolism;Global and overview maps	ko01100//tMetabolic pathways;ko00564//Glycerophospholipid metabolism ;ko00561//Glycerolipid metabolism	K13509	-	GO:0016740//transferase activity	GO:0006629//lipid metabolic process
Unigene0052264	1988.67	879.333	11.4559	13.4824	11.2812	5.4095	4.7774	5.7853	12.0732	5.32407	-1.1812	6.13055e-06	0.00079456	yes	--	AAEL012536-PA [Aedes aegypti]	-	-	-	-	-	-	-
Unigene0052275	742.667	246.667	5.1321	4.6373	5.0746	2.0709	1.5746	1.2833	4.948	1.64293	-1.59057	8.07455e-08	1.74663e-05	yes	--	Retrotransposable element, partial [Anoplophora glabripennis]	-	-	-	-	-	-	-
Unigene0052277	2	34.6667	0	0.2766	0.4535	4.7544	3.8484	4.4797	0.243367	4.36083	4.1634	5.38346e-10	1.84705e-07	yes	--	--	-	-	-	-	-	-	-
Unigene0052294	0	205.333	0	0	0	0	10.7117	0.0767	0.001	3.59613	11.8122	1.08054e-05	0.00126028	yes	CPVL	serine carboxypeptidase [Coptotermes formosanus]	-	-	-	-	-	GO:0016787//hydrolase activity	-
Unigene0052302	178.667	448.667	9.3079	10.1748	13.5819	19.6531	18.0539	47.6803	11.0215	28.4624	1.36873	0.000751829	0.0365168	yes	--	Membrane metallo-endopeptidase-like 1 [Zootermopsis nevadensis]	-	-	-	-	-	-	-
Unigene0052303	3346	7854	7.0623	8.3493	11.3543	15.1682	15.0327	34.3478	8.92197	21.5162	1.26999	0.000410955	0.0231565	yes	MMEL1	Membrane metallo-endopeptidase-like 1 [Zootermopsis nevadensis]	-	-	-	-	-	GO:0070011//peptidase activity, acting on L-amino acid peptides	GO:0019538//protein metabolic process
Unigene0052329	0	165.667	0	0	0	0	15.6781	0.0346	0.001	5.23757	12.3547	3.71575e-05	0.00353311	yes	TRYP2	serine protease [Coptotermes formosanus]	Environmental Information Processing	Signaling molecules and interaction	ko04080//Neuroactive ligand-receptor interaction	K01312	-	-	-
Unigene0052336	741.333	1756	8.5451	7.7384	11.3343	21.6291	25.7224	18.6419	9.20593	21.9978	1.25672	1.07701e-05	0.00125856	yes	LCT	Lactase-phlorizin hydrolase [Zootermopsis nevadensis]	Metabolism	Carbohydrate metabolism;Global and overview maps	ko01100//tMetabolic pathways;ko00052//Galactose metabolism	K01229	-	-	-
Unigene0052347	501.333	197.333	3.4615	3.4004	3.3254	1.1198	1.3033	1.5984	3.39577	1.3405	-1.34097	2.64069e-06	0.000385538	yes	pain	Transient receptor potential cation channel protein painless [Zootermopsis nevadensis]	-	-	-	-	-	-	-
Unigene0052360	15	51	1.5668	1.7012	1.1331	5.6749	5.1774	3.8491	1.46703	4.90047	1.74002	4.15587e-05	0.00386771	yes	--	Ubiquitin carboxyl-terminal hydrolase 10 [Zootermopsis nevadensis]	-	-	-	-	-	-	-
Unigene0052387	22	0.666667	4.7284	0.3541	0.2902	0	0.1539	0	1.7909	0.0513	-5.12558	0.000306149	0.0184189	yes	--	senescence associated protein [Echinococcus multilocularis]	-	-	-	-	-	-	-
Unigene0052415	345	1071.67	2.043	1.621	7.1934	11.7203	13.1098	10.624	3.61913	11.818	1.70727	0.000406798	0.0230802	yes	Gnpda1	PREDICTED: glucosamine-6-phosphate isomerase isoform X2 [Cephus cinctus]	Metabolism	Carbohydrate metabolism;Global and overview maps	ko01100//tMetabolic pathways;ko00520//Amino sugar and nucleotide sugar metabolism	K02564	GO:0044424//intracellular part	GO:0003824//catalytic activity	GO:0044238//primary metabolic process;GO:1901071//glucosamine-containing compound metabolic process
Unigene0052432	268	640.667	2.778	2.4541	2.6409	6.3472	6.7309	5.7367	2.62433	6.2716	1.25688	3.58852e-06	0.000501966	yes	Rrp9	U3 small nucleolar RNA-interacting protein 2 [Zootermopsis nevadensis]	-	-	-	-	-	-	-
Unigene0052459	364.667	761.333	3.7265	3.8206	4.1921	8.0396	8.5119	8.0255	3.91307	8.19233	1.06597	5.13818e-05	0.00455267	yes	CG9246	Nucleolar complex protein 2-like protein [Zootermopsis nevadensis]	-	-	-	-	-	-	-
Unigene0052473	944.667	37.3333	0.5622	103.469	151.039	0.7363	9.0239	0.1938	85.0236	3.318	-4.67948	0.000742667	0.0361856	yes	--	--	-	-	-	-	-	-	-
Unigene0052495	4104.33	1626	82.9417	101.261	76.8963	34.6272	28.2502	40.1935	87.033	34.357	-1.34096	8.74303e-07	0.000143986	yes	--	ETS translocation variant 1 [Harpegnathos saltator]	-	-	-	-	-	-	-
Unigene0052522	123.333	306.333	1.1838	0.5099	1.7503	3.1809	3.2053	2.4389	1.148	2.9417	1.35753	0.000990625	0.0442841	yes	nrf-6	Nose resistant to fluoxetine protein 6 [Zootermopsis nevadensis]	-	-	-	-	-	-	-
Unigene0052669	3607.33	1705	12.7607	13.7985	13.0195	5.3898	5.688	7.6957	13.1929	6.25783	-1.07603	5.20977e-05	0.00460608	yes	--	PREDICTED: dentin sialophosphoprotein-like isoform X1 [Apis dorsata]	-	-	-	-	-	-	-
Unigene0052670	165	699.333	0.9103	0.5663	0.8934	4.4079	3.9489	1.7102	0.79	3.35567	2.08667	1.46775e-07	2.92402e-05	yes	Abhd3	Abhydrolase domain-containing protein 3 [Zootermopsis nevadensis]	-	-	-	-	-	-	-
Unigene0052677	1204.33	563.667	8.4648	5.2846	9.3998	3.5791	3.8648	3.5638	7.7164	3.66923	-1.07245	0.000340131	0.0200531	yes	--	--	-	-	-	-	-	-	-
Unigene0052693	265.333	129.333	3.6722	4.0529	4.1597	1.9078	1.8767	2.0247	3.9616	1.9364	-1.03271	0.000263562	0.0164331	yes	--	General odorant-binding protein 19a [Zootermopsis nevadensis]	-	-	-	-	-	-	-
Unigene0052694	8384.33	3663	62.0353	71.9715	59.1915	28.4691	25.1637	30.4931	64.3994	28.042	-1.19946	2.10644e-06	0.000316132	yes	--	General odorant-binding protein 19a [Zootermopsis nevadensis]	-	-	-	-	-	-	-
Unigene0052766	4	21.6667	0.0342	0.1487	0.0305	0.3363	0.3232	0.4426	0.0711333	0.367367	2.36862	0.000656404	0.0329175	yes	HYPK	Huntingtin-interacting protein K [Zootermopsis nevadensis]	-	-	-	-	-	-	-
Unigene0052809	41.6667	13.6667	2.0611	1.3187	1.1793	0.6146	0.417	0.4568	1.5197	0.496133	-1.61499	0.000527787	0.0280385	yes	--	--	-	-	-	-	-	-	-
Unigene0052897	0	45	0	0	0	0	4.9013	0	0.001	1.63377	10.674	0.000425442	0.0238035	yes	por	pyruvate ferredoxin oxidoreductase B, partial [Trichomonas vaginalis]	-	-	-	-	-	-	-
Unigene0052962	12.6667	39.3333	0.7926	0.4917	0.8062	2.836	2.1915	1.5225	0.696833	2.18333	1.64765	0.000532358	0.0282086	yes	--	--	-	-	-	-	-	-	-
Unigene0052982	474.667	186.333	9.5279	13.3708	10.7487	4.5623	4.3404	4.2132	11.2158	4.37197	-1.35918	2.32167e-06	0.000345911	yes	--	--	-	-	-	-	-	-	-
Unigene0052984	74	23	2.2889	2.5192	2.093	0.9547	0.8289	0.3243	2.30037	0.702633	-1.71102	6.18863e-05	0.00527165	yes	--	--	-	-	-	-	-	-	-
Unigene0053071	0	58.6667	0	0	0	0	6.4507	0	0.001	2.15023	11.0703	0.00029901	0.0181396	yes	HSP90	cytosolic-type hsp90, partial [Trichomonas vaginalis]	Genetic Information Processing	Folding, sorting and degradation	ko04141//Protein processing in endoplasmic reticulum	K04079	-	-	-
Unigene0053106	0	106.667	0	0	0	0	9.9014	0	0.001	3.30047	11.6885	0.000161245	0.0112775	yes	--	Major antigen [Dufourea novaeangliae]	-	-	-	-	-	-	-
Unigene0053164	1899	8573	22.5658	20.1388	22.97	115.819	113.057	66.6699	21.8915	98.5152	2.16997	2.72857e-13	1.66019e-10	yes	--	AAEL004588-PA [Aedes aegypti]	-	-	-	-	-	-	-
Unigene0053166	446.333	987.333	4.1305	3.9027	4.1368	8.8129	8.7154	9.4814	4.05667	9.00323	1.15015	9.01312e-06	0.00108929	yes	PLA2G3	PREDICTED: phospholipase A2-like [Cephus cinctus]	Metabolism	Global and overview maps;Lipid metabolism	ko01100//tMetabolic pathways;ko00564//Glycerophospholipid metabolism ;ko00565//Ether lipid metabolism ;ko00590//Arachidonic acid metabolism ;ko00592//alpha-Linolenic acid metabolism ;ko00591//Linoleic acid metabolism	K01047	-	-	-
Unigene0053195	3.66667	63	0.1848	0.3009	0.4933	6.7144	6.3668	4.0132	0.326333	5.69813	4.12607	1.00748e-13	6.54943e-11	yes	--	--	-	-	-	-	-	-	-
Unigene0053224	24.6667	4	1.3528	0.4638	0.7604	0.2098	0.0336	0.1841	0.859	0.1425	-2.5917	0.000275438	0.0169764	yes	--	hypothetical protein L798_09305 [Zootermopsis nevadensis]	-	-	-	-	-	-	-
Unigene0053292	16	62.6667	0.1782	0.6081	0.4305	1.1502	1.5862	2.0011	0.4056	1.57917	1.96103	3.81735e-05	0.00361026	yes	--	Myb/SANT-like transcription factor [Oryctes borbonicus]	-	-	-	-	-	-	-
Unigene0053296	120.667	248	5.1182	3.4942	5.0731	9.1785	10.2502	8.9438	4.56183	9.4575	1.05185	0.000551109	0.0289867	yes	--	Nuclear receptor corepressor 1, partial [Zootermopsis nevadensis]	-	-	-	-	-	-	-
Unigene0053310	184.333	33.6667	2.8356	3.0449	2.6486	0.5509	0.559	0.4351	2.84303	0.515	-2.46479	6.59452e-14	4.35573e-11	yes	CA2	Carbonic anhydrase 2 [Zootermopsis nevadensis]	Metabolism	Energy metabolism	ko00910//Nitrogen metabolism	K01672	-	-	-
Unigene0053316	14.6667	42.3333	1.0938	0.5196	1.2778	2.8202	3.4854	2.1921	0.963733	2.83257	1.5554	0.00104603	0.0460444	yes	--	--	-	-	-	-	-	-	-
Unigene0053339	0	57.6667	0	0	0	0	0	4.5731	0.001	1.52437	10.574	0.00030081	0.0181895	yes	--	cyclin-dependent serine threonine-protein kinase [Lasius niger]	-	-	-	-	-	-	-
Unigene0053340	0.333333	50	0	0	0.0403	0.089	0	6.9334	0.0134333	2.3408	7.44504	0.000252992	0.0159511	yes	--	cyclin-dependent serine threonine-protein kinase [Lasius niger]	-	-	-	-	-	-	-
Unigene0053345	60.6667	352	0.6068	1.4738	0.8386	4.6743	6.3927	5.517	0.973067	5.528	2.50615	3.83951e-11	1.66399e-08	yes	--	hypothetical protein L798_09305 [Zootermopsis nevadensis]	-	-	-	-	-	-	-
Unigene0053346	6.33333	67.6667	0.3864	0.6712	0.4127	5.3889	4.5962	5.5151	0.4901	5.16673	3.3981	2.34963e-13	1.45107e-10	yes	--	--	-	-	-	-	-	-	-
Unigene0053437	8657.67	20296.3	42.251	38.9647	50.9315	111.001	107.478	93.594	44.0491	104.024	1.23973	1.29392e-06	0.000204906	yes	Klf11	Krueppel-like factor 10 [Zootermopsis nevadensis]	-	-	-	-	-	-	-
Unigene0053447	176.333	414.667	1.2378	0.9214	0.6879	1.9325	2.2454	2.46	0.949033	2.21263	1.22123	0.00011429	0.00859196	yes	pain	Transient receptor potential cation channel protein painless [Zootermopsis nevadensis]	-	-	-	-	-	-	-
Unigene0053455	0.666667	33.3333	0	0	0.0982	4.1731	0.4688	0.799	0.0327333	1.81363	5.79198	1.29399e-06	0.000204906	yes	--	--	-	-	-	-	-	-	-
Unigene0053458	0.333333	16	0	0	0.1075	4.2706	0	1.4991	0.0358333	1.92323	5.74609	0.000831573	0.039293	yes	HLA-E	--	-	-	-	-	-	-	-
Unigene0053459	3.33333	37	0	0	0.5192	4.0109	0.3855	2.0515	0.173067	2.1493	3.63447	0.000577525	0.0299592	yes	HLA-B	MHC class II antigen, partial [Schistosoma japonicum]	-	-	-	-	-	-	-
Unigene0053483	1.33333	298	0	0.0213	0.0174	0	0	9.0636	0.0129	3.0212	7.87161	0.000697038	0.0345136	yes	--	--	-	-	-	-	-	-	-
Unigene0053486	0	57	0	0	0	0	0	4.0848	0.001	1.3616	10.4111	0.0003042	0.0183463	yes	--	--	-	-	-	-	-	-	-
Unigene0053489	572	175	3.1324	2.2203	5.8376	1.1151	0.9104	1.5422	3.7301	1.18923	-1.64918	3.12374e-05	0.00304282	yes	SLC5A8	Sodium-coupled monocarboxylate transporter 1 [Zootermopsis nevadensis]	-	-	-	-	GO:0016020//membrane	-	GO:0051234//establishment of localization
Unigene0053514	2135.33	5230.67	11.7725	12.5819	14.2221	22.089	20.2698	54.2092	12.8588	32.1893	1.32382	0.000344697	0.0202643	yes	--	DNA topoisomerase 2-alpha [Orchesella cincta]	-	-	-	-	-	-	-
Unigene0053525	1998.33	300.333	22.9996	22.36	24.4253	3.2821	3.5016	3.7505	23.2616	3.5114	-2.72783	1.08762e-23	2.98527e-20	yes	--	--	-	-	-	-	-	-	-
Unigene0053533	1867	3996	7.3784	7.4444	7.1912	16.1263	15.9522	14.9425	7.338	15.6737	1.09488	8.26007e-06	0.00101618	yes	BMS1	Ribosome biogenesis protein BMS1-like protein [Zootermopsis nevadensis]	Genetic Information Processing	Translation	ko03008//Ribosome biogenesis in eukaryotes	K14569	-	-	-
Unigene0053540	5054.67	2016.67	18.3101	16.8093	20.7512	7.5127	7.0471	7.9348	18.6235	7.4982	-1.31251	2.0365e-07	3.93028e-05	yes	UNC13D	BAI1-associated protein 3 [Zootermopsis nevadensis]	-	-	-	-	-	-	-
Unigene0053611	989.333	2034	4.6108	5.2866	5.775	10.6642	11.7643	9.839	5.22413	10.7558	1.04186	6.51059e-05	0.00550274	yes	IPO4	Importin-4, partial [Zootermopsis nevadensis]	-	-	-	-	-	-	-
Unigene0053637	160.667	76.6667	2.3939	1.8124	1.9349	0.7753	1.0995	1.0574	2.04707	0.9774	-1.06654	0.000775302	0.0374214	yes	--	--	-	-	-	-	-	-	-
Unigene0053638	2.33333	22	0.0668	0.1451	0.2379	1.444	1.451	1.4515	0.149933	1.44883	3.2725	2.98167e-06	0.000429232	yes	--	--	-	-	-	-	-	-	-
Unigene0053692	911	358.333	7.7137	8.9342	9.0041	3.4839	3.4298	3.1757	8.55067	3.36313	-1.34623	4.04923e-07	7.29068e-05	yes	--	uncharacterized LOC100141786 [Tribolium castaneum]	-	-	-	-	-	-	-
Unigene0053748	1.33333	100.333	0.0888	0	0.0263	0	0.0559	9.1517	0.0383667	3.0692	6.32187	0.000653254	0.0328128	yes	--	--	-	-	-	-	-	-	-
Unigene0053751	69	164	1.0341	0.8855	1.037	1.9026	2.9701	2.1543	0.985533	2.34233	1.24897	0.000129201	0.00944836	yes	--	--	-	-	-	-	-	-	-
Unigene0053797	222.667	627.667	2.2264	3.6785	2.197	6.7149	7.6654	8.0977	2.70063	7.49267	1.47218	2.76388e-06	0.000399744	yes	--	Broad-complex core protein isoform 6 [Eufriesea mexicana]	-	-	-	-	-	-	-
Unigene0053817	1182.33	2446.33	6.6958	9.0093	7.2981	15.0225	15.7239	16.591	7.66773	15.7791	1.04115	6.88206e-05	0.00575998	yes	SPON1	Spondin-1 [Zootermopsis nevadensis]	-	-	-	-	-	-	-
Unigene0053824	70	14.6667	2.4527	1.6038	1.7116	0.657	0.2631	0.2883	1.9227	0.4028	-2.255	1.05157e-06	0.000169783	yes	--	hypothetical protein L798_08608 [Zootermopsis nevadensis]	-	-	-	-	-	-	-
Unigene0053858	431	1260.33	2.4904	2.0224	1.9985	7.0074	7.8245	4.0064	2.17043	6.27943	1.53265	1.86805e-06	0.000282761	yes	CCND2	PREDICTED: G1/S-specific cyclin-D2 [Neodiprion lecontei]	Environmental Information Processing	Signal transduction	ko04310//Wnt signaling pathway ;ko04068//FoxO signaling pathway	K10151	-	-	-
Unigene0053859	47	10.6667	4.2111	7.0342	4.0364	0.2121	1.7331	1.4519	5.0939	1.13237	-2.16943	0.000169803	0.01173	yes	--	putative non-ltr retrotransposon cats, partial [Triatoma infestans]	-	-	-	-	-	-	-
Unigene0053860	2848.67	1221.67	35.4696	39.3865	31.9842	16.0148	14.442	15.0794	35.6134	15.1787	-1.23037	1.49112e-06	0.000231667	yes	--	General odorant-binding protein 19a [Zootermopsis nevadensis]	-	-	-	-	-	-	-
Unigene0053862	27	5.66667	1.5682	0.5509	1.4779	0.0906	0.3484	0.334	1.199	0.257667	-2.21825	0.000827898	0.0391342	yes	--	--	-	-	-	-	-	-	-
Unigene0053871	183	73.6667	4.039	3.8083	3.6705	1.5869	1.1038	1.9789	3.83927	1.55653	-1.30249	6.5731e-05	0.00553804	yes	--	--	-	-	-	-	-	-	-
Unigene0053888	102.333	272	3.0988	2.5469	3.0673	8.2207	7.2457	7.8483	2.90433	7.77157	1.42	1.18718e-06	0.000189695	yes	--	--	-	-	-	-	-	-	-
Unigene0053922	3530.67	1694	15.1002	11.2589	14.7431	6.1549	7.1339	6.5637	13.7007	6.6175	-1.04989	6.14007e-05	0.00524838	yes	REEP4	Receptor expression-enhancing protein 2 [Zootermopsis nevadensis]	-	-	-	-	-	-	-
Unigene0053937	771	220	9.2406	12.1799	7.3943	2.0278	1.8552	4.3224	9.60493	2.73513	-1.81216	2.32988e-06	0.000346327	yes	--	--	-	-	-	-	-	-	-
Unigene0053964	12.6667	1.33333	0.232	0.6477	0.3834	0.0651	0.0626	0	0.421033	0.0425667	-3.30614	0.000927285	0.0423571	yes	LIPA	Lipase 3 [Zootermopsis nevadensis]	Cellular Processes;Metabolism	Transport and catabolism;Lipid metabolism	ko04142//Lysosome ;ko00100//Steroid biosynthesis	K01052	-	-	-
Unigene0053965	631.667	288.333	7.1055	7.1023	6.1504	3.2179	2.6219	3.4448	6.78607	3.09487	-1.1327	4.73965e-05	0.00427624	yes	Lipf	Lipase 3 [Zootermopsis nevadensis]	Metabolism;Cellular Processes	Lipid metabolism;Transport and catabolism	ko04142//Lysosome ;ko00100//Steroid biosynthesis	K01052	-	-	-
Unigene0054032	117.333	240.333	1.4379	1.2897	1.5803	3.1072	2.963	2.8065	1.43597	2.9589	1.04304	0.000295876	0.0179937	yes	--	RNA exonuclease 1-like protein [Zootermopsis nevadensis]	Genetic Information Processing	Translation	ko03008//Ribosome biogenesis in eukaryotes	K14570	-	-	-
Unigene0054052	32	4.33333	1.4664	2.5019	2.6103	0.2058	0.1978	0.5056	2.19287	0.303067	-2.85511	2.42504e-06	0.000357905	yes	--	--	-	-	-	-	-	-	-
Unigene0054087	149.667	66.3333	5.9257	5.1471	4.8586	2.187	1.7631	3.1575	5.31047	2.3692	-1.16444	0.000525909	0.0279508	yes	--	--	-	-	-	-	-	-	-
Unigene0054091	12724.7	3657.67	119.336	114.05	92.4743	33.1868	30.4057	29.3446	108.62	30.979	-1.80993	2.4181e-12	1.30997e-09	yes	--	Cuticle protein 6 [Zootermopsis nevadensis]	-	-	-	-	-	-	-
Unigene0054109	16	114.333	0.0589	0.48	0.1836	1.2158	3.2276	0.4115	0.240833	1.6183	2.74837	0.000247325	0.0157547	yes	PABPC1	PREDICTED: polyadenylate-binding protein 1 isoform X2 [Neodiprion lecontei]	Genetic Information Processing	Translation;Folding, sorting and degradation	ko03013//RNA transport ;ko03015//mRNA surveillance pathway ;ko03018//RNA degradation	K13126	-	-	-
Unigene0054204	79.3333	12	2.1346	1.8602	2.5249	0.1655	0.5038	0.3196	2.17323	0.329633	-2.72091	1.74935e-09	5.52613e-07	yes	--	hypothetical protein L798_15358 [Zootermopsis nevadensis]	-	-	-	-	-	-	-
Unigene0054219	610.667	1476	10.0917	8.013	13.7286	25.9271	28.719	23.4772	10.6111	26.0411	1.29522	1.1448e-05	0.0013277	yes	--	--	-	-	-	-	-	-	-
Unigene0054222	446.333	1080.33	9.6781	8.4558	11.5932	25.2971	24.5739	22.7771	9.90903	24.216	1.28915	2.25101e-06	0.000336602	yes	--	--	-	-	-	-	-	-	-
Unigene0054223	10.3333	31	0.4652	0.4592	0.3764	1.5371	1.1181	1.2249	0.4336	1.29337	1.57669	0.00102707	0.0454529	yes	KIAA1524	Protein CIP2A [Zootermopsis nevadensis]	-	-	-	-	-	-	-
Unigene0054306	3	27	0.1206	0.1309	0.2682	1.6577	2.1625	0.9352	0.173233	1.58513	3.19382	3.80415e-06	0.00052617	yes	--	--	-	-	-	-	-	-	-
Unigene0054369	9	0	1.5346	0.4165	0.5975	0	0	0	0.849533	0.001	-9.73053	0.000292216	0.0177886	yes	--	--	-	-	-	-	-	-	-
Unigene0054374	43.6667	4.66667	1.1692	0.9107	1.1763	0.3495	0	0	1.0854	0.1165	-3.21982	0.000131729	0.00957088	yes	--	--	-	-	-	-	-	-	-
Unigene0054408	1650.67	3763.33	6.0164	5.3166	7.6638	13.8326	15.2541	14.7627	6.33227	14.6165	1.2068	5.54616e-06	0.000727212	yes	ck	Myosin-VIIa [Zootermopsis nevadensis]	-	-	-	-	-	-	-
Unigene0054415	0	84	0	0	0	0	9.759	0	0.001	3.253	11.6676	0.000200952	0.0133444	yes	celA	cellulase [Spirotrichonympha leidyi]	-	-	-	-	-	-	-
Unigene0054428	0	24.6667	0	0	0	0.0809	0.0777	2.9812	0.001	1.0466	10.0315	6.1695e-05	0.00525898	yes	--	Insulin-like growth factor-binding protein complex acid labile chain [Zootermopsis nevadensis]	-	-	-	-	-	-	-
Unigene0054461	205.333	549	5.7561	4.355	5.5868	15.5287	11.2379	15.7065	5.23263	14.1577	1.43598	1.44828e-06	0.000225578	yes	--	--	-	-	-	-	-	-	-
Unigene0054500	7754.67	15962.7	28.4759	28.2345	29.3884	62.6185	53.5244	61.7214	28.6996	59.2881	1.04671	1.90856e-05	0.00203396	yes	ADAMTS2	A disintegrin and metalloproteinase with thrombospondin motifs 3 [Zootermopsis nevadensis]	-	-	-	-	-	-	-
Unigene0054552	13.6667	223	0.263	0.0892	0.2926	0.3713	0.2017	10.7616	0.214933	3.7782	4.13574	0.000267642	0.0166088	yes	--	--	-	-	-	-	-	-	-
Unigene0054556	244.333	53.3333	9.8133	7.9745	4.6112	0.928	2.6759	1.1348	7.46633	1.57957	-2.24087	8.46836e-07	0.00014021	yes	--	--	-	-	-	-	-	-	-
Unigene0054557	3027	728.333	65.7953	54.1201	52.3861	9.1729	16.1284	16.0997	57.4338	13.8003	-2.0572	2.72628e-11	1.21565e-08	yes	--	--	-	-	-	-	-	-	-
Unigene0054654	2183	1016	23.5262	28.9681	24.4326	11.0065	10.7812	13.9826	25.6423	11.9234	-1.10473	3.52291e-05	0.00337312	yes	ANO10	Anoctamin-10 [Zootermopsis nevadensis]	-	-	-	-	-	-	-
Unigene0054690	56.6667	17	3.2657	2.2943	2.4792	0.8491	0.5441	1.0432	2.67973	0.812133	-1.7223	4.40086e-05	0.00404143	yes	--	--	-	-	-	-	-	-	-
Unigene0054692	58.6667	18	1.5115	1.3033	1.0684	0.1528	0.3987	0.6438	1.2944	0.398433	-1.69987	0.000410157	0.0231395	yes	--	--	-	-	-	-	-	-	-
Unigene0054705	138	45.3333	3.0075	2.3001	2.4074	0.706	0.9643	0.8609	2.57167	0.843733	-1.60784	1.2275e-06	0.000195379	yes	--	--	-	-	-	-	-	-	-
Unigene0054889	248	108.667	3.9849	3.022	4.0476	1.4043	1.7519	1.7305	3.68483	1.6289	-1.1777	9.99062e-05	0.00770282	yes	--	--	-	-	-	-	-	-	-
Unigene0054892	141.333	53.3333	3.2367	2.9578	4.8733	1.4041	1.1459	1.7297	3.68927	1.42657	-1.37079	0.000104511	0.00797568	yes	--	--	-	-	-	-	-	-	-
Unigene0054900	96.3333	36.3333	3.1782	4.529	1.9742	0.6829	1.344	1.541	3.22713	1.1893	-1.44014	0.000901897	0.0414889	yes	--	Peritrophin-1 [Harpegnathos saltator]	Genetic Information Processing	Translation	ko00970//Aminoacyl-tRNA biosynthesis	K01873	-	-	-
Unigene0054907	1550	497	9.2978	9.2124	11.9765	3.4973	2.7273	3.6899	10.1622	3.30483	-1.62057	8.98447e-09	2.42296e-06	yes	PTPRK	Receptor-type tyrosine-protein phosphatase kappa, partial [Zootermopsis nevadensis]	-	-	-	-	-	GO:0004721//phosphoprotein phosphatase activity	GO:0006470//protein dephosphorylation
Unigene0054928	2226.67	802	15.8561	14.9272	9.4548	4.0932	5.3046	4.8648	13.4127	4.7542	-1.49633	4.9527e-07	8.66477e-05	yes	DHRS11	Dehydrogenase/reductase SDR family member 11, partial [Zootermopsis nevadensis]	Metabolism	Metabolism of terpenoids and polyketides	ko00900//Terpenoid backbone biosynthesis ;ko00981//Insect hormone biosynthesis	K15890	-	-	-
Unigene0054929	458.333	193.333	29.4573	33.4143	16.5266	8.9503	12.6612	11.0852	26.4661	10.8989	-1.27996	0.000181274	0.0123022	yes	SDR-1	farnesol dehydrogenase, partial [Diploptera punctata]	-	-	-	-	-	-	-
Unigene0054932	339.667	153	3.904	4.8424	4.0145	2.0973	1.6819	1.9472	4.25363	1.9088	-1.15603	5.9426e-05	0.00510786	yes	--	--	-	-	-	-	-	-	-
Unigene0054973	92.3333	476.333	0.67	1.2879	1.0558	1.8879	3.9819	9.8838	1.00457	5.2512	2.38607	6.19551e-06	0.000800458	yes	Far1	CLUMA_CG013629, isoform A [Clunio marinus]	Cellular Processes;Organismal Systems	Transport and catabolism;Aging	ko04212//Longevity regulating pathway - worm ;ko04146//Peroxisome	K13356	-	-	-
Unigene0055005	304	66.6667	12.3039	15.1052	9.3047	2.7251	1.5564	3.7431	12.2379	2.67487	-2.19382	1.0695e-08	2.87173e-06	yes	--	AAEL012061-PA [Aedes aegypti]	-	-	-	-	-	-	-
Unigene0055008	7.66667	315	0.0509	0.1657	0.8603	0.4497	0.1921	49.0425	0.358967	16.5614	5.52783	0.000407702	0.023111	yes	--	--	-	-	-	-	-	-	-
Unigene0055018	3.66667	19.3333	0.3076	0.5567	0.2738	2.1152	1.549	2.2274	0.379367	1.96387	2.37203	0.000278498	0.0171308	yes	--	--	-	-	-	-	-	-	-
Unigene0055035	5.66667	29.3333	0.4508	0.979	1.07	3.9853	4.5401	4.5077	0.833267	4.34437	2.3823	1.73068e-05	0.00187184	yes	--	--	-	-	-	-	-	-	-
Unigene0055050	91.3333	278.333	5.3339	4.8041	6.096	15.2409	16.3665	18.3696	5.41133	16.659	1.62225	5.20436e-08	1.19483e-05	yes	--	--	-	-	-	-	-	-	-
Unigene0055053	246.667	1530	1.6774	1.69	1.8029	11.0512	10.2736	10.8512	1.72343	10.7253	2.63767	3.18473e-22	6.7821e-19	yes	amdhd1	PREDICTED: probable imidazolonepropionase [Parasteatoda tepidariorum]	Metabolism	Global and overview maps;Amino acid metabolism	ko01100//tMetabolic pathways;ko00340//Histidine metabolism	K01468	-	-	-
Unigene0055059	66.6667	146	0.7801	0.6241	0.6212	1.4618	1.5602	1.4014	0.675133	1.47447	1.12695	0.000248047	0.0157606	yes	--	PREDICTED: bifunctional purine synthesis protein purC/E-like [Vollenhovia emeryi]	-	-	-	-	-	-	-
Unigene0055082	1422.67	5629.67	8.4325	9.3205	8.9026	34.6288	35.1385	35.6288	8.8852	35.132	1.98331	2.71163e-15	2.40954e-12	yes	ALDH2	Retinal dehydrogenase 1 [Zootermopsis nevadensis]	Metabolism	Lipid metabolism;Metabolism of other amino acids;Metabolism of terpenoids and polyketides;Carbohydrate metabolism;Amino acid metabolism;Global and overview maps	ko01100//tMetabolic pathways;ko00310//Lysine degradation ;ko00010//Glycolysis / Gluconeogenesis ;ko00561//Glycerolipid metabolism ;ko00620//Pyruvate metabolism ;ko00053//Ascorbate and aldarate metabolism ;ko00280//Valine, leucine and isoleucine degradation ;ko00071//Fatty acid degradation ;ko00981//Insect hormone biosynthesis ;ko00330//Arginine and proline metabolism ;ko00380//Tryptophan metaboli…	K00128	-	GO:0016903//oxidoreductase activity, acting on the aldehyde or oxo group of donors	GO:0044710//single-organism metabolic process
Unigene0055083	39	137	0.2315	0.7875	0.7555	2.6072	1.9087	1.724	0.5915	2.07997	1.81411	3.28271e-05	0.00318011	yes	ALDH1A1	Retinal dehydrogenase 1 [Zootermopsis nevadensis]	Metabolism	Global and overview maps;Carbohydrate metabolism;Amino acid metabolism;Metabolism of terpenoids and polyketides;Lipid metabolism;Metabolism of other amino acids	ko01100//tMetabolic pathways;ko00310//Lysine degradation ;ko00010//Glycolysis / Gluconeogenesis ;ko00561//Glycerolipid metabolism ;ko00620//Pyruvate metabolism ;ko00053//Ascorbate and aldarate metabolism ;ko00280//Valine, leucine and isoleucine degradation ;ko00071//Fatty acid degradation ;ko00981//Insect hormone biosynthesis ;ko00330//Arginine and proline metabolism ;ko00380//Tryptophan metaboli…	K00128	-	GO:0016903//oxidoreductase activity, acting on the aldehyde or oxo group of donors	GO:0044710//single-organism metabolic process
Unigene0055242	154	46.3333	2.6576	1.6845	2.1608	0.6632	0.5018	0.8172	2.16763	0.660733	-1.71398	1.13458e-06	0.000182234	yes	--	--	-	-	-	-	-	-	-
Unigene0055249	17.6667	52	0.6706	0.5461	0.9326	2.5113	2.1369	1.7775	0.716433	2.1419	1.57999	0.000180456	0.0122534	yes	--	--	-	-	-	-	-	-	-
Unigene0055281	67.6667	26	1.808	1.3166	1.2952	0.7363	0.458	0.5017	1.47327	0.565333	-1.38184	0.000409028	0.0231322	yes	--	PREDICTED: craniofacial development protein 2-like, partial [Diaphorina citri]	-	-	-	-	-	-	-
Unigene0055397	1.33333	16.6667	0.2104	0.1142	0.0936	1.7565	1.1918	2.2849	0.1394	1.7444	3.64543	2.18279e-05	0.00228869	yes	--	--	-	-	-	-	-	-	-
Unigene0055427	1052.67	443.667	12.9339	15.2504	14.579	4.882	5.4834	7.7543	14.2544	6.0399	-1.23881	2.02812e-05	0.00215025	yes	--	Mycosubtilin synthetase subunit C [Zootermopsis nevadensis]	-	-	-	-	-	-	-
Unigene0055429	3847.67	12743.3	18.7917	16.0448	21.2231	67.3912	64.2936	55.2818	18.6865	62.3222	1.73775	3.16388e-11	1.40067e-08	yes	NFIX	PREDICTED: nuclear factor 1 X-type isoform X4 [Bemisia tabaci]	-	-	-	-	-	-	-
Unigene0055459	281.667	2625.67	1.0497	0.9451	1.0417	1.9004	1.8025	25.8232	1.01217	9.84203	3.28151	4.42427e-05	0.00405991	yes	KLKB1	seminal fluid protein CSSFP033 [Chilo suppressalis]	-	-	-	-	-	-	-
Unigene0055462	1071	468.667	13.8168	19.6714	11.7721	4.763	5.4541	9.4502	15.0868	6.55577	-1.20245	0.000498133	0.0267974	yes	--	15-hydroxyprostaglandin dehydrogenase [NAD+] [Zootermopsis nevadensis]	-	-	-	-	-	-	-
Unigene0055471	1624.33	3456	7.9601	9.7246	11.6237	19.057	20.3622	23.5937	9.76947	21.0043	1.10433	4.37199e-05	0.00402089	yes	PDPK1	3-phosphoinositide-dependent protein kinase 1 [Zootermopsis nevadensis]	Cellular Processes;Environmental Information Processing	Signal transduction;Transport and catabolism	ko04140//Autophagy - animal ;ko04150//mTOR signaling pathway ;ko04068//FoxO signaling pathway	K06276	-	GO:0004672//protein kinase activity	-
Unigene0055492	1423.33	3079.33	4.5328	4.565	4.3379	10.2413	10.3106	8.3781	4.47857	9.64333	1.10649	1.36947e-05	0.00153634	yes	MDN1	Midasin [Zootermopsis nevadensis]	Genetic Information Processing	Translation	ko03008//Ribosome biogenesis in eukaryotes	K14572	-	-	-
Unigene0055525	166	5.33333	10.8698	8.0981	9.3143	0.6247	0.1638	0.1196	9.4274	0.3027	-4.9609	1.36898e-24	4.22723e-21	yes	--	endonuclease-reverse transcriptase [Blattella germanica]	-	-	-	-	-	-	-
Unigene0055530	12.6667	0.666667	0.7439	0.6058	0.938	0.1218	0	0	0.762567	0.0406	-4.23131	0.000107996	0.00818851	yes	--	--	-	-	-	-	-	-	-
Unigene0055568	0	622	0	0	0	0	42.9687	0	0.001	14.3229	13.806	5.91278e-05	0.00508577	yes	cbhA	cellulase [Pseudotrichonympha grassii]	Metabolism	Carbohydrate metabolism;Global and overview maps	ko01100//tMetabolic pathways;ko00500//Starch and sucrose metabolism	K01225	-	-	-
Unigene0055586	595.667	1331	3.1992	3.4363	3.422	7.205	7.891	7.3629	3.3525	7.4863	1.15902	6.1475e-06	0.00079592	yes	TLR2-1	PREDICTED: toll-like receptor 13 [Anoplophora glabripennis]	-	-	-	-	-	-	-
Unigene0055601	3541.33	554.333	37.3536	40.1092	45.1908	6.1747	6.6687	6.4416	40.8845	6.42833	-2.66904	1.5372e-23	4.12754e-20	yes	Trp53inp1	Tumor protein p53-inducible nuclear protein 1 [Zootermopsis nevadensis]	Cellular Processes	Transport and catabolism	ko04140//Autophagy - animal	K21247	-	-	-
Unigene0055618	0	28.6667	0	0	0	0	3.8823	0	0.001	1.2941	10.3377	0.000934356	0.0425542	yes	eno	enolase, partial [Pseudotrichonympha grassii]	Metabolism;Genetic Information Processing	Folding, sorting and degradation;Carbohydrate metabolism;Global and overview maps	ko01100//tMetabolic pathways;ko01200//Carbon metabolism;ko01230//Biosynthesis of amino acids;ko00010//Glycolysis / Gluconeogenesis ;ko03018//RNA degradation	K01689	-	-	-
Unigene0055663	107	1212	0.5227	0.3964	0.3951	0.3179	0.3055	14.9338	0.438067	5.18573	3.56533	0.000956884	0.0433475	yes	--	PREDICTED: zinc finger CCCH domain-containing protein 4-like [Halyomorpha halys]	-	-	-	-	-	-	-
Unigene0055666	80.3333	437	1.4573	0.8847	1.3389	7.7727	7.2345	5.1381	1.22697	6.7151	2.45231	4.86436e-13	2.82186e-10	yes	--	--	-	-	-	-	-	-	-
Unigene0055704	1728.67	551.333	13.5585	10.4961	14.6856	4.2285	3.9415	4.3341	12.9134	4.16803	-1.63143	2.58647e-09	7.86865e-07	yes	MYOCD	MKL/myocardin-like protein 2 [Zootermopsis nevadensis]	-	-	-	-	-	-	-
Unigene0055706	151.333	366.667	7.116	12.0769	11.6832	23.7508	21.5902	29.9424	10.292	25.0945	1.28584	7.28687e-05	0.00605679	yes	SLC17A5	AGAP009498-PA, partial [Anopheles gambiae str. PEST] [Anopheles gambiae]	-	-	-	-	-	-	GO:0044763//single-organism cellular process
Unigene0055707	42	121.333	1.1986	1.531	1.6316	3.9128	4.2603	4.4852	1.45373	4.21943	1.53729	2.42535e-06	0.000357905	yes	--	PREDICTED: sialin [Cerapachys biroi]	-	-	-	-	-	-	-
Unigene0055780	0	60.3333	0	0	0	0	4.2152	0	0.001	1.40507	10.4564	0.000288129	0.0175867	yes	eef-2	Elongation factor 2 [Tritrichomonas foetus]	-	-	-	-	-	GO:0097159//organic cyclic compound binding;GO:1901363//heterocyclic compound binding	GO:0008152//metabolic process
Unigene0055874	502	1004	5.6191	5.1758	6.1901	12.3617	11.2952	10.481	5.66167	11.3793	1.00711	0.000139273	0.0100098	yes	--	LAS1-like protein [Zootermopsis nevadensis]	-	-	-	-	-	-	-
Unigene0055958	0	56.3333	0	0	0	0	5.7492	0	0.001	1.9164	10.9042	0.000312261	0.018687	yes	pckG	phosphoenolpyruvate carboxykinase [Dictyostelium fasciculatum]	Environmental Information Processing;Metabolism	Global and overview maps;Carbohydrate metabolism;Signal transduction	ko01100//tMetabolic pathways;ko00010//Glycolysis / Gluconeogenesis ;ko04068//FoxO signaling pathway ;ko00620//Pyruvate metabolism ;ko00020//Citrate cycle (TCA cycle)	K01596	-	GO:0000166//nucleotide binding;GO:0003824//catalytic activity	GO:0008152//metabolic process
Unigene0055978	6672.33	20286	16.0336	17.3996	19.5315	53.3933	58.3244	49.7032	17.6549	53.807	1.60772	2.01007e-10	7.52343e-08	yes	--	PREDICTED: ankyrin repeat and SOCS box protein 14-like [Bemisia tabaci]	-	-	-	-	-	-	-
Unigene0056086	428.333	164.333	4.0123	3.3633	4.9189	1.5068	1.402	1.892	4.09817	1.60027	-1.35667	7.35663e-06	0.00091969	yes	--	--	-	-	-	-	-	-	-
Unigene0056325	149.667	312	2.5188	2.7715	2.2418	5.4794	5.5382	4.5288	2.5107	5.18213	1.04546	0.000279035	0.0171468	yes	--	--	-	-	-	-	-	-	-
Unigene0056327	297.667	637.333	1.7851	1.6192	1.4902	3.5558	3.7686	3.0909	1.6315	3.47177	1.08947	6.82871e-05	0.00572995	yes	--	Unhealthy ribosome biogenesis protein 2-like protein [Zootermopsis nevadensis]	-	-	-	-	-	-	-
Unigene0056403	12	121.667	0.0981	0.3461	0.4146	1.1319	0.6713	7.3293	0.286267	3.04417	3.41062	2.86233e-05	0.00285058	yes	--	Stress protein DDR48 [Zootermopsis nevadensis]	-	-	-	-	-	-	-
Unigene0056531	52	8	0.7368	1.5703	1.8458	0	0.3607	0.2823	1.3843	0.214333	-2.69123	7.54035e-05	0.00622558	yes	--	--	-	-	-	-	-	-	-
Unigene0056555	4.33333	25	0.209	0.1891	0.062	0.8213	1.1512	0.5766	0.153367	0.8497	2.46997	9.64571e-05	0.00750246	yes	--	--	-	-	-	-	-	-	-
Unigene0056592	374.667	27.3333	3.2098	3.2879	2.7026	0.2593	0.1091	0.3073	3.06677	0.225233	-3.76723	2.33672e-21	4.44031e-18	yes	Gld	Glucose dehydrogenase [acceptor], partial [Zootermopsis nevadensis]	-	-	-	-	-	-	-
Unigene0056609	661.667	1616	4.5743	3.454	5.3421	12.1515	12.3215	8.4593	4.4568	10.9774	1.30046	1.29473e-05	0.00146876	yes	--	PREDICTED: sodium channel protein Nach-like [Cimex lectularius]	-	-	-	-	-	-	-
Unigene0056638	373	154.667	5.7991	3.9238	5.5728	1.8024	2.0498	2.579	5.09857	2.14373	-1.24997	5.89194e-05	0.00507846	yes	qvr	Protein quiver [Zootermopsis nevadensis]	-	-	-	-	-	-	-
Unigene0056650	3.33333	28.6667	0.2111	0.5729	0.2818	1.7621	3.5869	3.6022	0.355267	2.98373	3.07014	2.4771e-06	0.00036467	yes	--	--	-	-	-	-	-	-	-
Unigene0056652	2943	6772.67	19.0385	19.14	14.1173	39.644	40.7745	38.6161	17.4319	39.6782	1.18661	4.24778e-06	0.000577188	yes	SERPINB6	Leukocyte elastase inhibitor C [Zootermopsis nevadensis]	-	-	-	-	-	-	-
Unigene0056734	3037.67	6421.33	16.1725	15.777	17.3504	33.3985	35.2442	35.9747	16.4333	34.8725	1.08547	8.34645e-06	0.00102448	yes	PSMA1	Proteasome subunit alpha type-1 [Zootermopsis nevadensis]	Genetic Information Processing	Folding, sorting and degradation	ko03050//Proteasome	K02725	-	-	-
Unigene0056742	37.3333	4.33333	1.2359	1.3935	2.4962	0.3268	0.1795	0.0983	1.70853	0.201533	-3.08367	4.59574e-07	8.13241e-05	yes	--	--	-	-	-	-	-	-	-
Unigene0056853	85.3333	23.6667	2.4802	2.7261	2.5345	0.5714	0.7516	0.8235	2.58027	0.7155	-1.8505	3.45378e-07	6.31753e-05	yes	--	--	-	-	-	-	-	-	-
Unigene0056884	12	3165	0.1605	0.0747	0.1632	0.1351	0.1948	112.216	0.1328	37.5151	8.14207	9.82512e-06	0.00116463	yes	--	PREDICTED: keratin, type II cytoskeletal 1-like [Anoplophora glabripennis]	-	-	-	-	-	-	-
Unigene0056907	185	70.6667	1.3814	1.2881	1.7285	0.3991	0.5063	0.8069	1.466	0.570767	-1.36091	0.000116364	0.00870019	yes	--	Protein msta, isoform A [Zootermopsis nevadensis]	-	-	-	-	-	-	-
Unigene0056908	499	181.667	5.7753	5.2409	6.7635	2.3765	2.0548	2.1003	5.92657	2.1772	-1.44472	3.40858e-07	6.24645e-05	yes	ASHR2	Protein msta, isoform A [Zootermopsis nevadensis]	-	-	-	-	-	-	-
Unigene0056984	321.333	675.667	6.465	5.2697	6.1928	13.4264	14.6598	9.5503	5.97583	12.5455	1.06996	0.000263364	0.016429	yes	--	--	-	-	-	-	-	-	-
Unigene0057020	11636	24649.3	43.8626	38.2092	44.914	96.7193	92.0851	81.053	42.3286	89.9525	1.08753	1.28813e-05	0.00146639	yes	--	PREDICTED: ras guanine nucleotide exchange factor P-like [Diaphorina citri]	-	-	-	-	-	-	-
Unigene0057029	578.667	4615	3.183	3.918	3.2171	23.1744	19.5816	39.986	3.43937	27.5807	3.00344	5.972e-19	8.67802e-16	yes	HPD	4-hydroxyphenylpyruvate dioxygenase [Zootermopsis nevadensis]	Metabolism	Metabolism of cofactors and vitamins;Global and overview maps;Amino acid metabolism	ko01100//tMetabolic pathways;ko00350//Tyrosine metabolism ;ko00360//Phenylalanine metabolism ;ko00130//Ubiquinone and other terpenoid-quinone biosynthesis	K00457	-	-	-
Unigene0057030	26	80.6667	0.2511	0.5111	0.4469	0.9865	0.9482	1.8504	0.403033	1.2617	1.6464	0.000163521	0.0113852	yes	HPD	PREDICTED: 4-hydroxyphenylpyruvate dioxygenase [Cimex lectularius]	Metabolism	Metabolism of cofactors and vitamins;Amino acid metabolism;Global and overview maps	ko01100//tMetabolic pathways;ko00350//Tyrosine metabolism ;ko00360//Phenylalanine metabolism ;ko00130//Ubiquinone and other terpenoid-quinone biosynthesis	K00457	-	GO:0016491//oxidoreductase activity;GO:0043169//cation binding	GO:0006520//cellular amino acid metabolic process
Unigene0057083	10	50.3333	1.1684	1.0379	0.9454	5.0079	4.0114	6.9218	1.05057	5.3137	2.33855	5.14881e-07	8.99513e-05	yes	--	--	-	-	-	-	-	-	-
Unigene0057089	231.333	857.333	4.174	5.3044	6.5857	16.2361	17.4872	26.8367	5.3547	20.1867	1.91453	5.61511e-09	1.57984e-06	yes	--	--	-	-	-	-	-	-	-
Unigene0057090	1563	4203	100.161	85.4074	72.6825	236.921	199.409	256.565	86.0838	230.965	1.42386	1.15711e-07	2.38202e-05	yes	PebIII	Ejaculatory bulb-specific protein 3 [Zootermopsis nevadensis]	-	-	-	-	-	-	-
Unigene0057091	2714.33	6948.33	34.9395	31.8556	31.206	87.042	65.1682	99.9782	32.667	84.0628	1.36363	4.07551e-07	7.32732e-05	yes	PebIII	chemosensory protein [Blattella germanica]	-	-	-	-	-	-	-
Unigene0057149	347.333	1668	3.7172	3.8599	4.267	18.119	22.3798	16.3379	3.94803	18.9456	2.26265	7.13752e-16	7.05272e-13	yes	--	--	-	-	-	-	-	-	-
Unigene0057167	34.3333	2.33333	0.1226	3.1945	2.8914	0.1204	0.1157	0.1902	2.0695	0.1421	-3.8643	7.49504e-05	0.00620892	yes	--	--	-	-	-	-	-	-	-
Unigene0057177	62.6667	12.3333	5.8421	4.9591	8.5085	1.3563	1.0028	1.5382	6.43657	1.2991	-2.30878	1.98157e-07	3.83896e-05	yes	--	endonuclease-reverse transcriptase [Blattella germanica]	-	-	-	-	-	-	-
Unigene0057217	128	26	2.9913	1.4234	2.4816	0.2176	0.4184	0.8022	2.29877	0.4794	-2.26156	2.27363e-06	0.000339574	yes	--	--	-	-	-	-	-	-	-
Unigene0057242	138	68	3.6689	3.4781	3.9722	1.8018	2.0163	1.6709	3.7064	1.82967	-1.01844	0.000869633	0.0404263	yes	--	Retrovirus-related Pol polyprotein from type-2 retrotransposable element R2DM, partial [Exaiptasia pallida]	-	-	-	-	-	-	-
Unigene0057283	2266.67	752.667	12.1612	12.814	11.6036	3.8106	4.1149	4.1874	12.1929	4.03763	-1.59446	4.61337e-10	1.60062e-07	yes	Plb1	Phospholipase B1, membrane-associated [Zootermopsis nevadensis]	Metabolism	Lipid metabolism;Global and overview maps	ko01100//tMetabolic pathways;ko00564//Glycerophospholipid metabolism ;ko00565//Ether lipid metabolism ;ko00590//Arachidonic acid metabolism ;ko00592//alpha-Linolenic acid metabolism ;ko00591//Linoleic acid metabolism	K14621	-	-	-
Unigene0057294	4732.33	2008.33	27.5962	25.672	28.9186	12.3102	11.493	11.2006	27.3956	11.6679	-1.2314	6.66425e-07	0.000113536	yes	slc25a36a	Solute carrier family 25 member 36, partial [Zootermopsis nevadensis]	-	-	-	-	-	GO:0004175//endopeptidase activity;GO:0038024//cargo receptor activity;GO:0097367//carbohydrate derivative binding	GO:0006022//aminoglycan metabolic process;GO:0006897//endocytosis;GO:0019538//protein metabolic process
Unigene0057356	719.667	1823.33	16.1929	12.8674	10.8465	31.993	36.5929	31.6482	13.3023	33.4114	1.32867	1.5992e-06	0.000246598	yes	NFE2L1	PREDICTED: cap-n-collar isoform X2 [Tribolium castaneum]	-	-	-	-	-	-	-
Unigene0057363	8320.33	25444.3	24.384	25.0504	29.9051	82.7022	80.4756	81.1337	26.4465	81.4372	1.62261	1.01934e-10	4.02248e-08	yes	--	PREDICTED: glycogenin-1 isoform X2 [Apis cerana]	Metabolism	Carbohydrate metabolism;Global and overview maps	ko01100//tMetabolic pathways;ko00500//Starch and sucrose metabolism	K00750	-	-	-
Unigene0057364	11.3333	64.6667	1.3764	1.3794	0.8481	6.8635	7.197	6.1327	1.2013	6.73107	2.48624	4.01353e-09	1.16369e-06	yes	--	--	-	-	-	-	-	-	-
Unigene0057595	125.333	57.6667	4.5116	3.3497	4.3402	1.4988	2.1924	1.9559	4.06717	1.88237	-1.11148	0.000728004	0.0355976	yes	--	--	-	-	-	-	-	-	-
Unigene0057597	97	312.333	1.074	0.6714	2.7083	4.3473	5.1159	5.588	1.48457	5.01707	1.7568	0.000111935	0.00843025	yes	--	--	-	-	-	-	-	-	-
Unigene0057612	9	29.6667	0.2407	0.479	0.357	1.1819	0.9846	1.3691	0.3589	1.17853	1.71534	0.000762862	0.0369075	yes	--	--	-	-	-	-	-	-	-
Unigene0057615	161.333	1046.67	3.6034	2.9613	2.9413	4.341	4.5486	55.1045	3.16867	21.3314	2.75103	0.000357451	0.0209145	yes	YNG2	Chromatin modification-related protein YNG2, partial [Zootermopsis nevadensis]	-	-	-	-	GO:0043231//intracellular membrane-bounded organelle	GO:0046914//transition metal ion binding	GO:0006325//chromatin organization
Unigene0057695	6.66667	34	0.3298	0.2238	0.2568	0.9313	1.518	1.7057	0.270133	1.385	2.35814	1.22462e-05	0.00140444	yes	--	--	-	-	-	-	-	-	-
Unigene0057775	1521.33	3445.33	6.0134	6.5758	6.7304	15.1254	16.2526	12.2533	6.43987	14.5438	1.1753	5.83967e-06	0.00076246	yes	--	PREDICTED: storkhead-box protein 2 isoform X2 [Megachile rotundata]	-	-	-	-	-	-	-
Unigene0057830	334.667	1824	5.1178	6.269	4.9638	30.3862	27.0086	31.2527	5.4502	29.5492	2.43874	1.09008e-18	1.51282e-15	yes	--	Slit-like protein, partial [Stegodyphus mimosarum]	-	-	-	-	-	-	-
Unigene0057853	2256.67	5565.67	11.116	9.5679	15.4707	33.0635	33.0559	24.1473	12.0515	30.0889	1.32001	5.10367e-06	0.000674925	yes	sbk1	Serine/threonine-protein kinase SBK1 [Zootermopsis nevadensis]	-	-	-	-	-	-	-
Unigene0057866	215	79.6667	2.3706	2.2478	2.2054	0.8113	1.1039	0.5881	2.2746	0.834433	-1.44674	1.14063e-05	0.0013241	yes	--	--	-	-	-	-	-	-	-
Unigene0057971	2146	970	29.0063	31.2357	28.6009	12.126	10.7063	17.5366	29.6143	13.4563	-1.13801	6.39567e-05	0.00542183	yes	--	Organic solute transporter alpha-like protein [Zootermopsis nevadensis]	-	-	-	-	-	-	-
Unigene0057974	699	256.333	7.6124	7.9317	6.4832	2.7038	1.8692	3.5263	7.34243	2.69977	-1.44342	5.13086e-06	0.000677795	yes	--	PREDICTED: uncharacterized protein LOC106061839, partial [Biomphalaria glabrata]	-	-	-	-	-	-	-
Unigene0058032	403.667	195.333	5.9509	5.5153	4.6285	2.3301	2.1512	3.3134	5.3649	2.59823	-1.04602	0.000577521	0.0299592	yes	SLC45A2	Membrane-associated transporter protein [Zootermopsis nevadensis]	-	-	-	-	-	-	-
Unigene0058033	83.3333	30	4.7252	4.4336	5.1401	2.1773	1.5421	1.4482	4.7663	1.72253	-1.46834	4.65096e-05	0.00421959	yes	--	--	-	-	-	-	-	-	-
Unigene0058077	5225	283.333	79.8656	89.1577	68.0239	3.9738	3.3889	5.4748	79.0157	4.27917	-4.20674	1.66122e-39	2.25128e-35	yes	epsilonTry	trypsin-like serine protease [Coptotermes formosanus]	-	-	-	-	-	-	-
Unigene0058080	1733	3558.67	12.6355	13.1985	16.174	28.0685	30.288	28.5157	14.0027	28.9574	1.04823	4.19679e-05	0.0038858	yes	AKAP1	A kinase anchor protein 1, mitochondrial [Zootermopsis nevadensis]	-	-	-	-	-	GO:0003676//nucleic acid binding	-
Unigene0058087	241.667	535	2.4862	2.3227	2.1013	5.007	4.8674	5.3924	2.3034	5.08893	1.1436	2.56776e-05	0.00260819	yes	gd	Serine protease gd [Zootermopsis nevadensis]	-	-	-	-	-	-	-
Unigene0058123	11.6667	83	0.2315	0.377	0.3863	2.4726	2.3493	2.2746	0.3316	2.3655	2.83463	5.4931e-12	2.81527e-09	yes	--	--	-	-	-	-	-	-	-
Unigene0058199	4420.67	1975	11.0792	12.0676	10.0293	4.974	4.1641	5.6634	11.0587	4.93383	-1.1644	8.37472e-06	0.00102518	yes	--	hipothetical protein [Nyssomyia neivai]	-	-	-	-	-	-	-
Unigene0058253	16	0.666667	0.7912	1.0431	0.8551	0	0.1067	0	0.896467	0.0355667	-4.65565	3.82096e-06	0.000527315	yes	--	hypothetical protein g.21372, partial [Cuerna arida]	-	-	-	-	-	-	-
Unigene0058305	79.6667	16.3333	2.0805	1.8071	1.3255	0.2151	0.3929	0.4531	1.7377	0.3537	-2.29658	5.96208e-08	1.34381e-05	yes	--	--	-	-	-	-	-	-	-
Unigene0058321	7.66667	0	0.4813	0.3919	0.4819	0	0	0	0.4517	0.001	-8.81922	0.00032895	0.019487	yes	--	--	-	-	-	-	-	-	-
Unigene0058323	54	12.6667	1.861	3.2604	1.7693	0.5816	0.1198	0.9187	2.2969	0.540033	-2.08857	0.000264561	0.0164704	yes	--	putative cytochrome P450 4aa1 [Zootermopsis nevadensis]	-	-	-	-	-	-	-
Unigene0058324	3133	588.667	20.1031	25.7866	22.7287	4.3146	3.0948	5.5516	22.8728	4.32033	-2.40442	4.51622e-15	3.87375e-12	yes	Cyp4aa1	PREDICTED: probable cytochrome P450 4aa1 [Bactrocera oleae]	-	-	-	-	-	GO:0016491//oxidoreductase activity;GO:0046872//metal ion binding	-
Unigene0058325	51	7.66667	0.7435	2.1912	2.3635	0.2087	0.2006	0.4029	1.76607	0.270733	-2.7056	3.10292e-06	0.000443072	yes	Cyp4aa1	PREDICTED: probable cytochrome P450 4aa1 [Musca domestica]	-	-	-	-	-	GO:0016491//oxidoreductase activity;GO:0046906//tetrapyrrole binding;GO:0046914//transition metal ion binding	GO:0044710//single-organism metabolic process
Unigene0058348	3.33333	31.6667	0.5156	0.5598	0.2294	4.5576	6.2061	1.0666	0.434933	3.94343	3.18059	2.94794e-05	0.00290363	yes	--	--	-	-	-	-	-	-	-
Unigene0058349	14	208	0.3889	0.0603	0.6428	7.7482	7.2903	1.7813	0.364	5.6066	3.94512	6.64934e-09	1.84976e-06	yes	--	--	-	-	-	-	-	-	-
Unigene0058350	92.6667	1415.67	2.95	0.6925	1.7386	41.8774	32.6692	7.6696	1.7937	27.4054	3.93345	3.20108e-10	1.14272e-07	yes	SCD5	Acyl-CoA Delta(11) desaturase [Zootermopsis nevadensis]	Organismal Systems;Metabolism	Aging;Global and overview maps;Lipid metabolism	ko04212//Longevity regulating pathway - worm ;ko01212//Fatty acid metabolism;ko01040//Biosynthesis of unsaturated fatty acids	K00507	-	GO:0016491//oxidoreductase activity	GO:0006629//lipid metabolic process
Unigene0058447	70.6667	207.667	0.5561	0.4849	0.6975	1.8539	2.0604	1.2202	0.5795	1.7115	1.56238	4.80483e-06	0.000641588	yes	--	hypothetical protein g.55293, partial [Homalodisca liturata]	-	-	-	-	-	-	-
Unigene0058448	76.6667	213.667	1.5578	1.1501	1.9226	4.835	5.2946	2.8789	1.5435	4.33617	1.49021	3.5315e-05	0.00337872	yes	--	--	-	-	-	-	-	-	-
Unigene0058454	26.3333	67	0.9423	0.5846	1.0483	2.3469	2.51	1.7753	0.8584	2.21073	1.3648	0.000571345	0.0297762	yes	--	--	-	-	-	-	-	-	-
Unigene0058520	515	1211	8.0282	6.73	6.8424	17.1224	18.0787	15.4638	7.2002	16.8883	1.22992	3.38918e-06	0.000476239	yes	Nurf-38	inorganic pyrophosphatase, partial [Coptotermes formosanus]	Metabolism	Energy metabolism	ko00190//Oxidative phosphorylation	K11726	GO:0044424//intracellular part	GO:0016462//pyrophosphatase activity	GO:0006793//phosphorus metabolic process
Unigene0058552	2827.33	1313	18.9682	20.2143	16.4412	8.1015	6.2149	11.5874	18.5412	8.6346	-1.10254	0.000224565	0.0145985	yes	TMPRSS15	Proclotting enzyme [Zootermopsis nevadensis]	-	-	-	-	-	-	-
Unigene0058664	4.66667	33.6667	0.1874	0.2035	0.834	3.4054	3.2734	2.617	0.4083	3.0986	2.92392	1.282e-06	0.00020353	yes	--	--	-	-	-	-	-	-	-
Unigene0058682	159	456.667	1.5216	1.686	1.6882	5.0158	5.205	3.7837	1.63193	4.66817	1.51627	1.95142e-07	3.80774e-05	yes	--	--	-	-	-	-	-	-	-
Unigene0058721	89.3333	11.3333	2.5928	2.4542	3.6095	0.2285	0.4394	0.447	2.8855	0.371633	-2.95687	9.91213e-12	4.91686e-09	yes	--	--	-	-	-	-	-	-	-
Unigene0058804	22.6667	267.667	0.9109	0.9395	1.1755	0.8499	1.505	35.2844	1.00863	12.5464	3.6368	0.000369539	0.0214491	yes	--	--	-	-	-	-	-	-	-
Unigene0058847	0.666667	104.333	0	0	0.0406	0.112	0.1292	7.1234	0.0135333	2.45487	7.50298	6.59718e-06	0.000845281	yes	Edg84A	Cuticle protein 19 [Zootermopsis nevadensis]	-	-	-	-	-	-	-
Unigene0058907	26.6667	82.3333	2.7049	3.7527	5.2162	13.4318	13.6202	9.3262	3.89127	12.1261	1.6398	3.41151e-05	0.00328491	yes	--	--	-	-	-	-	-	-	-
Unigene0058927	48.3333	152.667	0.5262	0.4873	1.1295	1.6722	2.484	2.8495	0.714333	2.33523	1.7089	2.92769e-05	0.0028906	yes	--	Apolipophorin [Zootermopsis nevadensis]	-	-	-	-	-	-	-
Unigene0058963	787.333	2199	18.4507	18.158	20.5492	57.5419	50.629	52.2532	19.0526	53.4747	1.48887	7.45303e-09	2.04569e-06	yes	Jupiter	Microtubule-associated protein Jupiter [Zootermopsis nevadensis]	-	-	-	-	-	-	-
Unigene0058989	1054	3017.67	6.5551	7.3796	9.3698	23.477	23.8427	19.8723	7.76817	22.3973	1.52768	2.17392e-08	5.42447e-06	yes	--	--	-	-	-	-	-	-	-
Unigene0058990	28.6667	75.3333	1.1812	0.7786	1.5394	2.9419	3.5049	2.9235	1.1664	3.12343	1.42107	0.000212605	0.013968	yes	--	--	-	-	-	-	-	-	-
Unigene0059029	259.333	657.333	3.5361	2.7309	4.8592	9.2572	10.4207	9.014	3.70873	9.56397	1.36668	9.36926e-06	0.00112354	yes	--	hypothetical protein [Coptotermes formosanus]	-	-	-	-	-	-	-
Unigene0059069	322.667	729	3.2329	3.0477	2.9635	7.4061	7.1736	6.2374	3.08137	6.93903	1.17116	1.22804e-05	0.00140706	yes	--	Glucose dehydrogenase [acceptor] [Zootermopsis nevadensis]	-	-	-	-	-	-	-
Unigene0059080	47.6667	1.33333	0.8163	1.0061	1.2568	0.0433	0.0417	0	1.0264	0.0283333	-5.17895	2.33946e-14	1.73029e-11	yes	--	--	-	-	-	-	-	-	-
Unigene0059083	35.3333	5.66667	4.1248	2.028	2.0088	0.3822	0.147	0.805	2.72053	0.444733	-2.61288	2.58688e-05	0.00262546	yes	--	--	-	-	-	-	-	-	-
Unigene0059106	0	41.3333	0	0	0	0	7.1625	0	0.001	2.3875	11.2213	0.000482958	0.0262324	yes	celB	endoglucanase 1 [Holomastigotoides mirabile]	-	-	-	-	-	-	-
Unigene0059119	124.333	42.6667	1.2535	1.7038	0.6643	0.3759	0.3885	0.4454	1.2072	0.403267	-1.58186	7.78523e-05	0.00638084	yes	--	--	-	-	-	-	-	-	-
Unigene0059154	3067.67	8472	13.0428	14.4933	13.9043	37.8813	39.0843	37.3045	13.8135	38.09	1.46334	2.50893e-09	7.65161e-07	yes	Creg1	Protein CREG1 [Zootermopsis nevadensis]	-	-	-	-	-	-	-
Unigene0059174	0.666667	152.667	0.0553	0	0	0	11.9598	0	0.0184333	3.9866	7.7567	0.00082726	0.039131	yes	--	--	-	-	-	-	-	-	-
Unigene0059200	2338.67	1060.67	13.0695	12.523	14.6996	6.3668	5.644	6.4016	13.4307	6.13747	-1.12982	9.60496e-06	0.00114735	yes	agtpbp1	PREDICTED: cytosolic carboxypeptidase 1-like isoform X3 [Pogonomyrmex barbatus]	-	-	-	-	-	-	-
Unigene0059215	224	4	0.3275	5.868	5.782	0.143	0	0.0753	3.9925	0.0727667	-5.77787	4.93543e-09	1.40461e-06	yes	celA	endo-beta-1,4-glucanase [Coptotermes formosanus]	Metabolism	Global and overview maps;Carbohydrate metabolism	ko01100//tMetabolic pathways;ko00520//Amino sugar and nucleotide sugar metabolism ;ko00500//Starch and sucrose metabolism	K01179	-	-	-
Unigene0059216	19	0	0	1.8952	2.4716	0	0	0	1.4556	0.001	-10.5074	5.77545e-05	0.00499549	yes	--	--	-	-	-	-	-	-	-
Unigene0059293	0	27.3333	0	0	0	1.1414	4.1827	0.3756	0.001	1.8999	10.8917	2.21613e-07	4.23069e-05	yes	--	--	-	-	-	-	-	-	-
Unigene0059340	616.667	74.6667	4.6989	5.1598	4.1686	0.5929	0.5482	0.5453	4.67577	0.562133	-3.05622	4.90793e-24	1.40978e-20	yes	Lip3	Lipase 3 [Zootermopsis nevadensis]	Cellular Processes;Metabolism	Lipid metabolism;Transport and catabolism	ko04142//Lysosome ;ko00100//Steroid biosynthesis	K01052	-	-	-
Unigene0059343	363.333	27.3333	17.9352	21.1326	16.1443	1.8017	1.4913	0.7905	18.404	1.36117	-3.75711	3.47035e-23	8.57282e-20	yes	Lipa	Lipase 3 [Zootermopsis nevadensis]	Cellular Processes;Metabolism	Lipid metabolism;Transport and catabolism	ko04142//Lysosome ;ko00100//Steroid biosynthesis	K01052	-	-	-
Unigene0059344	79.6667	16.6667	1.9208	2.0376	1.3166	0.4771	0.3335	0.274	1.75833	0.361533	-2.28201	3.9258e-08	9.35413e-06	yes	--	--	-	-	-	-	-	-	-
Unigene0059346	119.667	24	2.086	2.652	1.6662	0.4903	0.303	0.4795	2.13473	0.424267	-2.33101	9.36672e-10	3.10169e-07	yes	--	Transposable element Tc3 transposase, partial [Anoplophora glabripennis]	Metabolism;Cellular Processes	Lipid metabolism;Transport and catabolism	ko04142//Lysosome ;ko00100//Steroid biosynthesis	K01052	-	-	-
Unigene0059394	112.333	347	0.9257	0.8397	2.0023	3.8555	4.3587	3.7814	1.2559	3.99853	1.67075	8.86593e-06	0.00107466	yes	Crisp2	Cysteine-rich secretory protein 2 [Zootermopsis nevadensis]	-	-	-	-	-	-	-
Unigene0059502	34.6667	352.333	0.2022	0.3338	0.2952	0.4926	0.6568	7.6062	0.277067	2.91853	3.39694	4.80014e-05	0.00431506	yes	--	PREDICTED: zinc finger BED domain-containing protein 5-like [Parasteatoda tepidariorum]	-	-	-	-	-	-	-
Unigene0059510	151.667	41	3.1801	4.5354	4.3655	0.8735	1.3485	1.0314	4.027	1.08447	-1.89272	4.63352e-08	1.07577e-05	yes	--	--	-	-	-	-	-	-	-
Unigene0059518	85.6667	34.3333	3.2036	3.9455	4.8514	1.268	1.58	2.0277	4.00017	1.62523	-1.29941	0.000406612	0.0230802	yes	--	--	-	-	-	-	-	-	-
Unigene0059582	56.6667	1139	0.3257	0.3783	0.5461	2.5371	2.0668	21.8363	0.4167	8.8134	4.40262	1.72048e-08	4.4738e-06	yes	Sb	trypsin-7 [Nilaparvata lugens]	-	-	-	-	-	GO:0004175//endopeptidase activity	GO:0019538//protein metabolic process
Unigene0059586	32	374.667	0.2778	0.236	0.5912	1.3761	1.1289	11.3557	0.368333	4.62023	3.64888	3.57554e-06	0.000500718	yes	--	Serine proteinase stubble [Zootermopsis nevadensis]	-	-	-	-	-	-	-
Unigene0059595	5.33333	28.6667	0.4593	0.6233	0.7154	4.2857	2.2765	3.2067	0.599333	3.2563	2.4418	2.72785e-05	0.00273261	yes	--	--	-	-	-	-	-	-	-
Unigene0059622	420.667	75.3333	6.3403	4.8603	8.2661	1.0171	1.1731	1.3676	6.4889	1.18593	-2.45195	2.6649e-13	1.62948e-10	yes	--	--	-	-	-	-	-	-	-
Unigene0059627	1256	538	6.834	6.6786	6.618	2.6935	2.6607	3.2962	6.7102	2.88347	-1.21855	3.7907e-06	0.000524897	yes	slc16a12	Monocarboxylate transporter 12 [Melipona quadrifasciata]	-	-	-	-	-	-	-
Unigene0059689	0	119.333	0	0	0	0	13.0746	0	0.001	4.3582	12.0895	0.000146301	0.0104272	yes	celZ	cellulase [Spirotrichonympha leidyi]	-	-	-	-	-	-	-
Unigene0059716	6420	2318	37.2219	41.5563	47.7301	12.0572	16.3557	17.6069	42.1694	15.3399	-1.45891	8.37552e-08	1.80541e-05	yes	--	Transforming growth factor beta-2 protein [Daphnia magna]	-	-	-	-	-	-	-
Unigene0059720	126.667	535.667	1.0224	0.9832	1.5773	5.4993	5.6721	4.1797	1.1943	5.11703	2.09914	9.25364e-11	3.66334e-08	yes	--	endonuclease-reverse transcriptase [Blattella germanica]	-	-	-	-	-	-	-
Unigene0059721	725.333	4815.67	2.259	2.7252	5.4777	22.9917	25.1616	23.236	3.4873	23.7964	2.77056	1.06481e-14	8.43076e-12	yes	--	AGAP002550-PA [Anopheles gambiae str. PEST] [Anopheles gambiae]	-	-	-	-	-	-	-
Unigene0059738	764.667	359	6.0978	4.8918	5.5448	2.6019	1.8567	3.4003	5.51147	2.61963	-1.07307	0.000504773	0.0270839	yes	--	AGAP005241-PA [Anopheles gambiae str. PEST] [Anopheles gambiae]	-	-	-	-	-	-	-
Unigene0059825	59	237.667	0.8277	0.6818	0.9526	3.2801	3.0316	3.7494	0.8207	3.3537	2.03083	1.41701e-10	5.40191e-08	yes	LCP17	PREDICTED: endocuticle structural glycoprotein SgAbd-2-like isoform X1 [Agrilus planipennis]	-	-	-	-	-	-	-
Unigene0059836	0.666667	58.3333	0	0.0818	0	1.5904	3.2707	1.558	0.0272667	2.1397	6.29413	1.24266e-15	1.18067e-12	yes	--	--	-	-	-	-	-	-	-
Unigene0059837	6581.67	139218	29.1761	11.5129	88.7431	906.773	1200.78	781.406	43.144	962.985	4.48028	1.2634e-13	8.0854e-11	yes	HexA	hexamerin II [Reticulitermes flavipes]	-	-	-	-	-	-	-
Unigene0059871	19	60.3333	0.1807	0.3596	0.3082	1.1091	0.7818	0.7942	0.282833	0.895033	1.66199	7.81954e-05	0.00639622	yes	--	--	-	-	-	-	-	-	-
Unigene0059974	1.66667	17.6667	0.2688	0.1945	0	1.7599	0.5921	2.4093	0.154433	1.5871	3.36134	0.000186466	0.0125757	yes	--	--	-	-	-	-	-	-	-
Unigene0060048	102.667	49	2.6235	2.2987	2.0892	1.1754	1.1298	1.0236	2.33713	1.1096	-1.0747	0.00091082	0.0417905	yes	--	--	-	-	-	-	-	-	-
Unigene0060145	231.333	114	1.8458	1.5877	1.9913	0.8947	0.7846	1.0249	1.80827	0.9014	-1.00437	0.000728483	0.0356069	yes	--	Transposable element Tc3 transposase [Anoplophora glabripennis]	-	-	-	-	-	-	-
Unigene0060196	792	1685	13.5223	13.5272	14.354	32.2037	32.7282	22.896	13.8012	29.276	1.08493	6.90892e-05	0.00577762	yes	Akr1a1	PREDICTED: 1,5-anhydro-D-fructose reductase-like [Agrilus planipennis]	Metabolism	Carbohydrate metabolism;Global and overview maps;Lipid metabolism	ko01100//tMetabolic pathways;ko00010//Glycolysis / Gluconeogenesis ;ko00040//Pentose and glucuronate interconversions ;ko00561//Glycerolipid metabolism	K00002	-	-	-
Unigene0060201	0	11.3333	0	0	0	0.8657	0.4993	1.6409	0.001	1.00197	9.96862	2.76595e-05	0.00276404	yes	--	--	-	-	-	-	-	-	-
Unigene0060256	215.667	87.6667	2.8195	2.3295	3.5009	1.0132	1.1297	1.4368	2.8833	1.19323	-1.27284	8.01572e-05	0.00650073	yes	--	--	-	-	-	-	-	-	-
Unigene0060299	16739	5618	77.5361	74.2243	72.3193	24.4188	21.4345	29.6593	74.6932	25.1709	-1.56922	1.38662e-09	4.46012e-07	yes	--	GM15442 [Drosophila sechellia]	-	-	-	-	-	-	-
Unigene0060331	405	1057.67	3.5574	2.6209	3.8447	8.0615	10.2678	8.0601	3.341	8.79647	1.39664	1.3146e-06	0.000207373	yes	--	Cyclin-dependent kinase inhibitor 1B [Lepeophtheirus salmonis]	-	-	-	-	-	-	-
Unigene0060334	1373.67	6915.67	32.0978	32.8619	43.2597	183.159	179.614	188.202	36.0731	183.658	2.34803	1.82843e-18	2.45476e-15	yes	--	hypothetical protein L798_02630 [Zootermopsis nevadensis]	-	-	-	-	-	-	-
Unigene0060421	0.666667	34.3333	0	0	0.0603	0.7325	1.4402	1.2622	0.0201	1.14497	5.83197	2.06135e-11	9.46499e-09	yes	--	--	-	-	-	-	-	-	-
Unigene0060427	188.667	867.333	1.7514	1.7155	1.8299	4.4595	14.4681	5.0703	1.7656	7.9993	2.17972	7.02686e-07	0.000119057	yes	--	Sphingomyelin phosphodiesterase [Zootermopsis nevadensis]	Cellular Processes;Metabolism	Global and overview maps;Transport and catabolism;Lipid metabolism	ko01100//tMetabolic pathways;ko04142//Lysosome ;ko00600//Sphingolipid metabolism	K12350	-	-	-
Unigene0060448	33	8	1.1569	1.0206	1.3193	0.3551	0.3413	0.1496	1.1656	0.282	-2.04731	8.41104e-05	0.00675481	yes	--	hypothetical protein [Coptotermes formosanus]	-	-	-	-	-	-	-
Unigene0060473	641.333	292.667	5.6785	4.6781	4.2163	2.0296	2.3916	2.1927	4.85763	2.20463	-1.13971	4.73025e-05	0.00427353	yes	abcG23	ABC transporter G family member 20 [Zootermopsis nevadensis]	-	-	-	-	-	GO:0016787//hydrolase activity	-
Unigene0060481	71	641.333	0.6458	0.7215	0.6081	0.57	0.6804	17.2812	0.658467	6.1772	3.22977	0.000780973	0.0376363	yes	--	AAEL010623-PA [Aedes aegypti]	-	-	-	-	-	-	-
Unigene0060492	547.333	1356	2.9265	2.1535	2.7345	6.4508	7.3021	5.6619	2.60483	6.4716	1.31293	2.13466e-06	0.000319591	yes	Nol4l	PREDICTED: nucleolar protein 4-like isoform X3 [Aethina tumida]	-	-	-	-	-	-	-
Unigene0060514	124.667	31.3333	2.8039	2.0851	2.1879	0.4716	0.7615	0.5363	2.35897	0.5898	-1.99986	2.04479e-08	5.20112e-06	yes	--	--	-	-	-	-	-	-	-
Unigene0060530	121	301.333	0.9391	1.2069	1.2708	2.786	2.6146	3.1619	1.13893	2.85417	1.32539	7.73989e-06	0.000962731	yes	NINJ2	PREDICTED: ninjurin-2-like isoform X3 [Anoplophora glabripennis]	-	-	-	-	-	-	-
Unigene0060542	41	108.333	1.5286	3.0427	1.7233	5.8554	5.965	4.427	2.0982	5.4158	1.36802	0.000252172	0.0159402	yes	--	--	-	-	-	-	-	-	-
Unigene0060588	115	326	10.3852	9.1333	15.1588	33.6617	39.9058	25.8882	11.5591	33.1519	1.52006	4.9867e-06	0.000662292	yes	--	--	-	-	-	-	-	-	-
Unigene0060589	422.667	128.333	3.3507	4.2556	3.5597	0.8119	1.4685	1.0756	3.722	1.11867	-1.7343	7.9958e-08	1.73568e-05	yes	Rxfp2	PREDICTED: relaxin receptor 2 [Anoplophora glabripennis]	Environmental Information Processing	Signaling molecules and interaction	ko04080//Neuroactive ligand-receptor interaction	K04307	-	-	-
Unigene0060678	3209	1450	38.0822	42.5459	28.7197	15.3443	15.2755	18.3007	36.4493	16.3068	-1.16041	2.06613e-05	0.00218304	yes	CYP9E2	Cytochrome P450 9e2 [Zootermopsis nevadensis]	-	-	-	-	-	-	-
Unigene0060708	0.333333	8.66667	0	0.0965	0	1.1346	0.6711	0.4595	0.0321667	0.755067	4.55297	0.00107281	0.0470222	yes	--	--	-	-	-	-	-	-	-
Unigene0060733	116	275.667	0.9538	1.0169	0.9789	2.3632	2.5636	2.0531	0.9832	2.32663	1.24269	1.70128e-05	0.00184814	yes	--	NFX1-type zinc finger-containing protein 1 [Zootermopsis nevadensis]	-	-	-	-	-	-	-
Unigene0060770	0	8	0	0	0	0.1993	0.1915	0.2098	0.001	0.2002	7.6453	0.000213241	0.0140024	yes	--	--	-	-	-	-	-	-	-
Unigene0060779	326	136	3.9148	4.022	5.4325	1.8468	1.5102	2.3222	4.45643	1.89307	-1.23516	8.66841e-05	0.00690315	yes	--	family 4 cytochrome P450 [Coptotermes acinaciformis]	-	-	-	-	-	-	-
Unigene0060780	312.667	33	2.6173	3.0026	2.0804	0.1374	0.1632	0.5193	2.56677	0.2733	-3.23139	1.75287e-11	8.23214e-09	yes	--	hypothetical protein [Coptotermes formosanus]	-	-	-	-	-	-	-
Unigene0060793	4017.67	1654	13.0178	13.7046	13.7561	5.4622	5.6366	5.5723	13.4928	5.55703	-1.27981	2.13989e-07	4.09781e-05	yes	--	PREDICTED: TRPL translocation defect protein 14 isoform X2 [Apis cerana]	-	-	-	-	-	-	-
Unigene0060821	538.667	2544	5.1363	6.8628	4.1196	18.811	22.5078	34.1108	5.3729	25.1432	2.2264	2.02542e-11	9.33471e-09	yes	Gnmt	glycine N-methyltransferase, partial [Coptotermes formosanus]	Metabolism	Amino acid metabolism	ko00260//Glycine, serine and threonine metabolism	K00552	-	-	-
Unigene0060907	11838	24268.7	80.2445	80.9966	88.0245	178.065	148.479	187.879	83.0885	171.474	1.04527	2.91534e-05	0.0028872	yes	MPDZ	PREDICTED: inaD-like protein [Bemisia tabaci]	-	-	-	-	-	-	-
Unigene0060920	96.6667	8	0.981	1.291	5.7412	0.146	0.2245	0.3382	2.67107	0.236233	-3.49913	6.06401e-07	0.000103913	yes	Ddc	Aromatic-L-amino-acid decarboxylase, partial [Zootermopsis nevadensis]	Metabolism	Amino acid metabolism;Global and overview maps	ko01100//tMetabolic pathways;ko00380//Tryptophan metabolism ;ko00350//Tyrosine metabolism ;ko00360//Phenylalanine metabolism	K01593	-	-	-
Unigene0060921	162.667	24.3333	6.6176	3.7656	8.3381	0.9397	0.5269	1.4432	6.24043	0.969933	-2.68569	2.66111e-09	8.03636e-07	yes	Ddc	PREDICTED: aromatic-L-amino-acid decarboxylase-like [Orussus abietinus]	Metabolism	Amino acid metabolism;Global and overview maps	ko01100//tMetabolic pathways;ko00380//Tryptophan metabolism ;ko00350//Tyrosine metabolism ;ko00360//Phenylalanine metabolism	K01593	-	GO:0016830//carbon-carbon lyase activity;GO:0043168//anion binding	GO:0019752//carboxylic acid metabolic process
Unigene0060922	952	174.333	14.9286	15.4163	27.075	3.6658	1.5748	5.6935	19.14	3.6447	-2.39272	9.92936e-08	2.09287e-05	yes	Ddc	Aromatic-L-amino-acid decarboxylase, partial [Zootermopsis nevadensis]	Metabolism	Amino acid metabolism;Global and overview maps	ko01100//tMetabolic pathways;ko00380//Tryptophan metabolism ;ko00350//Tyrosine metabolism ;ko00360//Phenylalanine metabolism	K01593	-	-	-
Unigene0060923	7	25	0.372	0.2692	0.607	1.5223	1.2877	1.7955	0.416067	1.53517	1.88351	0.00067299	0.0335848	yes	--	--	-	-	-	-	-	-	-
Unigene0060989	274.333	629.667	2.1647	2.0779	3.1752	5.9953	5.1137	6.2367	2.4726	5.7819	1.22551	4.02029e-05	0.00377193	yes	--	--	-	-	-	-	-	-	-
Unigene0060996	2037	258.333	10.0161	8.2276	8.1926	0.8959	1.0889	1.379	8.8121	1.12127	-2.97436	6.6337e-23	1.54596e-19	yes	CAT	Catalase [Zootermopsis nevadensis]	Metabolism;Organismal Systems;Cellular Processes;Environmental Information Processing	Signal transduction;Amino acid metabolism;Aging;Carbohydrate metabolism;Transport and catabolism;Global and overview maps	ko01200//Carbon metabolism;ko04212//Longevity regulating pathway - worm ;ko04146//Peroxisome ;ko04068//FoxO signaling pathway ;ko04213//Longevity regulating pathway - multiple species ;ko00630//Glyoxylate and dicarboxylate metabolism ;ko00380//Tryptophan metabolism	K03781	GO:0016020//membrane	GO:0016209//antioxidant activity;GO:0016787//hydrolase activity;GO:0043169//cation binding;GO:0046906//tetrapyrrole binding	GO:0006950//response to stress;GO:0007154//cell communication;GO:0030908//protein splicing;GO:0042743//hydrogen peroxide metabolic process;GO:0044707//single-multicellular organism process;GO:0044710//single-organism metabolic process
Unigene0061309	3804.33	8296.67	25.6683	31.6618	27.5058	57.9794	46.6597	81.2205	28.2786	61.9532	1.13147	7.51649e-05	0.00621468	yes	DUSP14	Dual specificity protein phosphatase 14 [Zootermopsis nevadensis]	-	-	-	-	-	GO:0016787//hydrolase activity	GO:0016311//dephosphorylation
Unigene0061355	7700.67	15429.7	28.3726	28.1599	31.9534	61.5662	61.4197	54.8378	29.4953	59.2746	1.00693	4.18996e-05	0.00388531	yes	--	--	-	-	-	-	-	-	-
Unigene0061358	550.667	1443	1.8543	1.4516	3.605	5.8772	6.4687	6.3524	2.30363	6.23277	1.43596	4.58738e-05	0.00417478	yes	--	PREDICTED: protein NDNF [Anoplophora glabripennis]	-	-	-	-	-	-	-
Unigene0061439	0	448.667	0	0	0	0.2313	0	40.7315	0.001	13.6543	13.7371	4.49094e-06	0.000604247	yes	--	hypothetical protein L798_02772 [Zootermopsis nevadensis]	-	-	-	-	-	-	-
Unigene0061564	212.667	616	3.7457	4.6649	8.4815	14.2294	18.2019	17.7196	5.6307	16.717	1.56993	9.11649e-06	0.00109856	yes	--	hypothetical protein L798_08243 [Zootermopsis nevadensis]	-	-	-	-	-	-	-
Unigene0061566	265	752.667	3.7216	3.9914	9.4725	14.5103	19.4108	16.4542	5.7285	16.7918	1.55152	5.9104e-05	0.00508577	yes	--	--	-	-	-	-	-	-	-
Unigene0061594	624	1685	5.7064	4.9543	7.7174	17.6993	16.0862	16.6399	6.12603	16.8085	1.45616	2.52043e-07	4.71683e-05	yes	--	PREDICTED: anosmin-1 [Anoplophora glabripennis]	-	-	-	-	-	-	-
Unigene0061673	680.667	1577.67	5.0749	4.5324	5.6376	11.9109	12.753	10.846	5.08163	11.8366	1.21989	3.68411e-06	0.000513592	yes	--	--	-	-	-	-	-	-	-
Unigene0061675	8.33333	38	0.138	0.0999	0.307	0.7002	0.9119	0.9753	0.181633	0.862467	2.24744	2.00669e-05	0.00213118	yes	--	--	-	-	-	-	-	-	-
Unigene0061723	207.333	451	14.5687	14.3396	12.9667	29.4886	38.5645	21.9702	13.9583	30.0078	1.10421	0.000360013	0.021044	yes	--	--	-	-	-	-	-	-	-
Unigene0061786	104.333	41.3333	3.2576	4.2872	2.753	1.6483	0.8077	1.5997	3.4326	1.3519	-1.34431	0.000468467	0.0255803	yes	--	endonuclease-reverse transcriptase [Blattella germanica]	-	-	-	-	-	-	-
Unigene0061813	40.3333	11.6667	1.1761	1.896	1.2371	0.5951	0.2355	0.4055	1.4364	0.412033	-1.80162	0.000269924	0.0167116	yes	--	--	-	-	-	-	-	-	-
Unigene0061822	64.3333	150.667	1.6088	1.3585	1.841	4.1134	4.3396	2.8526	1.60277	3.76853	1.23344	0.000199726	0.0132854	yes	--	--	-	-	-	-	-	-	-
Unigene0061855	82.3333	467	1.1854	1.9415	1.7704	8.3084	7.0376	12.6565	1.63243	9.33417	2.5155	2.37417e-12	1.29183e-09	yes	--	--	-	-	-	-	-	-	-
Unigene0061862	49	11	0.7959	0.9601	1.3971	0.3692	0.167	0.1829	1.05103	0.2397	-2.13251	1.44495e-05	0.00160353	yes	--	PREDICTED: sodium- and chloride-dependent GABA transporter 1-like [Neodiprion lecontei]	-	-	-	-	GO:0031224//intrinsic component of membrane	GO:0015291//secondary active transmembrane transporter activity	GO:0044763//single-organism cellular process;GO:0044765//single-organism transport
Unigene0061863	22	4.33333	2.2489	2.9844	2.8912	0.6136	0.4718	0.5169	2.70817	0.5341	-2.34213	0.000115245	0.00862903	yes	--	--	-	-	-	-	-	-	-
Unigene0061886	17874	6468	275.334	290.539	254.008	101.779	84.6614	110.105	273.294	98.8485	-1.46716	8.8541e-09	2.39303e-06	yes	acyp1	acylphosphatase-like protein [Coptotermes formosanus]	Metabolism	Carbohydrate metabolism	ko00620//Pyruvate metabolism	K01512	GO:0016020//membrane	-	-
Unigene0061912	86	21.6667	3.2754	1.3218	2.6573	1.0249	0.301	0.5397	2.41817	0.621867	-1.95924	9.5655e-05	0.00745886	yes	--	--	-	-	-	-	-	-	-
Unigene0061917	294.667	765.667	2.7573	2.7697	2.6544	6.218	7.9071	7.0719	2.72713	7.06567	1.37344	4.51236e-07	8.01934e-05	yes	dos	Protein daughter of sevenless [Zootermopsis nevadensis]	Environmental Information Processing	Signal transduction	ko04013//MAPK signaling pathway - fly	K20231	-	-	-
Unigene0061919	543.667	1163	5.109	5.7916	5.5678	11.4442	12.6049	11.088	5.48947	11.7124	1.09329	2.62928e-05	0.0026663	yes	--	--	-	-	-	-	-	-	-
Unigene0061924	1232.67	554	14.0046	15.6343	16.661	6.7714	6.2321	7.9481	15.4333	6.98387	-1.14395	1.89271e-05	0.0020223	yes	--	--	-	-	-	-	-	-	-
Unigene0061939	799.333	250	10.9387	15.1497	14.6114	4.433	4.4075	3.8665	13.5666	4.23567	-1.6794	4.67313e-09	1.34233e-06	yes	--	--	-	-	-	-	-	-	-
Unigene0061941	130.333	48.3333	3.5268	4.271	2.8009	1.3057	1.3319	1.2347	3.5329	1.29077	-1.45262	1.31984e-05	0.00149149	yes	--	Retrotransposable element, partial [Anoplophora glabripennis]	-	-	-	-	-	-	-
Unigene0061998	9	38.3333	0.1413	0.2302	0.5346	1.284	1.3342	1.3887	0.302033	1.33563	2.14474	4.7269e-05	0.00427353	yes	--	hypothetical protein L798_08833 [Zootermopsis nevadensis]	-	-	-	-	-	-	-
Unigene0062015	907.333	1911.33	3.9541	3.6552	4.1878	8.7744	8.5342	7.6133	3.93237	8.3073	1.07898	2.52182e-05	0.00257636	yes	Rsl1d1	Ribosomal L1 domain-containing protein 1 [Zootermopsis nevadensis]	-	-	-	-	-	-	-
Unigene0062019	1	26.3333	0	0.1457	0	1.406	0.6335	1.4806	0.0485667	1.17337	4.59454	7.97637e-08	1.73568e-05	yes	--	PREDICTED: NAD kinase-like isoform X8 [Halyomorpha halys]	Metabolism	Global and overview maps;Metabolism of cofactors and vitamins	ko01100//tMetabolic pathways;ko00760//Nicotinate and nicotinamide metabolism	K00858	-	-	-
Unigene0062097	2.33333	20	0.3084	0.1674	0.0686	1.0601	1.674	1.834	0.181467	1.5227	3.06886	2.8585e-05	0.00284962	yes	--	AGAP007949-PA [Anopheles gambiae str. PEST] [Anopheles gambiae]	-	-	-	-	-	-	-
Unigene0062139	2	255.333	0.0238	0.0516	0	0.0467	0.0224	9.3421	0.0251333	3.13707	6.96367	8.1513e-05	0.00658905	yes	--	Beadex/dlmo protein [Daphnia magna]	-	-	-	-	-	-	-
Unigene0062211	1440.33	2912.33	6.398	6.6077	7.0749	13.3627	13.6123	13.7492	6.69353	13.5747	1.02008	3.90898e-05	0.00367721	yes	PIK3AP1	Phosphoinositide 3-kinase adapter protein 1, partial [Zootermopsis nevadensis]	-	-	-	-	-	-	-
Unigene0062219	619	5957.33	2.8323	3.0284	2.9041	3.1015	3.2115	81.6573	2.9216	29.3234	3.32722	0.000335228	0.0197924	yes	--	LisH domain-containing protein ARMC9 [Zootermopsis nevadensis]	-	-	-	-	-	-	-
Unigene0062221	0	19.3333	0	0	0	0	0.2761	8.4703	0.001	2.91547	11.5095	0.000570119	0.0297374	yes	--	--	-	-	-	-	-	-	-
Unigene0062222	0	67	0	0	0	0	0	8.956	0.001	2.98533	11.5437	0.000255264	0.016078	yes	--	Putative uncharacterized transposon-derived protein F52C9.6, partial [Camponotus floridanus]	-	-	-	-	-	-	-
Unigene0062223	0	58	0	0	0	0	0	5.5368	0.001	1.8456	10.8499	0.000298556	0.0181209	yes	--	--	-	-	-	-	-	-	-
Unigene0062264	1113	370	7.0731	7.4713	6.5857	2.0541	2.8499	2.0573	7.04337	2.32043	-1.60187	1.20854e-08	3.21018e-06	yes	Est-6	Esterase FE4 [Zootermopsis nevadensis]	Metabolism	Xenobiotics biodegradation and metabolism;Global and overview maps	ko01100//tMetabolic pathways;ko00983//Drug metabolism - other enzymes	K01044	-	-	-
Unigene0062290	30.3333	6	1.0725	0.6186	1.2528	0.1646	0.3481	0.0693	0.9813	0.194	-2.33864	0.000205996	0.0136062	yes	--	PREDICTED: troponin C [Vollenhovia emeryi]	-	-	-	-	-	-	-
Unigene0062292	20.6667	2	0.7628	0.5694	1.4851	0.1873	0	0.0986	0.9391	0.0953	-3.30073	6.88316e-05	0.00575998	yes	--	--	-	-	-	-	-	-	-
Unigene0062469	11352.3	23927.7	51.9067	41.6849	61.8128	114.255	119.726	96.789	51.8015	110.257	1.0898	4.46762e-05	0.00408452	yes	Sesn	Sestrin-like protein [Zootermopsis nevadensis]	-	-	-	-	-	-	GO:1902882//regulation of response to oxidative stress
Unigene0062477	1942.33	6906.33	9.5685	9.6465	11.5021	38.8047	42.7341	27.7146	10.239	36.4178	1.83056	4.8805e-11	2.05039e-08	yes	Sox11	Transcription factor Sox-11-A [Zootermopsis nevadensis]	-	-	-	-	-	-	-
Unigene0062564	4728.33	9896.33	67.8227	65.4489	74.9231	152.357	134.876	151.359	69.3982	146.197	1.07495	1.31011e-05	0.00148321	yes	--	--	-	-	-	-	-	-	-
Unigene0062570	0.333333	20.6667	0	0.1451	0	2.4941	2.7759	2.903	0.0483667	2.72433	5.81575	7.60109e-09	2.0817e-06	yes	--	--	-	-	-	-	-	-	-
Unigene0062571	1081.33	3838	4.818	4.3466	4.795	15.5394	16.5122	17.7099	4.6532	16.5872	1.83377	6.68959e-13	3.84309e-10	yes	--	PREDICTED: protein eva-1 isoform X4 [Nicrophorus vespilloides]	-	-	-	-	-	-	-
Unigene0062598	158	501.333	2.6246	2.8301	2.928	9.4641	9.0461	8.0885	2.79423	8.86623	1.66587	2.3252e-09	7.1318e-07	yes	bab1	BTB/POZ domain-containing protein [Reticulitermes flavipes]	-	-	-	-	-	-	-
Unigene0062610	36.6667	254.333	3.9627	3.4061	1.7635	4.7031	7.5604	51.9184	3.0441	21.394	2.81312	0.000151782	0.0107497	yes	--	PREDICTED: involucrin-like [Diuraphis noxia]	-	-	-	-	-	-	-
Unigene0062616	291.333	998	1.8873	1.8744	1.5971	2.893	3.4877	12.2951	1.78627	6.22527	1.80119	0.000199865	0.0132865	yes	--	Chondroitin proteoglycan-2 [Zootermopsis nevadensis]	-	-	-	-	-	GO:0097367//carbohydrate derivative binding	GO:0006022//aminoglycan metabolic process
Unigene0062638	94.6667	34.6667	3.5243	3.448	3.8261	1.864	1.0604	1.0415	3.59947	1.32197	-1.4451	8.79629e-05	0.006978	yes	--	--	-	-	-	-	-	-	-
Unigene0062671	13	39	0.344	0.5229	0.4592	1.6893	1.1367	1.1386	0.442033	1.32153	1.57999	0.000566256	0.0296235	yes	--	--	-	-	-	-	-	-	-
Unigene0062725	21.3333	73	1.6177	1.7564	1.9703	7.192	5.8681	5.2841	1.78147	6.11473	1.77922	3.14991e-06	0.000448744	yes	--	PREDICTED: histone-lysine N-methyltransferase SETMAR-like [Dufourea novaeangliae]	Metabolism	Amino acid metabolism	ko00310//Lysine degradation	K11433	-	-	-
Unigene0062797	184.667	1786.33	1.5472	1.4236	3.9212	25.1523	24.1272	19.7605	2.29733	23.0133	3.32444	1.0164e-15	9.80783e-13	yes	Est-5B	Esterase FE4 [Zootermopsis nevadensis]	-	-	-	-	-	-	-
Unigene0062817	68	283	1.5599	1.4517	1.9173	7.6608	6.8728	6.1467	1.64297	6.89343	2.06892	2.63061e-11	1.17725e-08	yes	--	endonuclease-reverse transcriptase [Blattella germanica]	-	-	-	-	-	-	-
Unigene0062877	1526	3858	9.5993	11.3941	8.3489	19.2494	19.3234	35.6344	9.78077	24.7357	1.33858	2.43455e-05	0.00251214	yes	--	seminal fluid protein [Nilaparvata lugens]	-	-	-	-	-	-	-
Unigene0062886	6	142.333	0.2093	0.0505	0.1449	0.297	0.2196	9.7196	0.1349	3.41207	4.66068	9.1064e-05	0.0071779	yes	--	AAEL005685-PA, partial [Aedes aegypti]	-	-	-	-	-	GO:0016787//hydrolase activity;GO:0097367//carbohydrate derivative binding	GO:0006022//aminoglycan metabolic process;GO:0044238//primary metabolic process
Unigene0062911	493.333	228	39.0633	38.5034	23.1584	17.4828	12.5715	15.8811	33.575	15.3118	-1.13274	0.000397937	0.0226712	yes	--	--	-	-	-	-	-	-	-
Unigene0062948	297	18	9.2595	9.0699	10.9286	0.5931	0.6652	0.5205	9.75267	0.592933	-4.03985	2.57402e-29	1.27172e-25	yes	--	--	-	-	-	-	-	-	-
Unigene0062951	15725.7	1069.67	61.7404	61.6783	52.7274	3.6831	3.3836	4.9232	58.7154	3.99663	-3.87688	1.82268e-39	2.25128e-35	yes	FET3	laccase 1 [Coptotermes formosanus]	-	-	-	-	-	-	GO:0042335//cuticle development
Unigene0062952	155.667	23.3333	2.4445	1.7517	3.162	0.4002	0.3846	0.3371	2.45273	0.373967	-2.71341	1.05198e-12	6.0155e-10	yes	--	laccase 1 [Coptotermes formosanus]	-	-	-	-	-	-	-
Unigene0062957	46.6667	4	2.1564	1.9112	1.9976	0.1297	0.0831	0.3186	2.02173	0.177133	-3.51269	1.20794e-10	4.6918e-08	yes	--	--	-	-	-	-	-	-	-
Unigene0063079	22.3333	2.33333	1.4553	0.7023	1.3432	0	0.2036	0.1673	1.16693	0.123633	-3.23858	2.25905e-05	0.00235664	yes	--	--	-	-	-	-	-	-	-
Unigene0063159	39	11.6667	2.6925	2.0139	2.1834	0.4114	0.6214	1.0521	2.2966	0.694967	-1.72448	0.000324908	0.0193123	yes	--	--	-	-	-	-	-	-	-
Unigene0063227	13.6667	46.6667	0.9384	1.2736	0.9744	4.3013	3.3962	3.0737	1.06213	3.5904	1.75718	4.57143e-05	0.00416402	yes	--	--	-	-	-	-	-	-	-
Unigene0063253	408.333	2033.67	6.9066	9.0446	7.4143	35.2042	36.1456	44.7343	7.7885	38.6947	2.31272	1.98414e-16	2.20784e-13	yes	--	--	-	-	-	-	-	-	-
Unigene0063254	425	2596.67	5.03	6.8016	4.8509	30.9203	32.0892	38.104	5.56083	33.7045	2.59957	1.63952e-19	2.53132e-16	yes	--	AGAP011666-PA, partial [Anopheles gambiae str. PEST] [Anopheles gambiae]	-	-	-	-	-	-	-
Unigene0063308	296.333	833.667	1.5147	1.5022	1.2617	4.325	4.336	3.254	1.4262	3.97167	1.47757	1.84668e-07	3.62628e-05	yes	Vegfc	Platelet-derived growth factor subunit A [Zootermopsis nevadensis]	Environmental Information Processing	Signal transduction	ko04010//MAPK signaling pathway	K04359	-	-	-
Unigene0063374	11	0.666667	1.0289	0.9453	0.634	0.0777	0.0747	0	0.8694	0.0508	-4.09712	0.000257101	0.0161772	yes	--	--	-	-	-	-	-	-	-
Unigene0063537	796	363.333	7.515	11.0847	9.9039	6.1591	3.1141	3.7242	9.5012	4.33247	-1.13292	0.000697173	0.0345136	yes	--	General odorant-binding protein 19a [Zootermopsis nevadensis]	-	-	-	-	-	-	-
Unigene0063545	56.6667	17.3333	0.7621	0.4645	0.9639	0.3414	0.1767	0.166	0.730167	0.228033	-1.67898	0.000373276	0.021605	yes	--	PREDICTED: serine/arginine repetitive matrix protein 1-like, partial [Nicrophorus vespilloides]	-	-	-	-	-	-	-
Unigene0063546	51.3333	10.3333	0.9452	0.8415	1.06	0.26	0.1071	0.2151	0.9489	0.194067	-2.2897	6.55631e-07	0.000111851	yes	--	putative serine/threonine-protein kinase [Zootermopsis nevadensis]	-	-	-	-	-	-	-
Unigene0063547	66.6667	5	1.3499	1.0888	1.3388	0.1136	0.0364	0.1396	1.25917	0.0965333	-3.7053	1.23212e-13	7.9263e-11	yes	--	putative serine/threonine-protein kinase [Zootermopsis nevadensis]	-	-	-	-	-	-	-
Unigene0063568	311.333	628.333	5.6268	7.1	7.2317	14.8945	12.8605	12.5841	6.65283	13.4464	1.01518	0.000250982	0.0158812	yes	hsf1	Heat shock factor protein [Zootermopsis nevadensis]	Organismal Systems	Aging	ko04212//Longevity regulating pathway - worm	K09414	-	-	-
Unigene0063640	78.3333	165.667	0.8514	0.9605	0.7677	1.4988	2.0984	1.8072	0.859867	1.80147	1.06699	0.000619714	0.0316036	yes	E2f7	Transcription factor E2F7 [Zootermopsis nevadensis]	-	-	-	-	-	-	-
Unigene0063644	28	3.33333	3.7682	4.8781	3.4828	0.1424	0.4105	0.8995	4.04303	0.484133	-3.06196	1.62153e-06	0.000249109	yes	--	--	-	-	-	-	-	-	-
Unigene0063818	106.333	266.667	2.6042	3.5651	2.7965	6.6172	9.4874	6.0608	2.9886	7.38847	1.30581	5.40169e-05	0.00474193	yes	--	--	-	-	-	-	-	-	-
Unigene0063881	438.333	1238.33	8.8714	8.3126	8.9955	21.7244	29.4105	22.731	8.7265	24.622	1.49647	4.76389e-08	1.09963e-05	yes	CYP4C1	Cytochrome P450 4C1 [Zootermopsis nevadensis]	-	-	-	-	-	-	-
Unigene0064036	125.333	45.6667	3.9065	5.8488	5.49	1.5752	1.5918	2.4245	5.08177	1.86383	-1.44706	4.17789e-05	0.00387994	yes	--	--	-	-	-	-	-	-	-
Unigene0064070	481.667	1027.33	4.3225	5.0675	7.8368	13.39	13.0218	10.8909	5.74227	12.4342	1.11463	0.000304134	0.0183463	yes	--	--	-	-	-	-	-	-	-
Unigene0064121	24.6667	71.6667	0.5748	0.2868	0.2765	1.1902	1.2321	0.8517	0.379367	1.09133	1.52443	0.000260329	0.0163056	yes	CHIC2	PREDICTED: cysteine-rich hydrophobic domain-containing protein 2 [Neodiprion lecontei]	-	-	-	-	-	-	-
Unigene0064133	5	39	0.2873	0.3119	1.4064	5.3618	4.3401	6.9837	0.668533	5.56187	3.0565	4.5569e-07	8.08532e-05	yes	--	--	-	-	-	-	-	-	-
Unigene0064137	507.667	1711.67	4.0244	3.8395	5.7539	16.8877	16.024	13.5739	4.53927	15.4952	1.77129	9.589e-10	3.16681e-07	yes	--	endonuclease-reverse transcriptase [Blattella germanica]	-	-	-	-	-	-	-
Unigene0064209	0	27.6667	0	0	0	0.0359	0	3.1007	0.001	1.04553	10.03	0.000349177	0.0204886	yes	--	--	-	-	-	-	-	-	-
Unigene0064293	5.66667	1558	0.0644	0.1049	0.1003	24.8048	27.0187	22.0926	0.0898667	24.6387	8.09892	2.28873e-80	2.82692e-75	yes	--	soldier-caste specific protein [Coptotermes formosanus]	-	-	-	-	-	-	-
Unigene0064294	0	55.3333	0	0	0	2.4173	3.1949	2.7578	0.001	2.79	11.446	6.82673e-21	1.17112e-17	yes	--	--	-	-	-	-	-	-	-
Unigene0064332	203.667	407.667	1.7054	1.5593	2.0851	3.359	3.7457	3.7137	1.78327	3.60613	1.01593	0.000328433	0.019475	yes	foxo	FoxO protein [Blattella germanica]	Organismal Systems;Cellular Processes;Environmental Information Processing	Signal transduction;Transport and catabolism;Aging	ko04212//Longevity regulating pathway - worm ;ko04068//FoxO signaling pathway ;ko04213//Longevity regulating pathway - multiple species ;ko04137//Mitophagy - animal	K09408	-	-	-
Unigene0064334	1504.33	3381.33	6.5142	6.4938	6.0143	12.9853	14.7412	14.9366	6.34077	14.221	1.1653	3.36354e-06	0.000473715	yes	--	--	-	-	-	-	-	-	-
Unigene0064350	11	43.6667	0.6544	0.7105	0.4368	1.6068	3.8098	1.5229	0.600567	2.31317	1.94547	0.000252682	0.0159479	yes	--	--	-	-	-	-	-	-	-
Unigene0064382	4425.67	12744.7	13.2406	15.1321	13.5676	41.4791	34.7933	44.56	13.9801	40.2775	1.5266	2.32694e-09	7.1318e-07	yes	tubb1	beta-tubulin 4 [Nilaparvata lugens]	Cellular Processes	Transport and catabolism	ko04145//Phagosome	K07375	-	-	-
Unigene0064383	80.3333	20.6667	2.2025	2.0592	2.9132	0.2103	0.722	0.9492	2.39163	0.627167	-1.93108	4.81165e-05	0.00432226	yes	--	--	-	-	-	-	-	-	-
Unigene0064428	36	11.6667	1.0754	1.0729	0.9571	0.1998	0.3018	0.5111	1.03513	0.337567	-1.61657	0.000812174	0.0386871	yes	--	--	-	-	-	-	-	-	-
Unigene0064433	19	0.666667	0.8173	1.4198	2.255	0.1605	0	0	1.49737	0.0535	-4.80674	2.68823e-06	0.000390631	yes	--	--	-	-	-	-	-	-	-
Unigene0064434	105.333	495.667	2.479	2.2166	1.1032	8.9697	12.3734	5.034	1.93293	8.79237	2.18546	1.88045e-07	3.68089e-05	yes	CYP6J1	Cytochrome P450 6j1, partial [Zootermopsis nevadensis]	-	-	-	-	-	-	-
Unigene0064435	10.6667	75	0.5338	0.4742	0.5183	3.0028	6.0475	1.5058	0.508767	3.5187	2.78997	5.97841e-07	0.000102845	yes	CYP6J1	Cytochrome P450 6j1, partial [Zootermopsis nevadensis]	-	-	-	-	-	-	-
Unigene0064436	1009	341	16.6686	15.4741	11.7001	5.3907	5.4565	3.7494	14.6143	4.86553	-1.58671	1.14374e-07	2.36332e-05	yes	CYP6J1	Cytochrome P450 6j1, partial [Zootermopsis nevadensis]	-	-	-	-	-	GO:0005488//binding	-
Unigene0064457	1002	2597	7.102	8.8865	8.011	21.5779	17.705	22.9908	7.99983	20.7579	1.37562	2.43538e-07	4.56458e-05	yes	UGT2B7	UDP-glucuronosyltransferase 2B7, partial [Zootermopsis nevadensis]	Metabolism	Xenobiotics biodegradation and metabolism;Metabolism of cofactors and vitamins;Carbohydrate metabolism;Global and overview maps	ko01100//tMetabolic pathways;ko00983//Drug metabolism - other enzymes ;ko00040//Pentose and glucuronate interconversions ;ko00860//Porphyrin and chlorophyll metabolism ;ko00980//Metabolism of xenobiotics by cytochrome P450 ;ko00982//Drug metabolism - cytochrome P450 ;ko00053//Ascorbate and aldarate metabolism ;ko00830//Retinol metabolism	K00699	-	-	-
Unigene0064475	3	39.3333	0.2017	0.292	0.1197	2.1133	2.7296	2.9905	0.204467	2.61113	3.67474	3.09611e-10	1.10845e-07	yes	--	PREDICTED: monocarboxylate transporter 2 isoform X3 [Diuraphis noxia]	-	-	-	-	-	-	-
Unigene0064477	1835.67	3952.33	9.8974	8.5835	14.1927	23.488	24.0929	24.0312	10.8912	23.8707	1.13208	5.11377e-05	0.0045343	yes	--	hypothetical protein L798_09464 [Zootermopsis nevadensis]	-	-	-	-	-	-	-
Unigene0064495	229.333	542	3.9367	4.5485	5.6586	11.993	12.9191	8.623	4.7146	11.1784	1.2455	4.65321e-05	0.00421959	yes	--	--	-	-	-	-	-	-	-
Unigene0064507	443.333	1182.67	4.0363	3.8897	4.6496	13.0888	11.6695	8.8694	4.19187	11.2092	1.41902	5.43362e-07	9.43929e-05	yes	--	THAP domain-containing protein 9, partial [Stegodyphus mimosarum]	-	-	-	-	-	-	-
Unigene0064547	250.667	95.6667	4.5269	3.9321	3.1955	1.6099	1.4296	1.3724	3.88483	1.47063	-1.40142	4.13966e-06	0.000565609	yes	--	RNA-directed DNA polymerase, partial [Anoplophora glabripennis]	-	-	-	-	-	-	-
Unigene0064593	150.667	66	1.7977	2.3198	2.4263	0.9408	0.8765	1.0669	2.18127	0.9614	-1.18196	0.000172921	0.0118657	yes	--	--	-	-	-	-	-	-	-
Unigene0064594	6311.67	3109.67	238.774	272.466	217.59	142.857	102.063	111.898	242.943	118.939	-1.03039	9.4463e-05	0.00738455	yes	--	chemosensory protein [Blattella germanica]	-	-	-	-	-	-	-
Unigene0064626	77.3333	30.3333	3.9432	6.32	4.2338	1.2295	2.0092	2.3954	4.83233	1.87803	-1.3635	0.000661722	0.0331572	yes	--	--	-	-	-	-	-	-	-
Unigene0064678	26.3333	88.3333	1.3128	1.7104	1.1217	5.5188	3.2721	4.997	1.38163	4.59597	1.73399	7.58007e-06	0.000944756	yes	--	--	-	-	-	-	-	-	-
Unigene0064712	27	76.3333	0.8166	1.009	0.4762	2.2128	1.8876	2.272	0.767267	2.12413	1.46907	0.000169378	0.0117137	yes	--	PREDICTED: transcription factor Adf-1-like isoform X1 [Ceratina calcarata]	-	-	-	-	-	-	-
Unigene0064745	56	11	1.6502	1.519	2.6501	0.4228	0.4403	0.2969	1.93977	0.386667	-2.32672	6.02787e-07	0.000103551	yes	--	--	-	-	-	-	-	-	-
Unigene0064764	28	2.33333	1.987	1.0787	1.7164	0.1148	0.2759	0	1.59403	0.130233	-3.61351	7.75431e-07	0.000129604	yes	--	--	-	-	-	-	-	-	-
Unigene0064770	12.3333	0.666667	0.8813	1.3919	0.7131	0	0.1513	0	0.995433	0.0504333	-4.30288	0.000124475	0.00917884	yes	--	--	-	-	-	-	-	-	-
Unigene0064873	39	1.33333	2.5778	2.1691	2.6385	0	0.2434	0	2.4618	0.0811333	-4.92327	8.34721e-12	4.17411e-09	yes	--	UDP-glucuronosyltransferase 2B5 [Zootermopsis nevadensis]	Metabolism	Metabolism of cofactors and vitamins;Xenobiotics biodegradation and metabolism;Global and overview maps;Carbohydrate metabolism	ko01100//tMetabolic pathways;ko00983//Drug metabolism - other enzymes ;ko00040//Pentose and glucuronate interconversions ;ko00860//Porphyrin and chlorophyll metabolism ;ko00980//Metabolism of xenobiotics by cytochrome P450 ;ko00982//Drug metabolism - cytochrome P450 ;ko00053//Ascorbate and aldarate metabolism ;ko00830//Retinol metabolism	K00699	-	GO:0016757//transferase activity, transferring glycosyl groups	-
Unigene0064889	164	329.333	5.0804	3.8164	5.2842	9.5451	9.6768	9.5324	4.727	9.58477	1.01982	0.000397305	0.0226611	yes	--	--	-	-	-	-	-	-	-
Unigene0064892	41.3333	117	0.761	1.2019	0.8826	2.605	3.4402	1.8606	0.9485	2.63527	1.47423	7.92836e-05	0.00645516	yes	--	--	-	-	-	-	-	-	-
Unigene0064920	699.333	145.667	11.2897	11.9288	9.9489	2.3807	0.9786	3.6286	11.0558	2.3293	-2.24684	9.48278e-08	2.00559e-05	yes	--	--	-	-	-	-	-	-	-
Unigene0064921	431679	171114	15526.9	15263.1	12618.4	6760.57	4770.95	5596.57	14469.5	5709.36	-1.34161	3.97118e-07	7.18156e-05	yes	--	hypothetical protein [Coptotermes formosanus]	-	-	-	-	-	-	-
Unigene0064937	19.6667	69.6667	0.5632	2.0179	0.802	4.3702	3.8816	3.3206	1.1277	3.85747	1.77427	0.000199545	0.0132854	yes	--	--	-	-	-	-	-	-	-
Unigene0065053	3871.67	1126	38.2782	41.2374	28.1964	9.8855	10.2478	10.8332	35.904	10.3222	-1.7984	4.03133e-11	1.72892e-08	yes	SG1	carboxylesterase-6-like protein, partial [Coptotermes formosanus]	Metabolism	Lipid metabolism	ko00564//Glycerophospholipid metabolism	K01049	-	-	-
Unigene0065066	22.6667	6	1.696	1.7577	1.7153	0.6815	0.2911	0.3987	1.723	0.4571	-1.91434	0.000898571	0.0413668	yes	--	PREDICTED: receptor-type tyrosine-protein phosphatase epsilon-like [Hydra vulgaris]	-	-	-	-	-	-	-
Unigene0065081	43.3333	170.667	1.138	1.0651	0.3842	3.1991	2.4452	4.3431	0.862433	3.32913	1.94866	6.23711e-06	0.000804151	yes	--	--	-	-	-	-	-	-	-
Unigene0065093	2029	799.333	13.4113	16.8831	11.2373	6.0529	7.2953	2.5794	13.8439	5.3092	-1.38268	0.000217765	0.0142464	yes	slc5a8	Sodium-coupled monocarboxylate transporter 1, partial [Zootermopsis nevadensis]	-	-	-	-	-	-	-
Unigene0065114	356	795.667	1.9329	1.6504	2.8728	4.9153	5.3684	4.3869	2.15203	4.8902	1.18419	0.000106522	0.00809166	yes	Sema5b	Semaphorin-5B [Zootermopsis nevadensis]	-	-	-	-	-	-	-
Unigene0065153	47.3333	130.333	0.6584	0.8737	1.0092	2.6407	2.0721	2.3458	0.8471	2.35287	1.47382	1.02242e-05	0.00120385	yes	--	Thyroid adenoma-associated protein-like protein [Zootermopsis nevadensis]	-	-	-	-	-	-	-
Unigene0065154	775.667	1832.67	5.2605	5.7713	4.8475	12.87	12.4618	11.9507	5.2931	12.4275	1.23135	1.64684e-06	0.000251744	yes	Tbl3	Transducin beta-like protein 3 [Zootermopsis nevadensis]	Genetic Information Processing	Translation	ko03008//Ribosome biogenesis in eukaryotes	K14555	-	-	-
Unigene0065165	95045.7	34584.3	545.751	496.327	516.026	185.45	157.893	227.394	519.368	190.246	-1.44889	3.01168e-08	7.29388e-06	yes	FHL2	Four and a half LIM domains protein 2, partial [Zootermopsis nevadensis]	-	-	-	-	-	-	-
Unigene0065193	214.667	600.667	5.5533	5.8866	5.3175	16.3121	15.754	14.619	5.5858	15.5617	1.47816	5.42632e-08	1.24342e-05	yes	--	PREDICTED: otopetrin-2-like isoform X3 [Bemisia tabaci]	-	-	-	-	-	-	-
Unigene0065328	502.333	88.6667	9.2661	12.7208	11.201	2.3628	1.5141	1.9814	11.0626	1.95277	-2.5021	6.28558e-15	5.2457e-12	yes	ADAMTS18	A disintegrin and metalloproteinase with thrombospondin motifs 7, partial [Zootermopsis nevadensis]	-	-	-	-	-	-	-
Unigene0065385	2489.67	1172.67	12.1599	11.0101	13.0516	5.5076	4.3034	7.4944	12.0739	5.76847	-1.06563	0.000225822	0.0146725	yes	--	endonuclease-reverse transcriptase [Blattella germanica]	-	-	-	-	-	-	-
Unigene0065387	6145.33	13724.7	23.4702	26.1058	29.6007	58.5768	62.0296	56.946	26.3922	59.1841	1.1651	3.20548e-06	0.000455086	yes	HSD17B13	Epidermal retinal dehydrogenase 2 [Zootermopsis nevadensis]	-	-	-	-	-	-	-
Unigene0065389	1.66667	22.6667	0	0	0.6537	1.4428	1.2481	7.4449	0.2179	3.3786	3.95469	0.000408415	0.0231295	yes	--	--	-	-	-	-	-	-	-
Unigene0065396	414	146.667	2.5513	2.1285	2.0889	0.9167	0.6361	0.8511	2.25623	0.8013	-1.4935	5.60611e-07	9.71163e-05	yes	--	AGAP002718-PB [Anopheles gambiae str. PEST] [Anopheles gambiae]	-	-	-	-	-	-	-
Unigene0065410	5287.33	10719	11.1761	10.5323	12.2358	23.9123	22.482	22.7929	11.3147	23.0624	1.02734	2.70927e-05	0.0027229	yes	CdGAPr	PREDICTED: GTPase-activating protein CdGAPr isoform X1 [Cephus cinctus]	-	-	-	-	-	-	-
Unigene0065443	76.3333	17	2.8734	2.0315	2.5871	0.3938	0.7571	0.5184	2.49733	0.556433	-2.16611	1.6916e-07	3.34836e-05	yes	--	--	-	-	-	-	-	-	-
Unigene0065622	52.6667	149.333	2.2696	1.9931	1.0397	4.1307	4.1596	6.5595	1.76747	4.94993	1.48573	0.000121272	0.00899095	yes	--	--	-	-	-	-	-	-	-
Unigene0065672	93	3	2.0408	0.8957	2.8405	0.0853	0.082	0.0225	1.92567	0.0632667	-4.92777	1.36087e-14	1.05715e-11	yes	--	--	-	-	-	-	-	-	-
Unigene0065673	380.667	44.6667	8.5196	5.1526	11.1629	1.0654	0.9601	0.9584	8.27837	0.994633	-3.05711	8.67401e-16	8.43598e-13	yes	--	--	-	-	-	-	-	-	-
Unigene0065674	490.667	73	7.3076	4.5815	10.9216	1.3339	0.7937	1.388	7.60357	1.17187	-2.69787	1.94589e-11	9.03557e-09	yes	--	--	-	-	-	-	-	-	-
Unigene0065676	36.6667	3.33333	1.7695	0.8234	1.8749	0	0	0.4358	1.48927	0.145267	-3.35783	6.76201e-05	0.0056817	yes	--	--	-	-	-	-	-	-	-
Unigene0065685	5351	2486.33	18.9317	21.9911	23.6329	10.639	9.832	9.6196	21.5186	10.0302	-1.10123	1.18478e-05	0.00136893	yes	--	BAI1-associated protein 3 [Zootermopsis nevadensis]	-	-	-	-	-	-	-
Unigene0065708	422	61	26.2271	21.0051	15.6212	2.6936	3.0599	3.2492	20.9511	3.0009	-2.80356	8.2187e-17	9.39938e-14	yes	--	--	-	-	-	-	-	-	-
Unigene0065710	146.333	38	5.9902	4.7336	4.6375	1.0793	1.4055	1.5032	5.12043	1.32933	-1.94556	7.80962e-09	2.12468e-06	yes	CYP6J1	Cytochrome P450 6j1, partial [Zootermopsis nevadensis]	-	-	-	-	-	GO:0005488//binding	-
Unigene0065723	108.333	23	3.0919	1.4547	2.0181	0.3644	0.6617	0.3625	2.18823	0.462867	-2.2411	2.12415e-07	4.07398e-05	yes	--	--	-	-	-	-	-	-	-
Unigene0065738	43.3333	14.3333	1.7645	1.4369	1.1779	0.5333	0.4485	0.4563	1.45977	0.479367	-1.60654	0.000223463	0.0145345	yes	--	--	-	-	-	-	-	-	-
Unigene0065755	1348.67	3131.67	7.0856	6.7038	8.5781	19.2889	20.2292	12.5214	7.45583	17.3465	1.2182	2.34398e-05	0.00243496	yes	AAEL000263	PREDICTED: zinc finger protein jing [Cerapachys biroi]	-	-	-	-	-	-	-
Unigene0065953	128.667	375.333	6.7818	7.9156	6.8912	26.5896	21.9299	13.7959	7.1962	20.7718	1.52932	4.08453e-06	0.000559593	yes	--	--	-	-	-	-	-	-	-
Unigene0066004	61770.3	23452	1939.45	1822.74	1901.9	791.193	696.35	663.996	1888.03	717.18	-1.39648	1.64844e-08	4.32286e-06	yes	--	--	-	-	-	-	-	-	-
Unigene0066005	290.667	1119.67	9.5547	8.8681	8.1474	31.0609	27.5281	44.2186	8.85673	34.2692	1.95207	7.98506e-11	3.22312e-08	yes	--	--	-	-	-	-	-	-	-
Unigene0066006	203.667	756.333	8.8372	11.1302	7.0396	29.5558	27.0327	42.9621	9.00233	33.1835	1.8821	6.50912e-09	1.81895e-06	yes	--	--	-	-	-	-	-	-	-
Unigene0066008	323	78.3333	4.0582	2.6413	3.7596	0.7711	0.8561	0.9379	3.48637	0.855033	-2.02767	2.50098e-10	9.0781e-08	yes	--	--	-	-	-	-	-	-	-
Unigene0066040	57	147	1.347	1.5235	1.8233	3.8039	4.8221	3.5123	1.5646	4.0461	1.37074	2.4645e-05	0.00253458	yes	--	--	-	-	-	-	-	-	-
Unigene0066062	42.6667	118.667	1.2436	0.8401	1.3528	3.963	3.3657	2.3154	1.1455	3.2147	1.48871	4.65636e-05	0.00421959	yes	--	--	-	-	-	-	-	-	-
Unigene0066160	1090	2400	7.2151	6.6426	7.7216	15.3835	16.1657	16.214	7.1931	15.9211	1.14625	5.5546e-06	0.000727547	yes	Ptchd3	Patched domain-containing protein 3 [Zootermopsis nevadensis]	-	-	-	-	-	-	-
Unigene0066235	226.333	588	2.2223	2.0335	1.7706	6.1172	5.4908	3.893	2.0088	5.167	1.36299	5.9963e-06	0.000778793	yes	--	Noggin-2 [Zootermopsis nevadensis]	Environmental Information Processing	Signal transduction	ko04350//TGF-beta signaling pathway	K04658	-	-	-
Unigene0066333	51	542.333	0.4295	0.433	0.6553	0.4319	0.7723	15.9077	0.505933	5.70397	3.49495	0.000363045	0.0211776	yes	nrf-6	Nose resistant to fluoxetine protein 6 [Zootermopsis nevadensis]	-	-	-	-	-	-	-
Unigene0066418	2372.33	5511.67	6.925	6.4447	8.1364	18.1009	16.6049	15.621	7.1687	16.7756	1.22658	1.42947e-06	0.00022293	yes	Mical	PREDICTED: protein-methionine sulfoxide oxidase Mical isoform X10 [Cephus cinctus]	-	-	-	-	-	-	-
Unigene0066443	201.667	28.6667	3.9844	1.9353	4.2773	0.3948	0.5775	0.5061	3.399	0.4928	-2.78604	1.2028e-11	5.89537e-09	yes	--	--	-	-	-	-	-	-	-
Unigene0066507	474.333	60	31.9543	35.7216	34.4655	2.5023	5.2228	5.195	34.0471	4.3067	-2.98288	4.99206e-17	5.81693e-14	yes	--	--	-	-	-	-	-	-	-
Unigene0066639	29	118	2.7106	1.2486	2.9243	9.0361	9.5386	10.1105	2.2945	9.56173	2.05909	7.12611e-08	1.57456e-05	yes	--	--	-	-	-	-	-	-	-
Unigene0066653	157.667	348.333	1.7609	2.0412	2.3332	4.5775	5.2625	3.7249	2.0451	4.52163	1.14467	0.000123273	0.00910651	yes	--	hypothetical protein g.27995, partial [Graphocephala atropunctata]	-	-	-	-	-	-	-
Unigene0066697	14.6667	2	0.4291	0.3562	0.3145	0.0744	0.0715	0	0.3666	0.0486333	-2.91419	0.00050561	0.0270977	yes	--	--	-	-	-	-	-	-	-
Unigene0066736	32.6667	1.66667	4.0762	4.7112	3.979	0.2583	0.1241	0.272	4.25547	0.218133	-4.28604	1.75378e-10	6.6244e-08	yes	--	hypothetical protein [Coptotermes formosanus]	-	-	-	-	-	-	-
Unigene0066754	119	51.6667	5.2098	4.6928	3.7782	2.6154	1.6031	1.6765	4.56027	1.965	-1.21459	0.000465559	0.0254844	yes	--	--	-	-	-	-	-	-	-
Unigene0066934	1683.67	3463.33	11.4155	13.0326	12.6109	21.8696	22.279	32.5368	12.353	25.5618	1.04913	0.000132589	0.00962773	yes	--	--	-	-	-	-	-	-	-
Unigene0066963	523	1090.67	4.0582	3.5215	4.6571	8.1447	8.8319	8.7836	4.07893	8.58673	1.07392	5.91239e-05	0.00508577	yes	--	--	-	-	-	-	-	-	-
Unigene0066975	78.6667	239	3.6509	4.8649	10.1915	16.7076	21.3866	20.5126	6.23577	19.5356	1.64747	3.84784e-05	0.00363353	yes	--	--	-	-	-	-	-	-	-
Unigene0067065	194.667	39.3333	6.0895	4.4364	4.6456	0.958	1.0702	1.0362	5.05717	1.02147	-2.30769	3.37659e-12	1.75975e-09	yes	--	endonuclease-reverse transcriptase [Blattella germanica]	-	-	-	-	-	-	-
Unigene0067080	0	145	0	0	0	0	6.7639	0	0.001	2.25463	11.1387	0.000125503	0.0092381	yes	hsp-1	cytosolic heat shock protein 70 [Trichomonas vaginalis G3]	Organismal Systems;Cellular Processes;Environmental Information Processing;Genetic Information Processing	Transport and catabolism;Transcription;Aging;Folding, sorting and degradation;Signal transduction	ko04141//Protein processing in endoplasmic reticulum ;ko04144//Endocytosis ;ko03040//Spliceosome ;ko04010//MAPK signaling pathway ;ko04213//Longevity regulating pathway - multiple species	K03283	-	-	-
Unigene0067098	868.667	393	19.1832	18.3877	13.5818	6.0031	8.6182	8.2795	17.0509	7.6336	-1.15941	8.3353e-05	0.0067027	yes	CYP6B1	cytochrome P450, partial [Coptotermes formosanus]	-	-	-	-	-	-	-
Unigene0067109	957.333	2214	16.2518	16.2674	17.2572	35.1287	45.3821	34.3862	16.5921	38.299	1.20681	4.92743e-06	0.000656069	yes	spon1	Spondin-1 [Zootermopsis nevadensis]	-	-	-	-	-	-	-
Unigene0067123	913	437.667	13.6372	15.8856	10.4724	5.5417	6.2375	7.1814	13.3317	6.3202	-1.07682	0.000190142	0.0127846	yes	--	Mu-type opioid receptor [Zootermopsis nevadensis]	Environmental Information Processing	Signaling molecules and interaction	ko04080//Neuroactive ligand-receptor interaction	K04170	-	-	-
Unigene0067148	85	20.3333	9.0799	7.1023	8.2552	1.6303	2.3044	1.9188	8.1458	1.95117	-2.06172	4.38737e-08	1.02634e-05	yes	--	endonuclease-reverse transcriptase [Blattella germanica]	-	-	-	-	-	-	-
Unigene0067188	533.667	1287.67	2.8103	2.439	2.032	5.7548	7.0335	4.5523	2.4271	5.7802	1.25189	1.82018e-05	0.00195836	yes	--	--	-	-	-	-	-	-	-
Unigene0067430	90.6667	25.3333	2.9	2.9812	2.4438	0.8788	0.2913	1.1807	2.775	0.7836	-1.8243	5.00342e-05	0.00445564	yes	--	--	-	-	-	-	-	-	-
Unigene0067549	1233.67	3156.33	4.7598	3.9898	4.407	11.226	11.3164	11.2046	4.38553	11.249	1.35897	7.44544e-08	1.63054e-05	yes	KEAP1	Kelch-like ECH-associated protein 1 [Zootermopsis nevadensis]	Genetic Information Processing	Folding, sorting and degradation	ko04120//Ubiquitin mediated proteolysis	K10456	-	-	-
Unigene0067588	236.667	753.667	1.014	1.156	1.3537	3.7398	4.8392	2.6168	1.17457	3.73193	1.66779	2.2799e-07	4.325e-05	yes	Ush1g	PREDICTED: Usher syndrome type-1G protein homolog isoform X1 [Athalia rosae]	-	-	-	-	-	-	-
Unigene0067593	152	40	5.6694	7.9977	5.1933	1.5446	1.2893	2.0974	6.2868	1.64377	-1.93532	7.2858e-08	1.6061e-05	yes	--	--	-	-	-	-	-	-	-
Unigene0067665	2602.67	6331.67	23.0013	22.8872	18.3268	53.8817	41.9699	60.0146	21.4051	51.9554	1.27932	1.89588e-06	0.000286621	yes	to	hemolymph juvenile hormone binding protein (JHBP) [Coptotermes formosanus]	-	-	-	-	-	-	-
Unigene0067709	140.667	31.3333	2.168	2.1031	3.021	0.4015	0.6543	0.5882	2.4307	0.548	-2.14912	2.82424e-09	8.50818e-07	yes	--	Troponin I transcript variant A [Operophtera brumata]	-	-	-	-	-	-	-
Unigene0067710	236.667	21.6667	5.097	3.0395	5.1723	0.5499	0.5104	0.1598	4.43627	0.4067	-3.44731	2.44884e-14	1.78975e-11	yes	wupA	Troponin I [Zootermopsis nevadensis]	-	-	-	-	-	-	-
Unigene0067788	462	197.667	4.2276	3.7478	3.9179	1.7552	1.6459	1.6951	3.96443	1.69873	-1.22266	6.98185e-06	0.000884485	yes	--	--	-	-	-	-	-	-	-
Unigene0067793	1197.67	5248.67	4.3694	4.5394	5.7868	24.4255	23.312	16.9689	4.89853	21.5688	2.13852	4.59066e-14	3.22168e-11	yes	Suco	PREDICTED: SUN domain-containing ossification factor [Camponotus floridanus]	-	-	-	-	-	-	-
Unigene0067801	45	13	4.3173	3.5904	4.2513	1.4436	1.1274	0.9501	4.053	1.1737	-1.78793	4.36681e-05	0.00401913	yes	--	--	-	-	-	-	-	-	-
Unigene0067856	815.667	78.6667	62.9223	58.0118	63.1569	6.6916	3.6858	7.6011	61.3637	5.99283	-3.35607	4.6378e-22	9.5473e-19	yes	--	--	-	-	-	-	-	-	-
Unigene0067857	56948.7	13324.7	160.49	149.476	161.941	37.1885	34.2497	39.5085	157.302	36.9822	-2.08863	9.9184e-17	1.12392e-13	yes	Fam13a	PREDICTED: protein FAM13A [Vollenhovia emeryi]	-	-	-	-	-	-	-
Unigene0067870	143.333	27.3333	8.5843	5.5101	8.5052	1.5909	1.0704	1.7312	7.5332	1.46417	-2.36318	2.2893e-10	8.39059e-08	yes	--	--	-	-	-	-	-	-	-
Unigene0067979	17	1136.33	0.0404	0.1096	0.1034	0.0794	0.0524	17.664	0.0844667	5.93193	6.13398	8.54034e-05	0.00682932	yes	--	Pro-resilin [Zootermopsis nevadensis]	-	-	-	-	-	-	-
Unigene0067983	257	641.667	4.3933	4.0714	5.3662	11.6997	13.1375	9.887	4.6103	11.5747	1.32805	3.81417e-06	0.000526965	yes	--	--	-	-	-	-	-	-	-
Unigene0068008	285.667	136	23.8176	23.2565	20.7006	10.8335	7.7723	13.8061	22.5916	10.804	-1.06422	0.000757538	0.0366931	yes	POLR2H	DNA-directed RNA polymerases I, II, and III subunit RPABC3 [Zootermopsis nevadensis]	Genetic Information Processing;Metabolism	Global and overview maps;Transcription;Nucleotide metabolism	ko01100//tMetabolic pathways;ko00230//Purine metabolism ;ko00240//Pyrimidine metabolism ;ko03020//RNA polymerase	K03016	-	-	GO:0034645//cellular macromolecule biosynthetic process
Unigene0068012	247.667	101	14.9976	18.2256	17.2059	7.7709	4.8714	8.0411	16.8097	6.89447	-1.28578	5.61779e-05	0.00488993	yes	POLR2H	DNA-directed RNA polymerases I, II, and III subunit RPABC3 [Zootermopsis nevadensis]	Genetic Information Processing;Metabolism	Global and overview maps;Transcription;Nucleotide metabolism	ko01100//tMetabolic pathways;ko00230//Purine metabolism ;ko00240//Pyrimidine metabolism ;ko03020//RNA polymerase	K03016	-	-	GO:0034645//cellular macromolecule biosynthetic process
Unigene0068020	41	7.33333	4.5614	3.3719	3.8007	0.4766	0.8247	0.8031	3.91133	0.701467	-2.47921	6.06577e-07	0.000103913	yes	POLR2H	DNA-directed RNA polymerases I, II, and III subunit RPABC3 [Zootermopsis nevadensis]	Genetic Information Processing;Metabolism	Global and overview maps;Nucleotide metabolism;Transcription	ko01100//tMetabolic pathways;ko00230//Purine metabolism ;ko00240//Pyrimidine metabolism ;ko03020//RNA polymerase	K03016	-	-	-
Unigene0068023	118	50.6667	6.5219	5.7429	5.6676	1.9672	3.3454	2.3372	5.97747	2.54993	-1.22907	0.000274458	0.0169245	yes	POLR2H	DNA-directed RNA polymerases I, II, and III subunit RPABC3 [Zootermopsis nevadensis]	Genetic Information Processing;Metabolism	Transcription;Nucleotide metabolism;Global and overview maps	ko01100//tMetabolic pathways;ko00230//Purine metabolism ;ko00240//Pyrimidine metabolism ;ko03020//RNA polymerase	K03016	-	-	GO:0034645//cellular macromolecule biosynthetic process
Unigene0068128	139.333	58.6667	3.8432	3.2232	2.4989	1.2206	1.0646	1.7377	3.18843	1.34097	-1.24957	0.000312903	0.0187068	yes	--	--	-	-	-	-	-	-	-
Unigene0068175	28	78.6667	1.6645	1.9715	2.5589	6.4654	7.0718	3.913	2.06497	5.81673	1.49409	0.000172479	0.0118617	yes	--	--	-	-	-	-	-	-	-
Unigene0068212	34.6667	9.33333	1.5568	1.2335	1.498	0.1653	0.6356	0.3482	1.42943	0.383033	-1.8999	0.000393194	0.0224989	yes	--	--	-	-	-	-	-	-	-
Unigene0068215	50	119.333	0.6229	0.5977	0.8897	1.4514	1.5318	2.1578	0.703433	1.71367	1.2846	0.000240204	0.0153802	yes	TRHR	PREDICTED: growth hormone secretagogue receptor type 1-like isoform X1 [Cimex lectularius]	-	-	-	-	-	GO:0004930//G-protein coupled receptor activity	GO:0007165//signal transduction
Unigene0068282	40.6667	96.3333	0.8572	1.8614	1.5895	3.859	2.7651	3.5836	1.43603	3.40257	1.24453	0.0010866	0.0475085	yes	MED28	Mediator of RNA polymerase II transcription subunit 28 [Zootermopsis nevadensis]	-	-	-	-	-	-	-
Unigene0068296	383.667	900.333	1.8925	2.1639	2.6002	5.0188	5.1535	5.5911	2.21887	5.25447	1.24372	5.85846e-06	0.000764105	yes	--	hypothetical protein L798_14034 [Zootermopsis nevadensis]	-	-	-	-	-	-	-
Unigene0068307	296	671.333	9.7393	9.1892	8.3914	22.2801	19.2421	20.2765	9.10663	20.5996	1.17762	1.27339e-05	0.00145094	yes	--	--	-	-	-	-	-	-	-
Unigene0068399	18.6667	59	0.8372	0.7791	0.6032	2.3102	2.7099	1.8968	0.739833	2.30563	1.63989	4.16866e-05	0.00387428	yes	Rad50	DNA repair protein RAD50 [Zootermopsis nevadensis]	Genetic Information Processing	Replication and repair	ko03440//Homologous recombination ;ko03450//Non-homologous end-joining	K10866	-	-	-
Unigene0068407	34	102.333	0.6555	0.4829	1.1459	2.6212	1.8786	2.6151	0.761433	2.37163	1.63909	4.15845e-05	0.00386771	yes	l(3)mbn	PREDICTED: protein lethal(3)malignant blood neoplasm 1 isoform X1 [Halyomorpha halys]	-	-	-	-	-	-	-
Unigene0068429	503.667	231.333	10.4717	11.1149	10.2503	4.5667	4.8527	5.1841	10.6123	4.86783	-1.12439	3.09704e-05	0.00302396	yes	AKR1B1	1,5-anhydro-D-fructose reductase [Zootermopsis nevadensis]	Metabolism	Carbohydrate metabolism;Global and overview maps;Lipid metabolism;Metabolism of cofactors and vitamins	ko01100//tMetabolic pathways;ko00040//Pentose and glucuronate interconversions ;ko00561//Glycerolipid metabolism ;ko00052//Galactose metabolism ;ko00051//Fructose and mannose metabolism ;ko00790//Folate biosynthesis	K00011	-	-	-
Unigene0068452	434.667	199	3.8167	4.2869	4.8388	1.8993	1.6345	2.4609	4.31413	1.99823	-1.11035	0.000191007	0.0128219	yes	--	Retrotransposable element, partial [Anoplophora glabripennis]	-	-	-	-	-	-	-
Unigene0068468	122.667	17	2.5961	2.5816	3.52	0.5243	0.2291	0.4768	2.89923	0.410067	-2.82174	3.1389e-12	1.64979e-09	yes	--	--	-	-	-	-	-	-	-
Unigene0068507	419.333	851	23.19	17.008	22.7359	46.712	50.41	30.7646	20.978	42.6289	1.02296	0.000790717	0.0379283	yes	--	--	-	-	-	-	-	-	-
Unigene0068515	15.3333	5224	0.1766	0.1491	0.1222	0.1349	0.1667	158.705	0.1493	53.0022	8.47169	1.00354e-05	0.00118614	yes	--	--	-	-	-	-	-	-	-
Unigene0068546	63.3333	11.3333	1.4923	1.9921	1.1757	0.3124	0.2541	0.253	1.55337	0.273167	-2.50755	1.80231e-08	4.66692e-06	yes	--	--	-	-	-	-	-	-	-
Unigene0068588	12.6667	80.3333	1.1543	1.4622	1.0274	8.6924	5.2674	9.0543	1.21463	7.67137	2.65896	7.73258e-10	2.59535e-07	yes	--	--	-	-	-	-	-	-	-
Unigene0068589	23.6667	167.667	1.5144	2.6307	2.8754	16.6594	14.2975	19.319	2.34017	16.7586	2.84022	2.08168e-14	1.5583e-11	yes	--	--	-	-	-	-	-	-	-
Unigene0068590	11550.3	64167	67.7045	77.3346	55.0406	378.494	344.831	377.327	66.6932	366.884	2.45971	5.13836e-20	8.2424e-17	yes	--	endonuclease-reverse transcriptase [Blattella germanica]	-	-	-	-	-	-	-
Unigene0068671	8	31.3333	0.6057	1.0961	0.7188	2.8757	3.1455	3.3417	0.806867	3.12097	1.95159	0.000101715	0.00780817	yes	EXOSC9	Exosome complex exonuclease RRP45 [Zootermopsis nevadensis]	Genetic Information Processing	Folding, sorting and degradation	ko03018//RNA degradation	K03678	-	-	GO:0090304//nucleic acid metabolic process
Unigene0068695	8	0	0.8657	0.47	1.9263	0	0	0	1.08733	0.001	-10.0866	0.000866288	0.0403163	yes	--	--	-	-	-	-	-	-	-
Unigene0068720	0.333333	21.3333	0	0	0.0693	0	4.4087	0.322	0.0231	1.5769	6.09305	0.000979114	0.0440138	yes	--	AAA protein, partial [Oryctes borbonicus]	-	-	-	-	-	-	-
Unigene0068780	5	35.3333	0.6747	0.2442	0.2002	2.1353	3.1849	2.4813	0.373033	2.6005	2.80141	1.23619e-06	0.00019651	yes	--	--	-	-	-	-	-	-	-
Unigene0068811	1	42	0.051	0.0554	0.0454	0	5.878	0.2111	0.0506	2.0297	5.32599	0.000564232	0.0295301	yes	--	--	-	-	-	-	-	-	-
Unigene0068831	13	44.3333	0.4132	0.3106	0.4809	0.9365	1.9205	1.2821	0.401567	1.3797	1.78064	0.000177434	0.0121014	yes	--	--	-	-	-	-	-	-	-
Unigene0068832	382.667	814.333	5.266	4.9504	4.8768	9.3234	10.9757	11.8454	5.03107	10.7148	1.09067	4.86702e-05	0.00436565	yes	--	Alpha-tocopherol transfer protein-like [Zootermopsis nevadensis]	-	-	-	-	-	-	-
Unigene0068936	70	225	0.6525	0.4915	1.5051	3.165	3.6331	1.9833	0.883033	2.92713	1.72895	9.29894e-05	0.00731048	yes	--	--	-	-	-	-	-	-	-
Unigene0068938	5.33333	29.3333	0.542	0.2942	0.5628	2.1294	3.2408	2.4293	0.466333	2.59983	2.47899	1.40319e-05	0.00156421	yes	--	--	-	-	-	-	-	-	-
Unigene0068995	92	23.6667	1.7716	1.3739	2.0793	0.3824	0.6985	0.2618	1.7416	0.447567	-1.96024	4.30507e-06	0.000583273	yes	--	lian-aa1 retrotransposon protein [Lasius niger]	-	-	-	-	-	-	-
Unigene0069002	217.667	502.333	11.699	14.0162	17.1748	35.5958	34.4056	29.6266	14.2967	33.2093	1.21591	2.9182e-05	0.0028872	yes	Nolc1	PREDICTED: nucleolar and coiled-body phosphoprotein 1 isoform X2 [Ceratosolen solmsi marchali]	-	-	-	-	GO:0043232//intracellular non-membrane-bounded organelle	-	GO:0007000//nucleolus organization;GO:0030154//cell differentiation
Unigene0069003	1809.67	3912.67	12.3397	13.8178	15.073	30.8138	30.6266	27.9282	13.7435	29.7895	1.11606	9.51374e-06	0.00113755	yes	--	PREDICTED: nucleolin 1 isoform X2 [Neodiprion lecontei]	-	-	-	-	-	-	-
Unigene0069008	0	82	0	0	0	0	11.1706	0	0.001	3.72353	11.8625	0.000206376	0.013624	yes	GF14D	14-3-3 protein [Coptotermes formosanus]	Environmental Information Processing	Signal transduction	ko04391//Hippo signaling pathway -fly	K06630	-	-	-
Unigene0069009	0	31.3333	0	0	0	0	4.313	0	0.001	1.43767	10.4895	0.000786979	0.0378225	yes	YWHAZ	14-3-3 protein [Coptotermes formosanus]	Organismal Systems;Environmental Information Processing	Aging;Signal transduction	ko04013//MAPK signaling pathway - fly ;ko04212//Longevity regulating pathway - worm ;ko04391//Hippo signaling pathway -fly	K16197	-	-	-
Unigene0069035	241.667	87	3.2898	2.3464	4.0307	1.0816	0.6758	1.8367	3.2223	1.19803	-1.42742	0.0003686	0.0214147	yes	--	--	-	-	-	-	-	-	-
Unigene0069039	193	65.3333	7.7601	8.0572	8.341	2.749	3.1628	2.237	8.05277	2.71627	-1.56786	4.30018e-07	7.6865e-05	yes	--	--	-	-	-	-	-	-	-
Unigene0069059	51	11	3.9823	4.079	3.3437	0.738	0.4256	1.3212	3.80167	0.828267	-2.19846	3.15857e-06	0.000449459	yes	--	--	-	-	-	-	-	-	-
Unigene0069104	22.3333	4.33333	1.4037	1.0551	1.1052	0.2651	0.1019	0.3351	1.188	0.234033	-2.34375	0.000166554	0.0115638	yes	--	--	-	-	-	-	-	-	-
Unigene0069137	229.333	52.6667	9.4496	9.1147	9.9499	2.5276	1.8719	2.1818	9.50473	2.19377	-2.11524	1.3138e-11	6.36369e-09	yes	--	PREDICTED: PDZ and LIM domain protein 3 isoform X2 [Bemisia tabaci]	-	-	-	-	-	-	-
Unigene0069139	334	44	9.9717	8.2331	9.1471	1.3914	1.3112	0.8907	9.1173	1.19777	-2.92826	1.21526e-18	1.66781e-15	yes	--	PREDICTED: PDZ and LIM domain protein 3 isoform X2 [Bemisia tabaci]	-	-	-	-	-	-	-
Unigene0069141	14.3333	1.66667	1.8741	1.6278	1.7792	0.3682	0	0.2585	1.76037	0.2089	-3.07499	0.000282057	0.0173014	yes	--	PREDICTED: PDZ and LIM domain protein 3 isoform X2 [Bemisia tabaci]	-	-	-	-	-	-	-
Unigene0069194	28673.3	7653.67	697.317	647.92	670.571	186.964	159.262	193.934	671.936	180.054	-1.8999	5.77754e-14	3.92095e-11	yes	--	--	-	-	-	-	-	-	-
Unigene0069196	107926	29004.7	333.179	303.097	313.187	86.6292	77.151	92.2812	316.487	85.3538	-1.89062	5.4973e-14	3.77221e-11	yes	--	similar to CG34038 [Papilio xuthus]	-	-	-	-	-	-	-
Unigene0069197	390.333	123	26.8825	28.2366	23.1469	8.603	8.1421	7.7356	26.0887	8.16023	-1.67674	4.74572e-09	1.35687e-06	yes	--	--	-	-	-	-	-	-	-
Unigene0069198	138	47	2.3456	1.5661	1.5958	0.5429	0.56	0.7808	1.83583	0.6279	-1.54783	8.54922e-06	0.00104241	yes	--	--	-	-	-	-	-	-	-
Unigene0069201	133.667	356.333	7.8079	5.8344	4.6601	13.9848	8.1521	27.1264	6.1008	16.4211	1.42848	0.000930318	0.0424329	yes	--	Transposable element Tc3 transposase, partial [Anoplophora glabripennis]	-	-	-	-	-	-	-
Unigene0069255	148	673.333	5.629	5.2265	6.0466	22.1157	23.0538	32.5654	5.63403	25.9116	2.20136	4.86626e-13	2.82186e-10	yes	--	soldier-caste specific protein [Coptotermes formosanus]	-	-	-	-	-	-	-
Unigene0069275	4	19.6667	0.2359	0.064	0.3674	0.695	1.0578	1.7078	0.222433	1.15353	2.37461	0.00087892	0.0406896	yes	--	--	-	-	-	-	-	-	-
Unigene0069359	0.333333	183.667	0	0	0.1256	0	73.4364	0	0.0418667	24.4788	9.19152	0.000285765	0.0174734	yes	--	hypothetical protein, partial [Coptotermes formosanus]	-	-	-	-	-	-	-
Unigene0069360	0	154.667	0	0	0	0	50.1239	0	0.001	16.708	14.0282	0.000119568	0.00890737	yes	--	hypothetical protein, partial [Coptotermes formosanus]	-	-	-	-	-	-	-
Unigene0069361	1.33333	1670	0	0.0844	0	0.0382	91.8662	0.0805	0.0281333	30.6616	10.0899	2.92265e-05	0.00288793	yes	--	--	-	-	-	-	-	-	-
Unigene0069436	452.667	120.667	3.8224	2.5302	3.8196	0.8461	0.8205	1.0899	3.39073	0.918833	-1.88372	2.99215e-09	8.94856e-07	yes	--	--	-	-	-	-	-	-	-
Unigene0069509	452.667	210	5.5943	5.6457	4.8408	2.6183	2.5618	2.2256	5.36027	2.46857	-1.11863	5.14912e-05	0.0045591	yes	UGT2B20	UDP-glucuronosyltransferase 2B1 [Zootermopsis nevadensis]	Metabolism	Global and overview maps;Carbohydrate metabolism;Metabolism of cofactors and vitamins;Xenobiotics biodegradation and metabolism	ko01100//tMetabolic pathways;ko00983//Drug metabolism - other enzymes ;ko00040//Pentose and glucuronate interconversions ;ko00860//Porphyrin and chlorophyll metabolism ;ko00980//Metabolism of xenobiotics by cytochrome P450 ;ko00982//Drug metabolism - cytochrome P450 ;ko00053//Ascorbate and aldarate metabolism ;ko00830//Retinol metabolism	K00699	-	-	-
Unigene0069563	31.3333	200.333	2.2973	2.2172	1.4767	15.7327	15.3033	6.3367	1.99707	12.4576	2.64107	9.22912e-10	3.06434e-07	yes	--	--	-	-	-	-	-	-	-
Unigene0069646	351	1241.67	7.1873	7.9425	7.0803	19.9845	19.5718	39.6861	7.40337	26.4141	1.83506	7.29486e-08	1.6061e-05	yes	PebIII	chemosensory protein [Blattella germanica]	-	-	-	-	-	-	-
Unigene0069662	32	86.6667	1.3531	0.9549	0.9032	3.1232	2.2037	3.394	1.0704	2.90697	1.44136	0.000104219	0.00796079	yes	CENPB	Major centromere autoantigen B, partial [Stegodyphus mimosarum]	-	-	-	-	-	-	-
Unigene0069688	122	579.667	3.2037	2.7082	2.383	11.4632	13.1143	14.7228	2.76497	13.1001	2.24424	5.81448e-14	3.92446e-11	yes	GGPS1	geranylgeranyl diphosphate synthase [Reticulitermes speratus]	Metabolism	Global and overview maps;Metabolism of terpenoids and polyketides	ko01100//tMetabolic pathways;ko00900//Terpenoid backbone biosynthesis	K00804	-	GO:0003824//catalytic activity	-
Unigene0069695	522.333	1408	4.8872	5.2148	6.0653	14.9699	16.756	11.897	5.3891	14.541	1.43201	2.66275e-07	4.96813e-05	yes	CNPY2	Canopy-like protein 2 [Zootermopsis nevadensis]	-	-	-	-	-	-	-
Unigene0069724	1023.67	5741.33	3.1979	3.2846	3.7207	21.0825	22.4268	13.5816	3.40107	19.0303	2.48424	3.30332e-17	3.93256e-14	yes	r	PREDICTED: CAD protein [Athalia rosae]	Metabolism	Amino acid metabolism;Global and overview maps;Nucleotide metabolism	ko01100//tMetabolic pathways;ko00240//Pyrimidine metabolism ;ko00250//Alanine, aspartate and glutamate metabolism	K11540	-	-	-
Unigene0069727	1.66667	26	0.3397	0	0.2016	2.8916	2.7794	3.0451	0.180433	2.90537	4.00918	3.96351e-08	9.37841e-06	yes	r	PREDICTED: CAD protein [Neodiprion lecontei]	Metabolism	Nucleotide metabolism;Global and overview maps;Amino acid metabolism	ko01100//tMetabolic pathways;ko00240//Pyrimidine metabolism ;ko00250//Alanine, aspartate and glutamate metabolism	K11540	-	-	-
Unigene0069750	82	182.667	1.1447	0.9397	1.2673	2.1938	3.2949	1.9926	1.11723	2.49377	1.1584	0.000531521	0.0282005	yes	--	--	-	-	-	-	-	-	-
Unigene0069758	1886.67	3801	4.5576	4.3518	4.5176	9.3366	9.5411	8.142	4.47567	9.00657	1.00887	5.07922e-05	0.00451338	yes	abcb6	ATP-binding cassette sub-family B member 6, mitochondrial [Zootermopsis nevadensis]	Environmental Information Processing	Membrane transport	ko02010//ABC transporters	K05661	-	-	-
Unigene0069763	3564	1683.67	207.169	204.921	187.315	96.7573	85.4013	100.838	199.802	94.3321	-1.08275	1.64664e-05	0.00179827	yes	--	Myosin heavy chain kinase D [Zootermopsis nevadensis]	-	-	-	-	-	-	-
Unigene0069807	96	21.6667	3.9117	2.8578	3.5466	0.3591	0.5177	1.5125	3.4387	0.796433	-2.11024	1.57997e-05	0.00173159	yes	--	PREDICTED: keratin-associated protein 4-4-like [Saccoglossus kowalevskii]	-	-	-	-	-	-	-
Unigene0069813	47228.3	22358.7	230.226	232.142	233.858	119.696	93.1625	117.985	232.075	110.281	-1.07341	1.89001e-05	0.0020223	yes	--	PREDICTED: myosin-10-like isoform X3 [Halyomorpha halys]	-	-	-	-	-	-	-
Unigene0069818	653.333	1368.67	3.2005	2.7984	3.0923	6.2316	6.6629	6.1864	3.0304	6.3603	1.06959	3.13276e-05	0.0030492	yes	--	Angiotensin-converting enzyme [Zootermopsis nevadensis]	-	-	-	-	-	-	-
Unigene0069835	102.667	215	14.3974	10.9557	11.938	30.5792	22.6548	25.0746	12.4304	26.1029	1.07034	0.000474153	0.0258337	yes	--	--	-	-	-	-	-	-	-
Unigene0069883	9791.33	4262.67	33.2954	28.1722	25.5869	11.8191	12.0988	13.9214	29.0182	12.6131	-1.20203	2.62989e-06	0.000384415	yes	--	PREDICTED: serine/arginine repetitive matrix protein 2-like, partial [Halyomorpha halys]	-	-	-	-	-	-	-
Unigene0069901	42.6667	12.6667	2.0743	1.5712	2.3614	0.8529	0.4554	0.499	2.0023	0.602433	-1.73278	0.000203713	0.0134843	yes	--	endonuclease-reverse transcriptase [Blattella germanica]	-	-	-	-	-	-	-
Unigene0069911	313.333	145.667	5.7977	6.2739	5.8116	3.1973	2.4368	2.6697	5.96107	2.76793	-1.10676	0.000115071	0.00862675	yes	--	CLUMA_CG001806, isoform A [Clunio marinus]	-	-	-	-	-	-	-
Unigene0069922	37	86.6667	1.6819	2.0797	1.4138	4.084	4.2785	3.5759	1.72513	3.97947	1.20587	0.000464013	0.0254383	yes	--	--	-	-	-	-	-	-	-
Unigene0069928	181.667	30.3333	2.5074	2.3821	2.4257	0.1606	0.6561	0.3947	2.4384	0.4038	-2.59422	2.43034e-09	7.43029e-07	yes	--	--	-	-	-	-	-	-	-
Unigene0069933	2976.67	7154	15.04	14.7194	16.3442	38.9717	38.2247	33.8223	15.3679	37.0062	1.26785	2.92138e-07	5.41793e-05	yes	Ampd2	AMP deaminase 2 [Zootermopsis nevadensis]	Metabolism	Global and overview maps;Nucleotide metabolism	ko01100//tMetabolic pathways;ko00230//Purine metabolism	K01490	-	-	-
Unigene0069934	77.3333	176	1.1422	1.3021	0.8641	2.6084	2.5207	2.289	1.1028	2.4727	1.16492	0.000197087	0.0131514	yes	--	hypothetical protein L798_15697 [Zootermopsis nevadensis]	Metabolism	Nucleotide metabolism;Global and overview maps	ko01100//tMetabolic pathways;ko00230//Purine metabolism	K01490	-	-	-
Unigene0069937	29	2.33333	0.9867	1.714	1.5368	0.0485	0.1863	0.1021	1.4125	0.1123	-3.65282	8.76959e-08	1.87077e-05	yes	--	--	-	-	-	-	-	-	-
Unigene0069938	0	19.6667	0	0	0	0.1101	0	3.3034	0.001	1.13783	10.1521	0.0004989	0.026827	yes	--	--	-	-	-	-	-	-	-
Unigene0069945	278.333	641.333	2.5582	2.0547	3.1063	5.9501	6.7069	5.3118	2.57307	5.9896	1.21897	3.14681e-05	0.00305805	yes	--	--	-	-	-	-	-	-	-
Unigene0070004	0	104.667	0	0	0	5.0764	7.2031	6.746	0.001	6.34183	12.6307	8.0509e-31	4.52003e-27	yes	--	--	-	-	-	-	-	-	-
Unigene0070009	169	379.333	2.0203	2.1161	1.8298	4.4122	4.7236	4.1671	1.98873	4.4343	1.15686	2.97923e-05	0.00292952	yes	SUCLG2	Succinyl-CoA ligase [GDP-forming] subunit beta, mitochondrial [Zootermopsis nevadensis]	Metabolism	Global and overview maps;Carbohydrate metabolism	ko01100//tMetabolic pathways;ko01200//Carbon metabolism;ko00020//Citrate cycle (TCA cycle) ;ko00640//Propanoate metabolism	K01900	-	-	-
Unigene0070041	169	610	3.2799	3.2524	2.9699	11.0055	9.988	13.3547	3.1674	11.4494	1.8539	1.07813e-10	4.24091e-08	yes	--	--	-	-	-	-	-	-	-
Unigene0070119	1573	4257.33	4.9881	4.1793	7.6648	17.0444	17.7972	11.4014	5.61073	15.4143	1.45801	4.33319e-06	0.000585573	yes	col2a1	PREDICTED: fibril-forming collagen alpha chain-like [Neodiprion lecontei]	Environmental Information Processing	Signaling molecules and interaction	ko04512//ECM-receptor interaction	K19719	-	-	-
Unigene0070154	184	406	2.7215	3.1507	3.0497	4.7827	7.1202	7.8177	2.97397	6.57353	1.14428	0.000185859	0.0125602	yes	--	PREDICTED: tumor necrosis factor receptor superfamily member wengen [Anoplophora glabripennis]	Environmental Information Processing;Cellular Processes	Signal transduction;Cell growth and death	ko04013//MAPK signaling pathway - fly ;ko04391//Hippo signaling pathway -fly ;ko04214//Apoptosis - fly ;ko04215//Apoptosis - multiple species	K16679	-	-	-
Unigene0070156	2627	1299	27.7194	29.1165	19.516	10.5685	11.3861	15.5051	25.4506	12.4866	-1.02732	0.000396892	0.0226611	yes	--	PREDICTED: fibrous sheath CABYR-binding protein-like [Aedes albopictus]	-	-	-	-	-	-	-
Unigene0070157	48.3333	16.3333	1.0001	2.1717	1.2408	0.6251	0.4292	0.4075	1.47087	0.487267	-1.59388	0.00074052	0.0361095	yes	--	--	-	-	-	-	-	-	-
Unigene0070216	92.6667	41.6667	2.9679	3.9661	3.5221	1.6818	1.3651	1.653	3.48537	1.56663	-1.15364	0.000637183	0.0322071	yes	DUSP22	PREDICTED: dual specificity protein phosphatase 15 isoform X3 [Nasonia vitripennis]	-	-	-	-	-	-	-
Unigene0070238	28.3333	2724.67	0.2631	0.2975	0.3512	0.1723	0.238	92.2327	0.303933	30.881	6.66682	5.26824e-05	0.00463796	yes	--	--	-	-	-	-	-	-	-
Unigene0070249	176.333	45.6667	2.8968	1.5726	2.506	0.3723	0.754	0.7001	2.32513	0.6088	-1.93327	7.66783e-07	0.000128332	yes	--	--	-	-	-	-	-	-	-
Unigene0070257	66.6667	10	1.4206	1.0589	1.6418	0.0625	0.2802	0.2851	1.37377	0.209267	-2.71472	5.8626e-08	1.32866e-05	yes	--	--	-	-	-	-	-	-	-
Unigene0070270	4.66667	33	0.6016	0.2613	0.7497	4.964	3.4082	3.3605	0.537533	3.9109	2.86307	9.88629e-07	0.000161522	yes	--	--	-	-	-	-	-	-	-
Unigene0070348	66	257.667	3.5826	3.4135	6.898	18.0975	21.3302	16.033	4.63137	18.4869	1.99699	4.44614e-08	1.03812e-05	yes	--	--	-	-	-	-	-	-	-
Unigene0070457	63.3333	144	2.0878	2.4107	1.7697	3.7107	4.6619	5.793	2.0894	4.72187	1.17627	0.000375268	0.0216527	yes	--	--	-	-	-	-	-	-	-
Unigene0070470	33.6667	3.33333	0.8514	0.9552	1.0104	0.1115	0.1608	0	0.939	0.0907667	-3.37089	1.13605e-07	2.36332e-05	yes	--	--	-	-	-	-	-	-	-
Unigene0070485	631.667	290	7.3673	6.4571	6.8633	3.1496	3.2579	3.0987	6.8959	3.16873	-1.12183	2.72359e-05	0.00273261	yes	--	hypothetical protein g.29338 [Homalodisca liturata]	-	-	-	-	-	-	-
Unigene0070490	0.666667	21.3333	0.1626	0	0	1.9969	1.5355	1.5982	0.0542	1.7102	4.97973	4.23456e-08	9.94357e-06	yes	--	--	-	-	-	-	-	-	-
Unigene0070492	1536	3233.67	5.7298	4.4975	5.0367	11.2989	11.7899	9.0051	5.088	10.698	1.07217	4.96891e-05	0.00444413	yes	ASH1L	PREDICTED: histone-lysine N-methyltransferase ash1 isoform X2 [Cimex lectularius]	Metabolism	Amino acid metabolism	ko00310//Lysine degradation	K06101	-	GO:0005488//binding;GO:0016740//transferase activity	-
Unigene0070589	97.6667	945.333	2.6485	3.3788	3.5064	23.5101	19.2538	51.2625	3.1779	31.3421	3.30196	2.70758e-15	2.40954e-12	yes	--	PREDICTED: pro-resilin [Vollenhovia emeryi]	-	-	-	-	-	-	-
Unigene0070591	150	305.333	2.3437	1.5502	2.038	4.2336	4.4509	3.4273	1.9773	4.03727	1.02985	0.000727919	0.0355976	yes	--	--	-	-	-	-	-	-	-
Unigene0070594	5.33333	81	0.044	0.0956	0.1958	0.9293	1.5788	2.8222	0.1118	1.77677	3.99026	3.86009e-11	1.66706e-08	yes	--	PREDICTED: pro-resilin [Vollenhovia emeryi]	-	-	-	-	-	-	-
Unigene0070646	608.333	81.3333	12.8264	8.1754	13.9841	1.2812	1.2688	2.2487	11.662	1.59957	-2.86606	9.23228e-15	7.50214e-12	yes	--	--	-	-	-	-	-	-	-
Unigene0070651	95.3333	43	4.489	4.3136	5.6026	2.4326	2.1434	1.9747	4.80173	2.18357	-1.13687	0.000719382	0.0353579	yes	hfw	Protein halfway [Zootermopsis nevadensis]	-	-	-	-	-	-	GO:0044699//single-organism process;GO:0050896//response to stimulus
Unigene0070652	164.333	30	3.7283	3.7253	5.4825	0.4511	0.8162	1.1458	4.31203	0.804367	-2.42244	1.3737e-09	4.43009e-07	yes	--	--	-	-	-	-	-	-	-
Unigene0070696	13215.3	2093	55.4507	65.5906	45.8328	7.7576	8.2618	10.1954	55.6247	8.73827	-2.67031	3.18658e-21	5.9635e-18	yes	Cyp6a14	cytochrome P450 [Hodotermopsis sjostedti]	-	-	-	-	-	-	-
Unigene0070710	73.6667	13	6.1232	4.4064	4.9429	1.3987	0.5378	0.8101	5.1575	0.915533	-2.49399	2.05654e-08	5.21589e-06	yes	--	Ubiquitin-associated domain-containing protein 2 [Zootermopsis nevadensis]	-	-	-	-	-	-	-
Unigene0070721	18.6667	62	0.1911	0.3688	0.5858	1.5848	1.3028	0.9882	0.3819	1.29193	1.75826	0.000149693	0.010626	yes	--	--	-	-	-	-	-	-	-
Unigene0070750	22	70	1.0412	0.5878	1.0379	2.8225	3.7354	1.9816	0.888967	2.8465	1.67899	8.18462e-05	0.00660734	yes	cbf5	Centromere/microtubule-binding protein CBF5 [Thelohanellus kitauei]	Genetic Information Processing	Translation	ko03008//Ribosome biogenesis in eukaryotes	K11131	-	-	-
Unigene0070759	0	46	0	0	0	2.1757	1.8514	0.8639	0.001	1.63033	10.671	2.09628e-15	1.93226e-12	yes	--	--	-	-	-	-	-	-	-
Unigene0070760	1.33333	16.3333	0.0942	0	0.0839	0.8794	1.1567	0.195	0.0593667	0.7437	3.647	0.000412301	0.0232112	yes	--	hypothetical protein L798_00379 [Zootermopsis nevadensis]	-	-	-	-	-	-	-
Unigene0070766	6.33333	26.3333	0.0968	0.2101	0.5598	0.9504	1.2333	1.6014	0.2889	1.2617	2.12673	0.000793995	0.0380265	yes	--	--	-	-	-	-	-	-	-
Unigene0070778	22.3333	3009.33	0.4268	0.1854	0.4863	0.6205	0.6931	158.018	0.366167	53.1106	7.18036	7.26372e-06	0.000911973	yes	--	osiris 19 [Danaus plexippus]	-	-	-	-	-	-	-
Unigene0070789	22.3333	59	0.6549	0.6518	0.51	1.367	1.9065	1.4677	0.605567	1.5804	1.38393	0.000370528	0.0214863	yes	--	endonuclease-reverse transcriptase [Eyprepocnemis plorans plorans]	-	-	-	-	-	-	-
Unigene0070819	57.3333	9	1.263	0.8317	1.3636	0.1424	0.1173	0.2998	1.15277	0.1865	-2.62785	8.74372e-08	1.86848e-05	yes	fln	Flightin [Zootermopsis nevadensis]	-	-	-	-	-	-	-
Unigene0070820	99.6667	21.3333	4.3388	3.9174	5.0812	1.0318	0.9486	0.8976	4.4458	0.959333	-2.21234	1.08493e-09	3.54511e-07	yes	--	--	-	-	-	-	-	-	-
Unigene0070821	4446.33	1477.33	99.6831	83.7418	92.8866	31.0151	29.2151	31.9638	92.1038	30.7313	-1.58355	3.83522e-10	1.34959e-07	yes	fln	Flightin [Zootermopsis nevadensis]	-	-	-	-	-	-	-
Unigene0070822	186.667	25.3333	5.6473	4.0562	6.0831	0.5689	0.7656	0.8388	5.2622	0.724433	-2.86074	4.32699e-15	3.7374e-12	yes	--	--	-	-	-	-	-	-	-
Unigene0070836	453.667	47	10.6475	8.0313	9.18	0.6959	0.7476	1.4871	9.28627	0.976867	-3.24887	6.66713e-18	8.4896e-15	yes	--	--	-	-	-	-	-	-	-
Unigene0070854	0	10	0	0	0	1.2685	1.0161	0.8906	0.001	1.0584	10.0477	2.87574e-05	0.00285528	yes	--	--	-	-	-	-	-	-	-
Unigene0070925	0	34.6667	0	0	0	0	0	2.4669	0.001	0.8223	9.68352	0.000616573	0.0314954	yes	--	--	-	-	-	-	-	-	-
Unigene0070949	383.333	2991.67	3.1219	3.3801	3.4013	5.5487	5.9362	68.8346	3.3011	26.7732	3.01977	6.96273e-05	0.00581869	yes	CG3430	Mini-chromosome maintenance complex-binding protein [Papilio xuthus]	-	-	-	-	-	-	-
Unigene0070982	504	1280	3.8296	3.8636	4.4837	11.2201	10.3969	9.4355	4.05897	10.3508	1.35056	3.45759e-07	6.31753e-05	yes	RECK	Reversion-inducing cysteine-rich protein with Kazal motifs, partial [Zootermopsis nevadensis]	-	-	-	-	-	-	-
Unigene0071072	7.33333	29	0.2852	0.5161	1.1846	2.9882	2.603	2.5568	0.661967	2.716	2.03665	0.000363893	0.0211911	yes	--	--	-	-	-	-	-	-	-
Unigene0071078	67.6667	157	1.5945	1.268	1.5991	3.7941	3.5622	3.0431	1.4872	3.46647	1.22087	8.5819e-05	0.00685193	yes	--	--	-	-	-	-	-	-	-
Unigene0071104	74.3333	151.667	1.0664	0.7105	0.8736	1.6783	1.9564	1.7924	0.8835	1.80903	1.03392	0.001052	0.0462577	yes	--	--	-	-	-	-	-	-	-
Unigene0071144	92	26.3333	8.9157	12.8627	11.5225	3.239	1.8449	4.5478	11.1003	3.21057	-1.7897	1.04097e-05	0.00122104	yes	--	--	-	-	-	-	-	-	-
Unigene0071154	17.3333	2	0.902	1.5819	1.1115	0.0681	0.3275	0	1.19847	0.131867	-3.18404	0.000217491	0.014236	yes	--	--	-	-	-	-	-	-	-
Unigene0071156	28.6667	75.6667	0.5877	0.5558	0.4725	1.229	1.2888	1.7453	0.538667	1.42103	1.39948	0.000129694	0.00947138	yes	--	Schwannomin-interacting protein 1 [Papilio xuthus]	-	-	-	-	-	-	-
Unigene0071188	0	24	0	0	0	0.8947	1.419	0.8951	0.001	1.0696	10.0629	1.31183e-10	5.04768e-08	yes	--	--	-	-	-	-	-	-	-
Unigene0071233	78.6667	34	0.9081	1.1503	1.1389	0.419	0.5326	0.427	1.06577	0.459533	-1.21365	0.000544186	0.0286882	yes	--	--	-	-	-	-	-	-	-
Unigene0071252	12	102.667	0	0.3199	1.3113	3.859	3.5702	7.6705	0.543733	5.03323	3.21051	2.50641e-05	0.00256275	yes	--	--	-	-	-	-	-	-	-
Unigene0071444	6606.33	2914.67	29.4713	26.1892	30.8182	12.2811	13.0108	13.0711	28.8262	12.7877	-1.17263	1.95463e-06	0.000294782	yes	--	MKL/myocardin-like protein 2 [Zootermopsis nevadensis]	-	-	-	-	-	-	-
Unigene0071540	14.3333	52	0.2598	0.3254	0.2668	0.9617	1.2451	0.8474	0.284	1.01807	1.84187	1.41729e-05	0.00157851	yes	--	period [Rhyparobia maderae]	Organismal Systems	Environmental adaptation	ko04711//Circadian rhythm - fly	K02633	-	-	GO:0010468//regulation of gene expression;GO:0050794//regulation of cellular process
Unigene0071621	66.3333	23.6667	1.6687	2.3338	1.611	0.5556	0.6408	0.7899	1.87117	0.6621	-1.49882	0.000115968	0.00867585	yes	--	--	-	-	-	-	-	-	-
Unigene0071651	193.333	25	6.3436	6.1801	6.9888	0.8757	0.8741	0.7803	6.50417	0.843367	-2.94713	3.17321e-18	4.12568e-15	yes	--	hypothetical protein L798_07469 [Zootermopsis nevadensis]	-	-	-	-	-	-	-
Unigene0071660	217	527.333	0.995	1.3939	1.6911	2.7301	3.7575	3.5124	1.36	3.33333	1.29336	3.73303e-05	0.00354409	yes	--	IP22107p, partial [Drosophila melanogaster]	-	-	-	-	-	-	-
Unigene0071708	217.333	474	4.2553	4.8835	5.0041	9.3772	11.2824	10.1942	4.7143	10.2846	1.12537	4.77912e-05	0.00429929	yes	--	28S ribosomal protein S23, mitochondrial [Zootermopsis nevadensis]	-	-	-	-	-	-	-
Unigene0071739	533.667	2185.67	2.3124	2.2551	5.9588	16.9533	15.2956	12.3461	3.50877	14.865	2.08288	1.2924e-07	2.6212e-05	yes	--	--	-	-	-	-	-	-	-
Unigene0071775	1284.33	2934.67	3.5494	3.3885	3.9272	8.1141	9.2386	7.5273	3.6217	8.29333	1.19529	3.26064e-06	0.000461326	yes	mlec	Malectin-B [Zootermopsis nevadensis]	-	-	-	-	-	-	-
Unigene0071787	157.333	323.667	4.0931	4.2969	4.222	9.2921	6.6795	10.1218	4.204	8.6978	1.04889	0.000431136	0.0240414	yes	--	--	-	-	-	-	-	-	-
Unigene0071881	187	28.3333	13.8059	7.5287	12.7326	1.7794	1.0616	2.4554	11.3557	1.76547	-2.6853	7.5257e-11	3.04766e-08	yes	--	--	-	-	-	-	-	-	-
Unigene0071884	1508.33	271	8.0836	5.3982	8.147	0.8726	1.3067	1.7769	7.2096	1.31873	-2.45077	1.27875e-12	7.24518e-10	yes	--	--	-	-	-	-	-	-	-
Unigene0071887	1577	167.667	28.3003	19.0834	27.3799	2.3708	2.3247	3.3847	24.9212	2.6934	-3.20987	3.86445e-23	9.35918e-20	yes	--	troponin T [Coptotermes formosanus]	-	-	-	-	-	-	GO:0090257//regulation of muscle system process
Unigene0071891	3023.33	450	18.0577	10.83	18.9313	1.559	2.1863	3.5535	15.9397	2.43293	-2.71185	3.01403e-13	1.81599e-10	yes	up	troponin T [Coptotermes formosanus]	-	-	-	-	-	-	-
Unigene0071892	7825.67	3231.33	297.416	281.026	310.339	136.523	119.292	112.034	296.26	122.616	-1.27271	3.3366e-07	6.12363e-05	yes	--	--	-	-	-	-	-	-	-
Unigene0071896	52051	8851.33	163.911	154.607	149.989	27.6123	26.8054	25.0741	156.169	26.4973	-2.55919	8.42023e-24	2.36369e-20	yes	AAEL002956	PREDICTED: probable citrate synthase 2, mitochondrial [Diaphorina citri]	Metabolism	Global and overview maps;Carbohydrate metabolism	ko01100//tMetabolic pathways;ko01200//Carbon metabolism;ko01230//Biosynthesis of amino acids;ko00020//Citrate cycle (TCA cycle) ;ko00630//Glyoxylate and dicarboxylate metabolism ;ko01210//2-Oxocarboxylic acid metabolism	K01647	-	-	-
Unigene0071900	40	7	0.8183	1.1847	0.9491	0.1949	0.1639	0.1539	0.984033	0.1709	-2.52555	4.46919e-07	7.95407e-05	yes	--	--	-	-	-	-	-	-	-
Unigene0071920	1202.67	463.333	12.5287	11.7944	11.9969	4.808	5.6152	3.4776	12.1067	4.6336	-1.3856	1.33627e-06	0.000209986	yes	--	--	-	-	-	-	-	-	-
Unigene0071933	152	460.667	7.9448	6.0511	12.0316	31.1561	29.9476	19.134	8.67583	26.7459	1.62424	4.7114e-06	0.000630476	yes	--	--	-	-	-	-	-	-	-
Unigene0071948	191.333	622.667	11.681	10.6349	11.9668	35.5553	30.1555	47.0708	11.4276	37.5939	1.71798	1.04336e-08	2.80765e-06	yes	--	endonuclease-reverse transcriptase [Blattella germanica]	-	-	-	-	-	-	-
Unigene0071973	18068.3	61369.3	331.829	453.489	184.224	1052.56	974.981	1183.76	323.181	1070.43	1.72778	2.12294e-07	4.07398e-05	yes	--	Ejaculatory bulb-specific protein 3 [Zootermopsis nevadensis]	-	-	-	-	-	-	-
Unigene0071999	35381	80478.3	133.188	166.151	140.718	309.257	344.719	342.048	146.686	332.008	1.17849	2.44163e-06	0.000359878	yes	ubq-1	PREDICTED: polyubiquitin-C isoform X2 [Apis mellifera]	-	-	-	-	-	-	-
[truncated: 548 more rows]

## Sheet: Sheet2
GeneID	C_count	M_count	C-1_rpkm	C-2_rpkm	C-3_rpkm	M-1_rpkm	M-2_rpkm	M-3_rpkm	C_rpkm	M_rpkm	log2 Ratio(M/C)	P value	FDR	Description
Unigene0000041	11.3333	1758.33	0.0238	0.0129	0.1483	0.1636	0.0786	32.2037	0.0616667	10.8153	7.45437	2.26916e-05	0.00236519	Osiris 16-like protein [Lasius niger]
Unigene0000056	17	44.3333	1.3149	0.7138	1.2288	2.6476	2.7932	3.1962	1.08583	2.879	1.40677	0.00104404	0.0459894	Hypothetical protein L798_08243 [Zootermopsis nevadensis]
Unigene0000095	0.666667	13	0.1109	0	0	0.1634	0.576	1.4341	0.0369667	0.7245	4.29269	0.000836476	0.0394341	--
Unigene0000157	773.667	89.3333	43.7526	60.4936	52.6926	7.0505	6.2607	4.667	52.3129	5.99273	-3.12588	3.67668e-22	7.69704e-19	--
Unigene0000177	61.6667	2	0.8654	1.5162	1.2254	0.0386	0	0.0814	1.20233	0.04	-4.90969	2.40925e-15	2.20428e-12	PREDICTED: double-strand break repair protein MRE11 [Copidosoma floridanum]
Unigene0000205	2.66667	4600.33	0.0673	0	0.02	0	146.07	0.0464	0.0291	48.7056	10.7089	8.08929e-05	0.00655179	Retrovirus-related Pol polyprotein from type-1 retrotransposable element [Trichinella patagoniensis]
Unigene0000206	0	392.667	0	0	0	0	81.4307	0.0758	0.001	27.1688	14.7297	2.35338e-05	0.00244062	Regulator of rDNA transcription protein 15 [Trichinella papuae]
Unigene0000211	181.667	444	3.0419	3.5189	3.1908	7.8785	9.1969	6.5737	3.25053	7.88303	1.27807	9.48139e-06	0.00113478	--
Unigene0000237	3	181.667	0.1885	0.0512	0.1678	0.3703	0.178	25.9798	0.135833	8.8427	6.02458	3.82081e-05	0.00361077	--
Unigene0000247	1191.67	346	22.977	25.4432	19.2643	5.8899	6.7937	6.7932	22.5615	6.49227	-1.79707	7.42829e-11	3.02634e-08	Cytochrome p450 [Reticulitermes flavipes]
Unigene0000261	17	205.667	0.0222	0.0962	0.907	3.9819	7.1321	2.131	0.3418	4.415	3.69119	1.48456e-05	0.00164306	PREDICTED: centrosome-associated protein CEP250-like [Dendroctonus ponderosae]
Unigene0000279	1.33333	24.3333	0	0	0.1223	0.135	0.3569	2.0615	0.0407667	0.851133	4.38392	0.000444878	0.0246519	--
Unigene0000289	0	10.6667	0	0	0	0.3104	1.074	0.5883	0.001	0.657567	9.36099	5.42648e-05	0.00475693	--
Unigene0000328	0	25.6667	0	0	0	0	7.2718	0	0.001	2.42393	11.2431	0.00114711	0.0495231	Alpha tubulin, partial [Coptotermes formosanus]
Unigene0000346	11.6667	63.6667	0.1446	0.3925	0.6757	2.1306	1.3994	3.3655	0.404267	2.2985	2.50731	5.15462e-06	0.000680207	--
Unigene0000359	421	1224.67	5.6813	5.1545	8.2153	13.2399	17.6788	25.8408	6.35037	18.9198	1.57499	2.91942e-06	0.000420761	PREDICTED: papilin [Crassostrea gigas]
Unigene0000380	34.6667	151	0.2637	0.0954	0.8494	0.962	1.1262	3.6366	0.402833	1.90827	2.24401	0.00108884	0.0475777	Phospholipase A1 member A [Zootermopsis nevadensis]
Unigene0000402	223	96	3.3613	3.3036	3.7857	1.7994	1.4288	1.2853	3.48353	1.5045	-1.21127	6.13709e-05	0.00524838	Soldier-caste specific protein [Coptotermes formosanus]
Unigene0000449	1081	87.6667	6.9987	9.5344	7.1302	0.3026	0.8381	0.7588	7.88777	0.633167	-3.63896	2.13192e-19	3.25091e-16	Glucose dehydrogenase [acceptor] [Zootermopsis nevadensis]
Unigene0000612	78.6667	8.66667	0.9564	2.0965	1.2207	0.1418	0.2556	0.056	1.42453	0.151133	-3.2366	1.76184e-09	5.55136e-07	--
Unigene0000663	71.3333	26.6667	1.943	2.0791	1.9299	0.5808	0.6115	1.0486	1.984	0.746967	-1.4093	0.000272669	0.0168562	RNA-directed DNA polymerase from mobile element jockey-like Protein [Tribolium castaneum]
Unigene0000678	15.3333	1.33333	1.4094	1.1129	0.4562	0.1259	0.121	0	0.992833	0.0823	-3.59259	0.000161451	0.0112856	--
Unigene0000688	7569.67	2432	45.3062	44.3451	45.0632	15.0801	15.0695	13.0646	44.9048	14.4047	-1.64033	4.17961e-11	1.78513e-08	PREDICTED: glycogen [starch] synthase isoform X2 [Atta colombica]
Unigene0000693	14641.3	3783.33	97.3579	122.252	91.6617	26.1583	25.3859	28.2839	103.757	26.6094	-1.96321	6.59022e-14	4.35573e-11	Aquaporin AQPAe.a [Zootermopsis nevadensis]
Unigene0000695	11	33.6667	0.3768	0.1888	0.3612	0.8826	1.1494	0.8395	0.308933	0.957167	1.63147	0.000782276	0.037655	--
Unigene0000793	75	580.333	0.7541	0.5458	0.8174	1.6523	1.287	14.2599	0.705767	5.73307	3.02204	4.53817e-05	0.00414026	PREDICTED: LOW QUALITY PROTEIN: adhesive plaque matrix protein [Aethina tumida]
Unigene0000844	92.6667	190	3.5095	3.7708	2.8308	7.397	6.5233	6.6174	3.37037	6.8459	1.02233	0.000654182	0.0328461	--
Unigene0000854	40413	9990	2031	1663.64	1410.33	479.151	326.594	453.86	1701.65	419.868	-2.01893	1.39216e-12	7.78068e-10	Hypothetical protein [Coptotermes formosanus]
Unigene0000886	0.666667	15.3333	0	0.1192	0	1.1863	0.9329	0.3407	0.0397333	0.819967	4.36714	5.72503e-05	0.00496229	Hypothetical protein HELRODRAFT_115501 [Helobdella robusta]
Unigene0000892	0.666667	1953.67	0	0.064	0	0	163.003	0	0.0213333	54.3343	11.3145	0.000202142	0.013409	Actin [Coptotermes formosanus]
Unigene0000948	217	76.6667	3.6845	2.1024	2.7887	0.8982	0.9141	1.2518	2.85853	1.02137	-1.48477	1.42889e-05	0.00158856	Transposable element Tc3 transposase, partial [Anoplophora glabripennis]
Unigene0000972	858.333	2355.67	3.3294	2.6877	4.7691	11.5438	10.609	7.9101	3.5954	10.021	1.4788	1.76111e-06	0.000267556	Guanylate cyclase 32E, partial [Zootermopsis nevadensis]
Unigene0000986	0	143.667	0	0	0	0.0742	6.0518	0.0313	0.001	2.05243	11.0031	1.31878e-06	0.000207502	PREDICTED: trypsin alpha-3 [Apis mellifera]
Unigene0000996	1360.67	352	70.0961	52.1235	41.329	12.6693	15.2605	13.9672	54.5162	13.9657	-1.9648	8.04939e-11	3.2385e-08	--
Unigene0001004	22.3333	6	0.5774	0.6929	0.7303	0.2388	0.1148	0.1886	0.666867	0.180733	-1.88354	0.00101888	0.0451873	--
Unigene0001076	200.333	445.333	1.0959	0.8165	1.4735	2.6166	2.1849	2.9063	1.12863	2.56927	1.18678	0.000190851	0.0128184	Hypothetical protein L798_10476 [Zootermopsis nevadensis]
Unigene0001082	1323.33	2751.33	5.0927	5.3974	6.9533	12.5916	12.9322	11.0151	5.81447	12.1796	1.06675	6.04212e-05	0.00518619	Ubiquitin carboxyl-terminal hydrolase 16, partial [Zootermopsis nevadensis]
Unigene0001085	116.333	31	1.9145	1.9412	1.6195	0.5284	0.3286	0.6055	1.82507	0.4875	-1.90448	1.28602e-07	2.61254e-05	Cyp49a1 [Culex quinquefasciatus]
Unigene0001123	1841	3998	5.3255	5.2033	6.5033	12.8664	13.2877	11.0333	5.67737	12.3958	1.12656	1.29497e-05	0.00146876	Endonuclease-reverse transcriptase [Blattella germanica]
Unigene0001128	4	109.333	0	0.1123	0.092	0.0677	5.1421	0.1426	0.0681	1.78413	4.71142	0.000486921	0.0264128	PREDICTED: slit homolog 2 protein-like isoform X1 [Solenopsis invicta]
Unigene0001173	19	94.6667	1.0162	0.6519	0.9044	4.5821	4.0556	4.2998	0.8575	4.3125	2.33032	3.92926e-10	1.37876e-07	Soldier-caste specific protein [Coptotermes formosanus]
Unigene0001188	74.6667	4.66667	1.5655	2.6216	1.7476	0.1564	0.0501	0.1647	1.97823	0.123733	-3.99891	2.13616e-14	1.58945e-11	--
Unigene0001205	20	64.6667	0.2731	0.157	0.4861	0.9782	1.092	0.9969	0.3054	1.02237	1.74314	9.21747e-05	0.00725619	--
Unigene0001219	570	1676	7.1733	8.2035	6.9595	22.549	20.7033	22.1501	7.44543	21.8008	1.54995	2.93555e-09	8.80061e-07	PREDICTED: neuromedin-B receptor-like [Cimex lectularius]
Unigene0001221	18.6667	2	0.7954	0.806	1.2742	0.1042	0.1001	0.1097	0.958533	0.104667	-3.19503	2.48444e-05	0.00254449	--
Unigene0001252	2772.67	740.667	17.2552	15.5188	11.7916	3.9568	2.9745	4.9522	14.8552	3.96117	-1.90697	3.24531e-10	1.15517e-07	PREDICTED: growth arrest-specific protein 2 isoform X1 [Harpegnathos saltator]
Unigene0001259	10696.3	4313.33	107.184	103.906	84.7636	42.5693	33.5064	42.811	98.6179	39.6289	-1.3153	4.8012e-07	8.45964e-05	Projectin short variant, partial [Libellula pulchella]
Unigene0001268	817.667	1879	4.003	3.0909	3.9606	8.7189	9.5245	7.2425	3.68483	8.4953	1.20507	9.86403e-06	0.00116813	Histone-lysine n-methyltransferase setmar [Lasius niger]
Unigene0001337	44.6667	2086	0.1353	0.1888	0.301	0.223	0.146	30.8766	0.208367	10.4152	5.64342	8.23045e-05	0.00663567	AGAP013007-PA [Anopheles gambiae str. PEST] [Anopheles gambiae]
Unigene0001338	647.667	2814	7.8698	8.4985	10.4626	39.1766	44.06	33.8468	8.94363	39.0278	2.12557	1.74414e-14	1.32164e-11	--
Unigene0001361	374.333	130.333	3.3218	3.0028	2.0937	0.7308	0.8302	1.3604	2.8061	0.9738	-1.52687	1.19463e-05	0.00137901	Pol polyprotein [Nuttalliella namaqua]
[truncated: 2,496 more rows]
