# Supplementary material for: Methoprene-Induced Genes in Workers of Formosan Subterranean Termites (Coptotermes formosanus Shiraki)
Source: Insects. 2020 Jan 21;11(2):71. doi: 10.3390/insects11020071 (PMC7074503; doi:10.3390/insects11020071)
Supplement: Supplementary file 1 [file insects-11-00071-s001.zip › Supplementary Files/Table S3. GO enrichment analysis for all the DEGs in the cellular component part.xlsx]

## Sheet: Sheet1
#	GO ID	Description	Gene Ratio (53)	Bg Ratio (1468)	P value	Q value
1	GO:0005730	Nucleolus	1 (1.89%)	1 (0.07%)	0.036	0.864
2	GO:0044452	Nucleolar part	1 (1.89%)	1 (0.07%)	0.036	0.864
3	GO:0019866	Organelle inner membrane	3 (5.66%)	33 (2.25%)	0.113	0.969
4	GO:0031967	Organelle envelope	3 (5.66%)	39 (2.66%)	0.164	0.969
5	GO:0031975	Envelope	3 (5.66%)	39 (2.66%)	0.164	0.969
6	GO:0019012	Virion	1 (1.89%)	5 (0.34%)	0.168	0.969
7	GO:0044423	Virion part	1 (1.89%)	5 (0.34%)	0.168	0.969
8	GO:0016020	Membrane	23 (43.4%)	562 (38.28%)	0.261	0.969
9	GO:0031224	Intrinsic component of membrane	15 (28.3%)	351 (23.91%)	0.269	0.969
10	GO:0031090	Organelle membrane	3 (5.66%)	59 (4.02%)	0.36	0.969
11	GO:0015629	Actin cytoskeleton	1 (1.89%)	15 (1.02%)	0.426	0.969
12	GO:0097060	Synaptic membrane	1 (1.89%)	18 (1.23%)	0.486	0.969
13	GO:0098590	Plasma membrane region	1 (1.89%)	18 (1.23%)	0.486	0.969
14	GO:0043231	Intracellular membrane-bounded organelle	13 (24.53%)	347 (23.64%)	0.493	0.969
15	GO:0043227	Membrane-bounded organelle	14 (26.42%)	375 (25.54%)	0.495	0.969
16	GO:0044456	Synapse part	1 (1.89%)	19 (1.29%)	0.505	0.969
17	GO:0044459	Plasma membrane part	1 (1.89%)	19 (1.29%)	0.505	0.969
18	GO:0098589	Membrane region	1 (1.89%)	19 (1.29%)	0.505	0.969
19	GO:0044425	Membrane part	15 (28.3%)	414 (28.2%)	0.547	0.969
20	GO:0005886	Plasma membrane	1 (1.89%)	22 (1.5%)	0.557	0.969
21	GO:0045202	Synapse	1 (1.89%)	22 (1.5%)	0.557	0.969
22	GO:0071944	Cell periphery	1 (1.89%)	22 (1.5%)	0.557	0.969
23	GO:0031981	Nuclear lumen	1 (1.89%)	24 (1.63%)	0.589	0.969
24	GO:0043233	Organelle lumen	1 (1.89%)	25 (1.7%)	0.604	0.969
25	GO:0070013	Intracellular organelle lumen	1 (1.89%)	25 (1.7%)	0.604	0.969
26	GO:0044424	Intracellular part	31 (58.49%)	872 (59.4%)	0.613	0.969
27	GO:0043229	Intracellular organelle	19 (35.85%)	541 (36.85%)	0.613	0.969
28	GO:0005856	Cytoskeleton	3 (5.66%)	87 (5.93%)	0.619	0.969
29	GO:0098805	Whole membrane	1 (1.89%)	27 (1.84%)	0.633	0.969
30	GO:0015630	Microtubule cytoskeleton	2 (3.77%)	59 (4.02%)	0.639	0.969
31	GO:0043226	Organelle	19 (35.85%)	549 (37.4%)	0.645	0.969
32	GO:0031974	Membrane-enclosed lumen	1 (1.89%)	28 (1.91%)	0.646	0.969
33	GO:0044428	Nuclear part	1 (1.89%)	36 (2.45%)	0.738	0.979459
34	GO:0005622	Intracellular	31 (58.49%)	908 (61.85%)	0.746	0.979459
35	GO:0005634	Nucleus	1 (1.89%)	37 (2.52%)	0.748	0.979459
36	GO:0005623	Cell	34 (64.15%)	991 (67.51%)	0.755	0.979459
37	GO:0044464	Cell part	34 (64.15%)	991 (67.51%)	0.755	0.979459
38	GO:0043228	Non-membrane-bounded organelle	5 (9.43%)	196 (13.35%)	0.858	1
39	GO:0043232	Intracellular non-membrane-bounded organelle	5 (9.43%)	196 (13.35%)	0.858	1
40	GO:0030529	Intracellular ribonucleoprotein complex	6 (11.32%)	266 (18.12%)	0.939	1
41	GO:1990904	Ribonucleoprotein complex	6 (11.32%)	266 (18.12%)	0.939	1
42	GO:0043234	Protein complex	4 (7.55%)	197 (13.42%)	0.941	1
43	GO:0044446	Intracellular organelle part	4 (7.55%)	201 (13.69%)	0.947	1
44	GO:0044422	Organelle part	4 (7.55%)	214 (14.58%)	0.963	1
45	GO:0032991	Macromolecular complex	11 (20.75%)	484 (32.97%)	0.984	1
46	GO:0044444	Cytoplasmic part	1 (1.89%)	143 (9.74%)	0.996	1
47	GO:0005737	Cytoplasm	1 (1.89%)	145 (9.88%)	0.996	1
48	GO:0005575	Cellular_component	53 (100%)	1468 (100%)	1	1
