# Supplementary material for: Methoprene-Induced Genes in Workers of Formosan Subterranean Termites (Coptotermes formosanus Shiraki)
Source: Insects. 2020 Jan 21;11(2):71. doi: 10.3390/insects11020071 (PMC7074503; doi:10.3390/insects11020071)
Supplement: Supplementary file 1 [file insects-11-00071-s001.zip › Supplementary Files/Table S4. GO enrichment analysis for all the DEGs in the molecular function part.xlsx]

## Sheet: Sheet1
#	GO ID	Description	Gene Ratio (136)	Bg Ratio (2664)	P value	Q value
1	GO:0046906	tetrapyrrole binding	12 (8.82%)	49 (1.84%)	3e-06	0.000483
2	GO:0016491	oxidoreductase activity	28 (20.59%)	263 (9.87%)	8.7e-05	0.006003
3	GO:0046872	metal ion binding	26 (19.12%)	269 (10.1%)	0.00078	0.03588
4	GO:0043169	cation binding	35 (25.74%)	434 (16.29%)	0.00258	0.08901
5	GO:0043167	ion binding	36 (26.47%)	505 (18.96%)	0.01712	0.472512
6	GO:0008170	N-methyltransferase activity	2 (1.47%)	6 (0.23%)	0.03389	0.587075
7	GO:0016712	oxidoreductase activity, acting on paired donors, with incorporation or reduction of molecular oxygen, reduced flavin or flavoprotein as one donor, and incorporation of one atom of oxygen	2 (1.47%)	6 (0.23%)	0.03389	0.587075
8	GO:0005214	structural constituent of chitin-based cuticle	1 (0.74%)	1 (0.04%)	0.05105	0.587075
9	GO:0008452	RNA ligase activity	1 (0.74%)	1 (0.04%)	0.05105	0.587075
10	GO:0015301	anion:anion antiporter activity	1 (0.74%)	1 (0.04%)	0.05105	0.587075
11	GO:0038024	cargo receptor activity	1 (0.74%)	1 (0.04%)	0.05105	0.587075
12	GO:0042302	structural constituent of cuticle	1 (0.74%)	1 (0.04%)	0.05105	0.587075
13	GO:0046914	transition metal ion binding	13 (9.56%)	162 (6.08%)	0.06613	0.701995
14	GO:0016209	antioxidant activity	2 (1.47%)	9 (0.34%)	0.07359	0.725387
15	GO:0016705	oxidoreductase activity, acting on paired donors, with incorporation or reduction of molecular oxygen	3 (2.21%)	21 (0.79%)	0.08838	0.740226
16	GO:0050664	oxidoreductase activity, acting on NAD(P)H, oxygen as acceptor	1 (0.74%)	2 (0.08%)	0.09951	0.740226
17	GO:0016903	oxidoreductase activity, acting on the aldehyde or oxo group of donors	3 (2.21%)	24 (0.9%)	0.12061	0.740226
18	GO:0004659	prenyltransferase activity	1 (0.74%)	3 (0.11%)	0.14552	0.740226
19	GO:0004774	succinate-CoA ligase activity	1 (0.74%)	3 (0.11%)	0.14552	0.740226
20	GO:0005231	excitatory extracellular ligand-gated ion channel activity	1 (0.74%)	3 (0.11%)	0.14552	0.740226
21	GO:0008173	RNA methyltransferase activity	1 (0.74%)	3 (0.11%)	0.14552	0.740226
22	GO:0016878	acid-thiol ligase activity	1 (0.74%)	3 (0.11%)	0.14552	0.740226
23	GO:0016886	ligase activity, forming phosphoric ester bonds	1 (0.74%)	3 (0.11%)	0.14552	0.740226
24	GO:0099516	ion antiporter activity	1 (0.74%)	3 (0.11%)	0.14552	0.740226
25	GO:0005488	binding	78 (57.35%)	1408 (52.85%)	0.16084	0.740226
26	GO:0008168	methyltransferase activity	3 (2.21%)	28 (1.05%)	0.16906	0.740226
27	GO:0003824	catalytic activity	97 (71.32%)	1791 (67.23%)	0.1712	0.740226
28	GO:0004497	monooxygenase activity	2 (1.47%)	15 (0.56%)	0.17634	0.740226
29	GO:0008172	S-methyltransferase activity	1 (0.74%)	4 (0.15%)	0.18919	0.740226
30	GO:0008276	protein methyltransferase activity	1 (0.74%)	4 (0.15%)	0.18919	0.740226
31	GO:0016278	lysine N-methyltransferase activity	1 (0.74%)	4 (0.15%)	0.18919	0.740226
32	GO:0016279	protein-lysine N-methyltransferase activity	1 (0.74%)	4 (0.15%)	0.18919	0.740226
33	GO:0016405	CoA-ligase activity	1 (0.74%)	4 (0.15%)	0.18919	0.740226
34	GO:0016884	carbon-nitrogen ligase activity, with glutamine as amido-N-donor	1 (0.74%)	4 (0.15%)	0.18919	0.740226
35	GO:0008092	cytoskeletal protein binding	2 (1.47%)	16 (0.6%)	0.19515	0.740226
36	GO:0008509	anion transmembrane transporter activity	2 (1.47%)	16 (0.6%)	0.19515	0.740226
37	GO:0008233	peptidase activity	8 (5.88%)	111 (4.17%)	0.20307	0.740226
38	GO:0015291	secondary active transmembrane transporter activity	2 (1.47%)	17 (0.64%)	0.21419	0.740226
39	GO:0070011	peptidase activity, acting on L-amino acid peptides	6 (4.41%)	81 (3.04%)	0.23025	0.740226
40	GO:0003747	translation release factor activity	1 (0.74%)	5 (0.19%)	0.23065	0.740226
41	GO:0015103	inorganic anion transmembrane transporter activity	1 (0.74%)	5 (0.19%)	0.23065	0.740226
42	GO:0015297	antiporter activity	1 (0.74%)	5 (0.19%)	0.23065	0.740226
43	GO:0016765	transferase activity, transferring alkyl or aryl (other than methyl) groups	1 (0.74%)	5 (0.19%)	0.23065	0.740226
44	GO:0008135	translation factor activity, RNA binding	3 (2.21%)	34 (1.28%)	0.24975	0.766182
45	GO:0016651	oxidoreductase activity, acting on NAD(P)H	2 (1.47%)	19 (0.71%)	0.2527	0.766182
46	GO:0022804	active transmembrane transporter activity	3 (2.21%)	35 (1.31%)	0.26378	0.766182
47	GO:0008079	translation termination factor activity	1 (0.74%)	6 (0.23%)	0.27	0.766182
48	GO:0015631	tubulin binding	1 (0.74%)	6 (0.23%)	0.27	0.766182
49	GO:0004386	helicase activity	2 (1.47%)	20 (0.75%)	0.27205	0.766182
50	GO:0016874	ligase activity	5 (3.68%)	70 (2.63%)	0.28505	0.786738
51	GO:0005230	extracellular ligand-gated ion channel activity	1 (0.74%)	7 (0.26%)	0.30735	0.81566
52	GO:0008237	metallopeptidase activity	1 (0.74%)	7 (0.26%)	0.30735	0.81566
53	GO:0008757	S-adenosylmethionine-dependent methyltransferase activity	1 (0.74%)	8 (0.3%)	0.3428	0.867043
54	GO:0016776	phosphotransferase activity, phosphate group as acceptor	1 (0.74%)	8 (0.3%)	0.3428	0.867043
55	GO:0004812	aminoacyl-tRNA ligase activity	2 (1.47%)	25 (0.94%)	0.36768	0.867043
56	GO:0004702	receptor signaling protein serine/threonine kinase activity	1 (0.74%)	9 (0.34%)	0.37645	0.867043
57	GO:0005057	receptor signaling protein activity	1 (0.74%)	9 (0.34%)	0.37645	0.867043
58	GO:0016620	oxidoreductase activity, acting on the aldehyde or oxo group of donors, NAD or NADP as acceptor	1 (0.74%)	9 (0.34%)	0.37645	0.867043
59	GO:0016757	transferase activity, transferring glycosyl groups	2 (1.47%)	27 (1.01%)	0.4047	0.867043
60	GO:0016875	ligase activity, forming carbon-oxygen bonds	2 (1.47%)	27 (1.01%)	0.4047	0.867043
61	GO:0016876	ligase activity, forming aminoacyl-tRNA and related compounds	2 (1.47%)	27 (1.01%)	0.4047	0.867043
62	GO:0003954	NADH dehydrogenase activity	1 (0.74%)	10 (0.38%)	0.40839	0.867043
63	GO:0004553	hydrolase activity, hydrolyzing O-glycosyl compounds	1 (0.74%)	10 (0.38%)	0.40839	0.867043
64	GO:0016877	ligase activity, forming carbon-sulfur bonds	1 (0.74%)	10 (0.38%)	0.40839	0.867043
65	GO:0050136	NADH dehydrogenase (quinone) activity	1 (0.74%)	10 (0.38%)	0.40839	0.867043
66	GO:0003723	RNA binding	4 (2.94%)	66 (2.48%)	0.43794	0.890323
67	GO:0042626	ATPase activity, coupled to transmembrane movement of substances	1 (0.74%)	11 (0.41%)	0.43871	0.890323
68	GO:0043492	ATPase activity, coupled to movement of substances	1 (0.74%)	11 (0.41%)	0.43871	0.890323
69	GO:0042623	ATPase activity, coupled	2 (1.47%)	30 (1.13%)	0.45821	0.908623
70	GO:0016655	oxidoreductase activity, acting on NAD(P)H, quinone or similar compound as acceptor	1 (0.74%)	12 (0.45%)	0.46748	0.908623
71	GO:0016820	hydrolase activity, acting on acid anhydrides, catalyzing transmembrane movement of substances	1 (0.74%)	12 (0.45%)	0.46748	0.908623
72	GO:0016614	oxidoreductase activity, acting on CH-OH group of donors	2 (1.47%)	31 (1.16%)	0.47543	0.911241
73	GO:0016741	transferase activity, transferring one-carbon groups	3 (2.21%)	51 (1.91%)	0.48782	0.92218
74	GO:0004175	endopeptidase activity	2 (1.47%)	33 (1.24%)	0.50886	0.948955
75	GO:0008238	exopeptidase activity	1 (0.74%)	14 (0.53%)	0.52071	0.958106
76	GO:0016879	ligase activity, forming carbon-nitrogen bonds	1 (0.74%)	15 (0.56%)	0.54531	0.978348
77	GO:1901363	heterocyclic compound binding	39 (28.68%)	767 (28.79%)	0.54589	0.978348
78	GO:0016887	ATPase activity	2 (1.47%)	36 (1.35%)	0.55636	0.980921
79	GO:0004721	phosphoprotein phosphatase activity	1 (0.74%)	16 (0.6%)	0.56865	0.980921
80	GO:0016859	cis-trans isomerase activity	1 (0.74%)	16 (0.6%)	0.56865	0.980921
81	GO:0015399	primary active transmembrane transporter activity	1 (0.74%)	18 (0.68%)	0.61183	1
82	GO:0015405	P-P-bond-hydrolysis-driven transmembrane transporter activity	1 (0.74%)	18 (0.68%)	0.61183	1
83	GO:0016810	hydrolase activity, acting on carbon-nitrogen (but not peptide) bonds	1 (0.74%)	19 (0.71%)	0.63178	1
84	GO:0097159	organic cyclic compound binding	39 (28.68%)	794 (29.8%)	0.64855	1
85	GO:0016798	hydrolase activity, acting on glycosyl bonds	1 (0.74%)	20 (0.75%)	0.65071	1
86	GO:0003676	nucleic acid binding	10 (7.35%)	212 (7.96%)	0.6538	1
87	GO:0022857	transmembrane transporter activity	7 (5.15%)	152 (5.71%)	0.66905	1
88	GO:0016830	carbon-carbon lyase activity	1 (0.74%)	24 (0.9%)	0.71726	1
89	GO:0016787	hydrolase activity	27 (19.85%)	576 (21.62%)	0.72899	1
90	GO:0004930	G-protein coupled receptor activity	1 (0.74%)	26 (0.98%)	0.74564	1
91	GO:0015276	ligand-gated ion channel activity	1 (0.74%)	28 (1.05%)	0.7712	1
92	GO:0022834	ligand-gated channel activity	1 (0.74%)	28 (1.05%)	0.7712	1
93	GO:0003677	DNA binding	2 (1.47%)	54 (2.03%)	0.77255	1
94	GO:0005215	transporter activity	7 (5.15%)	169 (6.34%)	0.77299	1
95	GO:0005198	structural molecule activity	3 (2.21%)	81 (3.04%)	0.79308	1
96	GO:0016791	phosphatase activity	1 (0.74%)	31 (1.16%)	0.80483	1
97	GO:0001071	nucleic acid binding transcription factor activity	1 (0.74%)	32 (1.2%)	0.81491	1
98	GO:0016462	pyrophosphatase activity	8 (5.88%)	200 (7.51%)	0.81563	1
99	GO:0016818	hydrolase activity, acting on acid anhydrides, in phosphorus-containing anhydrides	8 (5.88%)	203 (7.62%)	0.82834	1
100	GO:0016817	hydrolase activity, acting on acid anhydrides	8 (5.88%)	204 (7.66%)	0.83242	1
101	GO:0022836	gated channel activity	1 (0.74%)	34 (1.28%)	0.83355	1
102	GO:0000166	nucleotide binding	2 (1.47%)	63 (2.36%)	0.84165	1
103	GO:1901265	nucleoside phosphate binding	2 (1.47%)	63 (2.36%)	0.84165	1
104	GO:0004872	receptor activity	3 (2.21%)	89 (3.34%)	0.84314	1
105	GO:0016746	transferase activity, transferring acyl groups	1 (0.74%)	38 (1.43%)	0.86541	1
106	GO:0043168	anion binding	1 (0.74%)	38 (1.43%)	0.86541	1
107	GO:0017111	nucleoside-triphosphatase activity	7 (5.15%)	193 (7.24%)	0.87636	1
108	GO:0042578	phosphoric ester hydrolase activity	1 (0.74%)	41 (1.54%)	0.88527	1
109	GO:0004871	signal transducer activity	2 (1.47%)	71 (2.67%)	0.88656	1
110	GO:0016853	isomerase activity	1 (0.74%)	42 (1.58%)	0.89122	1
111	GO:0097367	carbohydrate derivative binding	20 (14.71%)	487 (18.28%)	0.89137	1
112	GO:0016779	nucleotidyltransferase activity	1 (0.74%)	43 (1.61%)	0.89686	1
113	GO:0060089	molecular transducer activity	3 (2.21%)	105 (3.94%)	0.9128	1
114	GO:0099600	transmembrane receptor activity	2 (1.47%)	78 (2.93%)	0.91593	1
115	GO:0015075	ion transmembrane transporter activity	3 (2.21%)	109 (4.09%)	0.92516	1
116	GO:0004674	protein serine/threonine kinase activity	1 (0.74%)	50 (1.88%)	0.929	1
117	GO:0004888	transmembrane signaling receptor activity	1 (0.74%)	50 (1.88%)	0.929	1
118	GO:0022891	substrate-specific transmembrane transporter activity	3 (2.21%)	115 (4.32%)	0.94074	1
119	GO:0004672	protein kinase activity	4 (2.94%)	144 (5.41%)	0.94435	1
120	GO:0005216	ion channel activity	1 (0.74%)	56 (2.1%)	0.94849	1
121	GO:0015267	channel activity	1 (0.74%)	56 (2.1%)	0.94849	1
122	GO:0022803	passive transmembrane transporter activity	1 (0.74%)	56 (2.1%)	0.94849	1
123	GO:0022838	substrate-specific channel activity	1 (0.74%)	56 (2.1%)	0.94849	1
124	GO:0005515	protein binding	4 (2.94%)	147 (5.52%)	0.95011	1
125	GO:0016829	lyase activity	1 (0.74%)	57 (2.14%)	0.95118	1
126	GO:0038023	signaling receptor activity	1 (0.74%)	60 (2.25%)	0.95843	1
127	GO:0016788	hydrolase activity, acting on ester bonds	2 (1.47%)	94 (3.53%)	0.95856	1
128	GO:0022892	substrate-specific transporter activity	3 (2.21%)	125 (4.69%)	0.96024	1
129	GO:0016773	phosphotransferase activity, alcohol group as acceptor	4 (2.94%)	159 (5.97%)	0.96812	1
130	GO:0001883	purine nucleoside binding	16 (11.76%)	455 (17.08%)	0.96937	1
131	GO:0032549	ribonucleoside binding	16 (11.76%)	455 (17.08%)	0.96937	1
132	GO:0032550	purine ribonucleoside binding	16 (11.76%)	455 (17.08%)	0.96937	1
133	GO:0001882	nucleoside binding	16 (11.76%)	460 (17.27%)	0.97308	1
134	GO:0036094	small molecule binding	18 (13.24%)	534 (20.05%)	0.98727	1
135	GO:0016301	kinase activity	4 (2.94%)	206 (7.73%)	0.99521	1
136	GO:0016740	transferase activity	18 (13.24%)	571 (21.43%)	0.99562	1
137	GO:0016772	transferase activity, transferring phosphorus-containing groups	8 (5.88%)	327 (12.27%)	0.99633	1
138	GO:0003674	molecular_function	136 (100%)	2664 (100%)	1	1
