# Supplementary material for: Methoprene-Induced Genes in Workers of Formosan Subterranean Termites (Coptotermes formosanus Shiraki)
Source: Insects. 2020 Jan 21;11(2):71. doi: 10.3390/insects11020071 (PMC7074503; doi:10.3390/insects11020071)
Supplement: Supplementary file 1 [file insects-11-00071-s001.zip › Supplementary Files/Table S5. DEGs in the significantly enriched GO terms in the molecular function part.xlsx]

## Sheet: Sheet1
#	GO	Differentially expressed genes	Symbol	Description
1	GO:0046906	Unigene0001438	CYP6A14	Cytochrome P450, partial [Tribolium castaneum]
		Unigene0001440	CYP6A14	Cytochrome P450 [Hodotermopsis sjostedti]
		Unigene0001441	CYP6A14	Cytochrome P450 [Hodotermopsis sjostedti]
		Unigene0001442	CYP6A14	Cytochrome P450 [Hodotermopsis sjostedti]
		Unigene0004413	CYP6A14	Cytochrome P450 [Hodotermopsis sjostedti]
		Unigene0013956	PXT	PREDICTED: chorion peroxidase [Neodiprion lecontei]
		Unigene0048508	DUOX	PREDICTED: dual oxidase isoform X1 [Nicrophorus vespilloides]
		Unigene0048509	DUOX	PREDICTED: dual oxidase isoform X3 [Agrilus planipennis]
		Unigene0048877	CYP18A1	Cytochrome P450 18a1 [Zootermopsis nevadensis]
		Unigene0058325	CYP4AA1	PREDICTED: probable cytochrome P450 4aa1 [Musca domestica]
		Unigene0060996	CAT	Catalase [Zootermopsis nevadensis]
		Unigene0093605	COI	Cytochrome c oxidase subunit I (mitochondrion) [Caloglyphus berlesei]
2	GO:0016491	Unigene0000449	GLD	Glucose dehydrogenase [acceptor] [Zootermopsis nevadensis]
		Unigene0001085	CYP49A1	Cyp49a1 [Culex quinquefasciatus]
		Unigene0001430	CYP6A14	Cytochrome P450 [Hodotermopsis sjostedti]
		Unigene0001438	CYP6A14	Cytochrome P450, partial [Tribolium castaneum]
		Unigene0001440	CYP6A14	Cytochrome P450 [Hodotermopsis sjostedti]
		Unigene0001441	CYP6A14	Cytochrome P450 [Hodotermopsis sjostedti]
		Unigene0001442	CYP6A14	Cytochrome P450 [Hodotermopsis sjostedti]
		Unigene0001444	CYP6A14	Cytochrome P450 [Hodotermopsis sjostedti]
		Unigene0004413	CYP6A14	Cytochrome P450 [Hodotermopsis sjostedti]
		Unigene0008107	CYP4C3	Family 4 cytochrome P450 [Coptotermes acinaciformis]
		Unigene0011271	GLD	Glucose dehydrogenase [acceptor], partial [Zootermopsis nevadensis]
		Unigene0030391	CYP6A14	Cytochrome P450 [Hodotermopsis sjostedti]
		Unigene0036860	MT-ND2	NADH deshydrogenase subunit 2 (mitochondrion) [Agrilus sp. AGR01]
		Unigene0047332	FAR1	Fatty acyl-CoA reductase 2 [Daphnia magna]
		Unigene0048508	DUOX	PREDICTED: dual oxidase isoform X1 [Nicrophorus vespilloides]
		Unigene0048877	CYP18A1	Cytochrome P450 18a1 [Zootermopsis nevadensis]
		Unigene0049561	SGL	UDP-glucose 6-dehydrogenase [Zootermopsis nevadensis]
		Unigene0049610	D11DS	PREDICTED: acyl-CoA Delta(11) desaturase-like [Copidosoma floridanum]
		Unigene0050393	CYP15A1	Cytochrome p450 [Reticulitermes flavipes]
		Unigene0055082	ALDH2	Retinal dehydrogenase 1 [Zootermopsis nevadensis]
		Unigene0055083	ALDH1A1	Retinal dehydrogenase 1 [Zootermopsis nevadensis]
		Unigene0057030	HPD	PREDICTED: 4-hydroxyphenylpyruvate dioxygenase [Cimex lectularius]
		Unigene0058324	CYP4AA1	PREDICTED: probable cytochrome P450 4aa1 [Bactrocera oleae]
		Unigene0058325	CYP4AA1	PREDICTED: probable cytochrome P450 4aa1 [Musca domestica]
		Unigene0058350	SCD5	Acyl-CoA Delta(11) desaturase [Zootermopsis nevadensis]
		Unigene0076084	GLD	Glucose dehydrogenase [acceptor] [Zootermopsis nevadensis]
		Unigene0081088	CYP6K1	Cytochrome P450 6j1, partial [Zootermopsis nevadensis]
		Unigene0081089	CYP6J1	Cytochrome P450 6j1, partial [Zootermopsis nevadensis]
3	GO:0046872	Unigene0001085	CYP49A1	Cyp49a1 [Culex quinquefasciatus]
		Unigene0001430	CYP6A14	Cytochrome P450 [Hodotermopsis sjostedti]
		Unigene0001438	CYP6A14	Cytochrome P450, partial [Tribolium castaneum]
		Unigene0001440	CYP6A14	Cytochrome P450 [Hodotermopsis sjostedti]
		Unigene0001441	CYP6A14	Cytochrome P450 [Hodotermopsis sjostedti]
		Unigene0001442	CYP6A14	Cytochrome P450 [Hodotermopsis sjostedti]
		Unigene0001444	CYP6A14	Cytochrome P450 [Hodotermopsis sjostedti]
		Unigene0004289	--	PREDICTED: histone-lysine N-methyltransferase ash1 isoform X3 [Halyomorpha halys]
		Unigene0004413	CYP6A14	Cytochrome P450 [Hodotermopsis sjostedti]
		Unigene0011327	--	Homocysteine S-methyltransferase 2 [Zootermopsis nevadensis]
		Unigene0015255	DCTD	Deoxycytidylate deaminase-like protein [Coptotermes formosanus]
		Unigene0030391	CYP6A14	Cytochrome P450 [Hodotermopsis sjostedti]
		Unigene0041049	NDK	PREDICTED: nucleoside diphosphate kinase [Ceratitis capitata]
		Unigene0041083	--	PREDICTED: phospholipase A2 [Athalia rosae]
		Unigene0048508	DUOX	PREDICTED: dual oxidase isoform X1 [Nicrophorus vespilloides]
		Unigene0048509	DUOX	PREDICTED: dual oxidase isoform X3 [Agrilus planipennis]
		Unigene0048877	CYP18A1	Cytochrome P450 18a1 [Zootermopsis nevadensis]
		Unigene0050393	CYP15A1	Cytochrome p450 [Reticulitermes flavipes]
		Unigene0057615	YNG2	Chromatin modification-related protein YNG2, partial [Zootermopsis nevadensis]
		Unigene0058324	CYP4AA1	PREDICTED: probable cytochrome P450 4aa1 [Bactrocera oleae]
		Unigene0058325	CYP4AA1
		Unigene0078281	RDH14	Retinol dehydrogenase 12-like protein, partial [Coptotermes formosanus]
		Unigene0081088	CYP6K1
		Unigene0081089	CYP6J1	Cytochrome P450 6j1, partial [Zootermopsis nevadensis]
		Unigene0093605	COI	Cytochrome c oxidase subunit I (mitochondrion) [Caloglyphus berlesei]
		Unigene0115408	COII	Cytochrome c oxidase subunit II (mitochondrion) [Tyrophagus putrescentiae]

## Sheet: Sheet2
geneID	geneLength	unique-mapped-reads(212341193)	RPKM	Symbol	Nr-ID	Nr-Score	Nr-Evalue	Nr-annotation	Swissprot-ID	Swissprot-Score	Swissprot-Evalue	Swissprot-annotation	KOG-Protein-or-Domain	KOG-Score	KOG-Evalue	KOG-ID	KOG-Function-Description	KO-ID	KEGG-Evalue	KEGG-Score	KEGG-Gene	Pathway	GO-BiologicalProcess	GO-MolecularFunction	GO-CellularComponent	Pfam-alignment_start	Pfam-alignment_end	Pfam-hmm_name	Pfam-type	Pfam-bit_core	Pfam-E_value	SMART_Domain_Start	SMART_Domain_End	SMART_Domain	SMART-Evalue	SMART-Score	TF_Family
Unigene0001438	312	186	2.8075	Cyp6a14	ACH56621.1	159	3e-49	cytochrome P450, partial [Tribolium castaneum]	sp|Q9V4U7|C6A14_DROME	134	9.3e-31	Probable cytochrome P450 6a14 OS=Drosophila melanogaster GN=Cyp6a14 PE=3 SV=2	7304036	134	1.4e-31	KOG0158	Cytochrome P450 CYP3/CYP5/CYP6/CYP9 subfamilies	K14999//CYP6; cytochrome P450 family 6 [EC:1.14.-.-]	6.4e-44	179.1	zne:110831538	--	GO:0044710//single-organism metabolic process	GO:0016491//oxidoreductase activity;GO:0046906//tetrapyrrole binding;GO:0046914//transition metal ion binding	--	1	101	p450	Domain	126.9	8.7e-37	--	--	--	--	--	--
Unigene0001440	5344	14520	12.7958	Cyp6a14	BAD84176.1	245	2e-67	cytochrome P450 [Hodotermopsis sjostedti]	sp|Q9V4U7|C6A14_DROME	198.7	5.3e-49	Probable cytochrome P450 6a14 OS=Drosophila melanogaster GN=Cyp6a14 PE=3 SV=2	7304036	187.2	2.4e-46	KOG0158	Cytochrome P450 CYP3/CYP5/CYP6/CYP9 subfamilies	K14999//CYP6; cytochrome P450 family 6 [EC:1.14.-.-]	3.4e-76	290.4	zne:110831538	--	GO:0044710//single-organism metabolic process	GO:0016491//oxidoreductase activity;GO:0046906//tetrapyrrole binding;GO:0046914//transition metal ion binding	--	1	165	p450	Domain	185	2.1e-54	--	--	--	--	--	--
Unigene0001441	1375	5547	18.9986	Cyp6a14	BAD84176.1	97.8	2e-19	cytochrome P450 [Hodotermopsis sjostedti]	sp|Q9V4U7|C6A14_DROME	83.6	6.3e-15	Probable cytochrome P450 6a14 OS=Drosophila melanogaster GN=Cyp6a14 PE=3 SV=2	7304036	83.6	9.7e-16	KOG0158	Cytochrome P450 CYP3/CYP5/CYP6/CYP9 subfamilies	K14999//CYP6; cytochrome P450 family 6 [EC:1.14.-.-]	1.7e-27	126.7	zne:110831538	--	GO:0044710//single-organism metabolic process	GO:0016491//oxidoreductase activity;GO:0046906//tetrapyrrole binding;GO:0046914//transition metal ion binding	--	1	60	p450	Domain	54.9	6.2e-15	--	--	--	--	--	--
Unigene0001442	607	533	4.1353	Cyp6a14	BAD84176.1	243	7e-76	cytochrome P450 [Hodotermopsis sjostedti]	sp|Q9V4U7|C6A14_DROME	197.2	1.7e-49	Probable cytochrome P450 6a14 OS=Drosophila melanogaster GN=Cyp6a14 PE=3 SV=2	7304036	185.7	8e-47	KOG0158	Cytochrome P450 CYP3/CYP5/CYP6/CYP9 subfamilies	K14999//CYP6; cytochrome P450 family 6 [EC:1.14.-.-]	3.8e-77	290.4	zne:110831538	--	GO:0044710//single-organism metabolic process	GO:0016491//oxidoreductase activity;GO:0046906//tetrapyrrole binding;GO:0046914//transition metal ion binding	--	1	162	p450	Domain	183.6	5.7e-54	--	--	--	--	--	--
Unigene0004413	2241	3294	6.9223	Cyp6a14	BAD84176.1	94	1e-17	cytochrome P450 [Hodotermopsis sjostedti]	sp|Q9V4U7|C6A14_DROME	60.1	1.2e-07	Probable cytochrome P450 6a14 OS=Drosophila melanogaster GN=Cyp6a14 PE=3 SV=2	7304036	60.1	1.9e-08	KOG0158	Cytochrome P450 CYP3/CYP5/CYP6/CYP9 subfamilies	K14999//CYP6; cytochrome P450 family 6 [EC:1.14.-.-]	1e-18	98.2	zne:110836979	--	GO:0044710//single-organism metabolic process	GO:0016712//oxidoreductase activity, acting on paired donors, with incorporation or reduction of molecular oxygen, reduced flavin or flavoprotein as one donor, and incorporation of one atom of oxygen;GO:0046906//tetrapyrrole binding;GO:0046914//transition metal ion binding	--	1	50	p450	Domain	30	2.2e-07	--	--	--	--	--	--
Unigene0013956	4651	1589	1.609	Pxt	XP_015522628.1	1262	0	PREDICTED: chorion peroxidase [Neodiprion lecontei]	sp|Q9VEG6|PERC_DROME	392.9	1.7e-107	Chorion peroxidase OS=Drosophila melanogaster GN=Pxt PE=2 SV=3	7300259	1129.4	0	KOG2408	Peroxidase/oxygenase	K19511//PXDN; peroxidase [EC:1.11.1.7]	0	1520.4	zne:110833996	--	GO:0006950//response to stress;GO:0044710//single-organism metabolic process	GO:0003824//catalytic activity;GO:0046906//tetrapyrrole binding	--	163	704	An_peroxidase	Domain	625	9.5e-188	--	--	--	--	--	--
Unigene0048508	3844	1000	1.2251	Duox	XP_017784905.1	2209	0	PREDICTED: dual oxidase isoform X1 [Nicrophorus vespilloides]	sp|Q9VQH2|DUOX_DROME	2067.7	0	Dual oxidase OS=Drosophila melanogaster GN=Duox PE=1 SV=2	7295902	2067.7	0	KOG0039	Ferric reductase, NADH/NADPH oxidase and related proteins	K13411//DUOX; dual oxidase [EC:1.6.3.1 1.11.1.-]	0	2420.2	zne:110836218	ko04013//MAPK signaling pathway - fly //Signal transduction//Environmental Information Processing;ko04624//Toll and Imd signaling pathway //Immune system//Organismal Systems	GO:0006950//response to stress;GO:0044710//single-organism metabolic process	GO:0046872//metal ion binding;GO:0046906//tetrapyrrole binding;GO:0050664//oxidoreductase activity, acting on NAD(P)H, oxygen as acceptor	GO:0031224//intrinsic component of membrane	1|588|622|804|988|1091	315|610|693|946|1082|1246	An_peroxidase|EF-hand_1|EF-hand_7|Ferric_reduct|FAD_binding_8|NAD_binding_6	Domain|Domain|Domain|Family|Domain|Domain	326.8|29.9|30.2|68.3|58.5|86.2	2.4e-97|2.3e-07|4.5e-07|6.5e-19|6e-16|2.5e-24	587|624	614|651	EFh|EFh	8.1e-14|8.1e-14	48.0|48.0	--
Unigene0048509	832	96	0.5434	Duox	XP_018323660.1	374	2e-120	PREDICTED: dual oxidase isoform X3 [Agrilus planipennis]	sp|Q9VQH2|DUOX_DROME	357.5	1.4e-97	Dual oxidase OS=Drosophila melanogaster GN=Duox PE=1 SV=2	7295902	353.6	3e-97	KOG0039	Ferric reductase, NADH/NADPH oxidase and related proteins	K13411//DUOX; dual oxidase [EC:1.6.3.1 1.11.1.-]	2.3e-117	424.5	zne:110836218	ko04013//MAPK signaling pathway - fly //Signal transduction//Environmental Information Processing;ko04624//Toll and Imd signaling pathway //Immune system//Organismal Systems	GO:0006950//response to stress;GO:0044710//single-organism metabolic process	GO:0003824//catalytic activity;GO:0016209//antioxidant activity;GO:0046872//metal ion binding;GO:0046906//tetrapyrrole binding	GO:0031224//intrinsic component of membrane	11	189	An_peroxidase	Domain	148.3	2.8e-43	--	--	--	--	--	--
Unigene0048877	2987	2313	3.6468	Cyp18a1	KDR21921.1	869	0	Cytochrome P450 18a1 [Zootermopsis nevadensis]	sp|Q95078|CP18A_DROME	636.7	4.2e-181	Cytochrome P450 18a1 OS=Drosophila melanogaster GN=Cyp18a1 PE=2 SV=2	7293499	636.7	6.4e-182	KOG0156	Cytochrome P450 CYP2 subfamily	K14985//CYP18A1; 26-hydroxylase [EC:1.14.-.-]	3.8e-250	867.5	zne:110827510	ko00981//Insect hormone biosynthesis //Metabolism of terpenoids and polyketides//Metabolism	GO:0044710//single-organism metabolic process	GO:0016712//oxidoreductase activity, acting on paired donors, with incorporation or reduction of molecular oxygen, reduced flavin or flavoprotein as one donor, and incorporation of one atom of oxygen;GO:0046906//tetrapyrrole binding;GO:0046914//transition metal ion binding	--	13	475	p450	Domain	362.2	3.7e-108	--	--	--	--	--	--
Unigene0058325	921	176	0.9	Cyp4aa1	XP_005176034.1	112	2e-25	PREDICTED: probable cytochrome P450 4aa1 [Musca domestica]	sp|Q9V7G5|C4AA1_DROME	94.7	1.8e-18	Probable cytochrome P450 4aa1 OS=Drosophila melanogaster GN=Cyp4aa1 PE=2 SV=2	7303021	94.7	2.8e-19	KOG0157	Cytochrome P450 CYP4/CYP19/CYP26 subfamilies	K15001//CYP4; cytochrome P450 family 4 [EC:1.14.-.-]	9.1e-30	133.7	zne:110835837	--	GO:0044710//single-organism metabolic process	GO:0016491//oxidoreductase activity;GO:0046906//tetrapyrrole binding;GO:0046914//transition metal ion binding	--	1	79	p450	Domain	82.2	3.2e-23	--	--	--	--	--	--
Unigene0060996	7436	6886	4.3611	CAT	KDR07976.1	610	0	Catalase [Zootermopsis nevadensis]	sp|P00432|CATA_BOVIN	478	6.2e-133	Catalase OS=Bos taurus GN=CAT PE=1 SV=3	Hs4557014	471.9	6.8e-132	KOG0047	Catalase	K03781//katE; catalase [EC:1.11.1.6]	5.6e-178	629	zne:110839839	ko01200//Carbon metabolism//Global and overview maps//Metabolism;ko04212//Longevity regulating pathway - worm //Aging//Organismal Systems;ko04146//Peroxisome //Transport and catabolism//Cellular Processes;ko04068//FoxO signaling pathway //Signal transduction//Environmental Information Processing;ko04213//Longevity regulating pathway - multiple species //Aging//Organismal Systems;ko00630//Glyoxyla…	GO:0006950//response to stress;GO:0007154//cell communication;GO:0030908//protein splicing;GO:0042743//hydrogen peroxide metabolic process;GO:0044707//single-multicellular organism process;GO:0044710//single-organism metabolic process	GO:0016209//antioxidant activity;GO:0016787//hydrolase activity;GO:0043169//cation binding;GO:0046906//tetrapyrrole binding	GO:0016020//membrane	5|272	246|333	Catalase|Catalase-rel	Domain|Family	385.7|70.4	2.5e-115|1.1e-19	5	249	Catalase	1.7e-171	569.1	--
Unigene0093605	721	48	0.3135	COI	YP_009050190.1	446	1e-154	cytochrome c oxidase subunit I (mitochondrion) [Caloglyphus berlesei]	sp|P50668|COX1_CHOBI	372.5	3.6e-102	Cytochrome c oxidase subunit 1 OS=Choristoneura biennis GN=COI PE=3 SV=2	DmMi003	359.4	4.8e-99	KOG4769	Cytochrome c oxidase, subunit I	K02256//COX1; cytochrome c oxidase subunit 1 [EC:1.9.3.1]	1.5e-112	408.3	zne:110840501	ko01100//tMetabolic pathways//Global and overview maps//Metabolism;ko00190//Oxidative phosphorylation //Energy metabolism//Metabolism	GO:0015992//proton transport;GO:0045333//cellular respiration	GO:0003824//catalytic activity;GO:0046906//tetrapyrrole binding;GO:0046914//transition metal ion binding	GO:0019866//organelle inner membrane;GO:0031224//intrinsic component of membrane;GO:0043231//intracellular membrane-bounded organelle	1	240	COX1	Family	252.9	5.3e-75	--	--	--	--	--	--
Unigene0000449	4445	3507	3.7156	Gld	KDR12170.1	1001	0	Glucose dehydrogenase [acceptor] [Zootermopsis nevadensis]	sp|P18172|DHGL_DROPS	529.6	1.1e-148	Glucose dehydrogenase [FAD, quinone] OS=Drosophila pseudoobscura pseudoobscura GN=Gld PE=3 SV=4	7298830	525.8	2.4e-148	KOG1238	Glucose dehydrogenase/choline dehydrogenase/mandelonitrile lyase (GMC oxidoreductase family)	K00115//GLD; glucose 1-dehydrogenase (FAD, quinone) [EC:1.1.5.9]	1.6e-281	972.2	zne:110836504	ko01100//tMetabolic pathways//Global and overview maps//Metabolism;ko00030//Pentose phosphate pathway //Carbohydrate metabolism//Metabolism	--	GO:0016491//oxidoreductase activity	--	58|455	360|597	GMC_oxred_N|GMC_oxred_C	Domain|Domain	261.0|135.7	1.4e-77|1.7e-39	--	--	--	--	--	--
Unigene0001085	2061	442	1.01	Cyp49a1	XP_001841736.1	659	0	Cyp49a1 [Culex quinquefasciatus]	sp|Q9V5L3|C49A1_DROME	608.6	8.5e-173	Probable cytochrome P450 49a1 OS=Drosophila melanogaster GN=Cyp49a1 PE=2 SV=3	7303744	490	6.7e-138	KOG0159	Cytochrome P450 CYP11/CYP12/CYP24/CYP27 subfamilies	K17960//CYP49A; cytochrome P450 family 49 subfamily A	6.8e-243	842.8	zne:110835197	--	--	GO:0016491//oxidoreductase activity;GO:0046872//metal ion binding	--	8	462	p450	Domain	251.7	1.2e-74	--	--	--	--	--	--
Unigene0001430	4972	4082	3.8664	Cyp6a14	BAD84176.1	233	2e-63	cytochrome P450 [Hodotermopsis sjostedti]	sp|Q9V4U7|C6A14_DROME	185.7	4.3e-45	Probable cytochrome P450 6a14 OS=Drosophila melanogaster GN=Cyp6a14 PE=3 SV=2	7304036	174.1	2e-42	KOG0158	Cytochrome P450 CYP3/CYP5/CYP6/CYP9 subfamilies	K14999//CYP6; cytochrome P450 family 6 [EC:1.14.-.-]	4e-71	273.5	zne:110831538	--	--	GO:0016491//oxidoreductase activity;GO:0046872//metal ion binding	--	6	156	p450	Domain	173.5	6.6e-51	--	--	--	--	--	--
Unigene0001438	312	186	2.8075	Cyp6a14	ACH56621.1	159	3e-49	cytochrome P450, partial [Tribolium castaneum]	sp|Q9V4U7|C6A14_DROME	134	9.3e-31	Probable cytochrome P450 6a14 OS=Drosophila melanogaster GN=Cyp6a14 PE=3 SV=2	7304036	134	1.4e-31	KOG0158	Cytochrome P450 CYP3/CYP5/CYP6/CYP9 subfamilies	K14999//CYP6; cytochrome P450 family 6 [EC:1.14.-.-]	6.4e-44	179.1	zne:110831538	--	GO:0044710//single-organism metabolic process	GO:0016491//oxidoreductase activity;GO:0046906//tetrapyrrole binding;GO:0046914//transition metal ion binding	--	1	101	p450	Domain	126.9	8.7e-37	--	--	--	--	--	--
Unigene0001440	5344	14520	12.7958	Cyp6a14	BAD84176.1	245	2e-67	cytochrome P450 [Hodotermopsis sjostedti]	sp|Q9V4U7|C6A14_DROME	198.7	5.3e-49	Probable cytochrome P450 6a14 OS=Drosophila melanogaster GN=Cyp6a14 PE=3 SV=2	7304036	187.2	2.4e-46	KOG0158	Cytochrome P450 CYP3/CYP5/CYP6/CYP9 subfamilies	K14999//CYP6; cytochrome P450 family 6 [EC:1.14.-.-]	3.4e-76	290.4	zne:110831538	--	GO:0044710//single-organism metabolic process	GO:0016491//oxidoreductase activity;GO:0046906//tetrapyrrole binding;GO:0046914//transition metal ion binding	--	1	165	p450	Domain	185	2.1e-54	--	--	--	--	--	--
Unigene0001441	1375	5547	18.9986	Cyp6a14	BAD84176.1	97.8	2e-19	cytochrome P450 [Hodotermopsis sjostedti]	sp|Q9V4U7|C6A14_DROME	83.6	6.3e-15	Probable cytochrome P450 6a14 OS=Drosophila melanogaster GN=Cyp6a14 PE=3 SV=2	7304036	83.6	9.7e-16	KOG0158	Cytochrome P450 CYP3/CYP5/CYP6/CYP9 subfamilies	K14999//CYP6; cytochrome P450 family 6 [EC:1.14.-.-]	1.7e-27	126.7	zne:110831538	--	GO:0044710//single-organism metabolic process	GO:0016491//oxidoreductase activity;GO:0046906//tetrapyrrole binding;GO:0046914//transition metal ion binding	--	1	60	p450	Domain	54.9	6.2e-15	--	--	--	--	--	--
Unigene0001442	607	533	4.1353	Cyp6a14	BAD84176.1	243	7e-76	cytochrome P450 [Hodotermopsis sjostedti]	sp|Q9V4U7|C6A14_DROME	197.2	1.7e-49	Probable cytochrome P450 6a14 OS=Drosophila melanogaster GN=Cyp6a14 PE=3 SV=2	7304036	185.7	8e-47	KOG0158	Cytochrome P450 CYP3/CYP5/CYP6/CYP9 subfamilies	K14999//CYP6; cytochrome P450 family 6 [EC:1.14.-.-]	3.8e-77	290.4	zne:110831538	--	GO:0044710//single-organism metabolic process	GO:0016491//oxidoreductase activity;GO:0046906//tetrapyrrole binding;GO:0046914//transition metal ion binding	--	1	162	p450	Domain	183.6	5.7e-54	--	--	--	--	--	--
Unigene0001444	2998	2020	3.1731	Cyp6a14	BAD84176.1	209	9e-56	cytochrome P450 [Hodotermopsis sjostedti]	sp|Q9V4U7|C6A14_DROME	170.2	1.1e-40	Probable cytochrome P450 6a14 OS=Drosophila melanogaster GN=Cyp6a14 PE=3 SV=2	7304036	170.2	1.7e-41	KOG0158	Cytochrome P450 CYP3/CYP5/CYP6/CYP9 subfamilies	K14999//CYP6; cytochrome P450 family 6 [EC:1.14.-.-]	1.3e-61	241.1	zne:110831538	--	--	GO:0016491//oxidoreductase activity;GO:0046872//metal ion binding	--	2	129	p450	Domain	148.2	3.1e-43	--	--	--	--	--	--
Unigene0004413	2241	3294	6.9223	Cyp6a14	BAD84176.1	94	1e-17	cytochrome P450 [Hodotermopsis sjostedti]	sp|Q9V4U7|C6A14_DROME	60.1	1.2e-07	Probable cytochrome P450 6a14 OS=Drosophila melanogaster GN=Cyp6a14 PE=3 SV=2	7304036	60.1	1.9e-08	KOG0158	Cytochrome P450 CYP3/CYP5/CYP6/CYP9 subfamilies	K14999//CYP6; cytochrome P450 family 6 [EC:1.14.-.-]	1e-18	98.2	zne:110836979	--	GO:0044710//single-organism metabolic process	GO:0016712//oxidoreductase activity, acting on paired donors, with incorporation or reduction of molecular oxygen, reduced flavin or flavoprotein as one donor, and incorporation of one atom of oxygen;GO:0046906//tetrapyrrole binding;GO:0046914//transition metal ion binding	--	1	50	p450	Domain	30	2.2e-07	--	--	--	--	--	--
Unigene0008107	1276	435	1.6055	Cyp4c3	AAC03111.2	230	4e-68	family 4 cytochrome P450 [Coptotermes acinaciformis]	sp|Q9VA27|CP4C3_DROME	135.6	1.3e-30	Cytochrome P450 4c3 OS=Drosophila melanogaster GN=Cyp4c3 PE=2 SV=1	7301993	135.6	2e-31	KOG0157	Cytochrome P450 CYP4/CYP19/CYP26 subfamilies	K15001//CYP4; cytochrome P450 family 4 [EC:1.14.-.-]	1e-47	193.7	zne:110827723	--	--	GO:0005488//binding;GO:0016491//oxidoreductase activity	--	1	83	p450	Domain	120.6	7.4e-35	--	--	--	--	--	--
Unigene0011271	2745	9650	16.5558	Gld	KDR24506.1	665	0	Glucose dehydrogenase [acceptor], partial [Zootermopsis nevadensis]	sp|P18172|DHGL_DROPS	268.5	2.8e-70	Glucose dehydrogenase [FAD, quinone] OS=Drosophila pseudoobscura pseudoobscura GN=Gld PE=3 SV=4	7293019	393.3	1.1e-108	KOG1238	Glucose dehydrogenase/choline dehydrogenase/mandelonitrile lyase (GMC oxidoreductase family)	K21270//ChuaMOX; (R)-mandelonitrile oxidase [EC:1.1.3.49]	1.1e-187	659.8	zne:110829008	--	--	GO:0016491//oxidoreductase activity	--	10|284	172|427	GMC_oxred_N|GMC_oxred_C	Domain|Domain	134.4|136.5	5.2e-39|9.1e-40	--	--	--	--	--	--
Unigene0030391	385	38	0.4648	Cyp6a14	BAD84176.1	95.9	9e-22	cytochrome P450 [Hodotermopsis sjostedti]	sp|Q9V4U7|C6A14_DROME	83.6	1.8e-15	Probable cytochrome P450 6a14 OS=Drosophila melanogaster GN=Cyp6a14 PE=3 SV=2	7304036	83.6	2.7e-16	KOG0158	Cytochrome P450 CYP3/CYP5/CYP6/CYP9 subfamilies	K14999//CYP6; cytochrome P450 family 6 [EC:1.14.-.-]	2.2e-25	117.9	zne:110831538	--	--	GO:0016491//oxidoreductase activity;GO:0046872//metal ion binding	--	2	62	p450	Domain	44.6	8.2e-12	--	--	--	--	--	--
Unigene0036860	287	46	0.7548	MT-ND2	ALO77392.1	73.2	2e-14	NADH deshydrogenase subunit 2 (mitochondrion) [Agrilus sp. AGR01]	sp|P03891|NU2M_HUMAN	143.7	1.1e-33	NADH-ubiquinone oxidoreductase chain 2 OS=Homo sapiens GN=MT-ND2 PE=1 SV=2	HsMi007	143.7	1.6e-34	KOG4668	NADH dehydrogenase subunits 2, 5, and related proteins	K03879//ND2; NADH-ubiquinone oxidoreductase chain 2 [EC:1.6.5.3]	6.3e-14	79.3	sko:3703612	ko01100//tMetabolic pathways//Global and overview maps//Metabolism;ko00190//Oxidative phosphorylation //Energy metabolism//Metabolism	GO:0022904//respiratory electron transport chain	GO:0050136//NADH dehydrogenase (quinone) activity	GO:0019866//organelle inner membrane;GO:0031224//intrinsic component of membrane	26	72	Proton_antipo_M	Family	26.8	2.7e-06	--	--	--	--	--	--
Unigene0047332	2678	1542	2.7117	far1	KZS09877.1	656	0	Fatty acyl-CoA reductase 2 [Daphnia magna]	sp|Q7ZXF5|FACR1_XENLA	507.3	3.5e-142	Fatty acyl-CoA reductase 1 OS=Xenopus laevis GN=far1 PE=2 SV=1	7302902	604.4	3.2e-172	KOG1221	Acyl-CoA reductase	K13356//FAR; alcohol-forming fatty acyl-CoA reductase [EC:1.2.1.84]	1.4e-187	659.4	phu:Phum_PHUM423990	ko04212//Longevity regulating pathway - worm //Aging//Organismal Systems;ko04146//Peroxisome //Transport and catabolism//Cellular Processes	--	GO:0016620//oxidoreductase activity, acting on the aldehyde or oxo group of donors, NAD or NADP as acceptor	--	12|353	281|445	NAD_binding_4|Sterile	Family|Family	265.2|115.4	4.7e-79|1e-33	--	--	--	--	--	--
Unigene0048508	3844	1000	1.2251	Duox	XP_017784905.1	2209	0	PREDICTED: dual oxidase isoform X1 [Nicrophorus vespilloides]	sp|Q9VQH2|DUOX_DROME	2067.7	0	Dual oxidase OS=Drosophila melanogaster GN=Duox PE=1 SV=2	7295902	2067.7	0	KOG0039	Ferric reductase, NADH/NADPH oxidase and related proteins	K13411//DUOX; dual oxidase [EC:1.6.3.1 1.11.1.-]	0	2420.2	zne:110836218	ko04013//MAPK signaling pathway - fly //Signal transduction//Environmental Information Processing;ko04624//Toll and Imd signaling pathway //Immune system//Organismal Systems	GO:0006950//response to stress;GO:0044710//single-organism metabolic process	GO:0046872//metal ion binding;GO:0046906//tetrapyrrole binding;GO:0050664//oxidoreductase activity, acting on NAD(P)H, oxygen as acceptor	GO:0031224//intrinsic component of membrane	1|588|622|804|988|1091	315|610|693|946|1082|1246	An_peroxidase|EF-hand_1|EF-hand_7|Ferric_reduct|FAD_binding_8|NAD_binding_6	Domain|Domain|Domain|Family|Domain|Domain	326.8|29.9|30.2|68.3|58.5|86.2	2.4e-97|2.3e-07|4.5e-07|6.5e-19|6e-16|2.5e-24	587|624	614|651	EFh|EFh	8.1e-14|8.1e-14	48.0|48.0	--
Unigene0048877	2987	2313	3.6468	Cyp18a1	KDR21921.1	869	0	Cytochrome P450 18a1 [Zootermopsis nevadensis]	sp|Q95078|CP18A_DROME	636.7	4.2e-181	Cytochrome P450 18a1 OS=Drosophila melanogaster GN=Cyp18a1 PE=2 SV=2	7293499	636.7	6.4e-182	KOG0156	Cytochrome P450 CYP2 subfamily	K14985//CYP18A1; 26-hydroxylase [EC:1.14.-.-]	3.8e-250	867.5	zne:110827510	ko00981//Insect hormone biosynthesis //Metabolism of terpenoids and polyketides//Metabolism	GO:0044710//single-organism metabolic process	GO:0016712//oxidoreductase activity, acting on paired donors, with incorporation or reduction of molecular oxygen, reduced flavin or flavoprotein as one donor, and incorporation of one atom of oxygen;GO:0046906//tetrapyrrole binding;GO:0046914//transition metal ion binding	--	13	475	p450	Domain	362.2	3.7e-108	--	--	--	--	--	--
Unigene0049561	2766	2786	4.7435	sgl	KDR08787.1	946	0	UDP-glucose 6-dehydrogenase [Zootermopsis nevadensis]	sp|O02373|UGDH_DROME	782.7	4.4e-225	UDP-glucose 6-dehydrogenase OS=Drosophila melanogaster GN=sgl PE=1 SV=1	7295310	782.7	6.7e-226	KOG2666	UDP-glucose/GDP-mannose dehydrogenase	K00012//UGDH; UDPglucose 6-dehydrogenase [EC:1.1.1.22]	1.9e-264	914.8	zne:110839258	ko01100//tMetabolic pathways//Global and overview maps//Metabolism;ko00040//Pentose and glucuronate interconversions //Carbohydrate metabolism//Metabolism;ko00520//Amino sugar and nucleotide sugar metabolism //Carbohydrate metabolism//Metabolism;ko00053//Ascorbate and aldarate metabolism //Carbohydrate metabolism//Metabolism	GO:0044710//single-organism metabolic process	GO:0000166//nucleotide binding;GO:0016614//oxidoreductase activity, acting on CH-OH group of donors	--	5|213|332	192|307|446	UDPG_MGDP_dh_N|UDPG_MGDP_dh|UDPG_MGDP_dh_C	Domain|Domain|Domain	215.0|107.9|111.8	6.4e-64|2.3e-31|1.9e-32	331	447	UDPG_MGDP_dh_C	2.8e-41	138.6	--
Unigene0049610	3132	4775	7.1799	D11DS	XP_014211534.1	518	1e-173	PREDICTED: acyl-CoA Delta(11) desaturase-like [Copidosoma floridanum]	sp|Q6US81|ACO11_SPOLI	357.8	4e-97	Acyl-CoA Delta(11) desaturase OS=Spodoptera littoralis PE=1 SV=1	7299635	419.1	2.2e-116	KOG1600	Fatty acid desaturase	K00507//SCD; stearoyl-CoA desaturase (Delta-9 desaturase) [EC:1.14.19.1]	2.5e-148	529.3	zne:110830713	ko04212//Longevity regulating pathway - worm //Aging//Organismal Systems;ko01212//Fatty acid metabolism//Global and overview maps//Metabolism;ko01040//Biosynthesis of unsaturated fatty acids //Lipid metabolism//Metabolism	GO:0044710//single-organism metabolic process	GO:0016491//oxidoreductase activity	--	90	292	FA_desaturase	Domain	49.3	5.6e-13	--	--	--	--	--	--
Unigene0050393	1923	1290	3.1592	CYP15A1	ACN93795.1	923	0	cytochrome p450 [Reticulitermes flavipes]	sp|Q6R7M4|C15A1_DIPPU	730.7	1.4e-209	Methyl farnesoate epoxidase OS=Diploptera punctata GN=CYP15A1 PE=1 SV=1	7293739	376.7	7.7e-104	KOG0156	Cytochrome P450 CYP2 subfamily	K14937//CYP15A1_C1; methyl farnesoate epoxidase / farnesoate epoxidase [EC:1.14.13.202 1.14.13.203]	8.1e-246	852.4	zne:110840507	ko00981//Insect hormone biosynthesis //Metabolism of terpenoids and polyketides//Metabolism	--	GO:0016705//oxidoreductase activity, acting on paired donors, with incorporation or reduction of molecular oxygen;GO:0046872//metal ion binding	--	2	457	p450	Domain	362.2	3.8e-108	--	--	--	--	--	--
Unigene0055082	5151	21158	19.3441	ALDH2	KDR10337.1	809	0	Retinal dehydrogenase 1 [Zootermopsis nevadensis]	sp|P20000|ALDH2_BOVIN	592.8	1.2e-167	Aldehyde dehydrogenase, mitochondrial OS=Bos taurus GN=ALDH2 PE=1 SV=2	7301524	620.9	6.3e-177	KOG2450	Aldehyde dehydrogenase	K00128//ALDH; aldehyde dehydrogenase (NAD+) [EC:1.2.1.3]	1.3e-234	816.6	zne:110838054	ko01100//tMetabolic pathways//Global and overview maps//Metabolism;ko00310//Lysine degradation //Amino acid metabolism//Metabolism;ko00010//Glycolysis / Gluconeogenesis //Carbohydrate metabolism//Metabolism;ko00561//Glycerolipid metabolism //Lipid metabolism//Metabolism;ko00620//Pyruvate metabolism //Carbohydrate metabolism//Metabolism;ko00053//Ascorbate and aldarate metabolism //Carbohydrate met…	GO:0044710//single-organism metabolic process	GO:0016903//oxidoreductase activity, acting on the aldehyde or oxo group of donors	--	6	421	Aldedh	Family	559.4	4.9e-168	--	--	--	--	--	--
Unigene0055083	2113	528	1.1768	ALDH1A1	KDR10337.1	93.6	2e-17	Retinal dehydrogenase 1 [Zootermopsis nevadensis]	sp|P27463|AL1A1_CHICK	80.9	6.3e-14	Retinal dehydrogenase 1 OS=Gallus gallus GN=ALDH1A1 PE=2 SV=1	7301524	77.4	1.1e-13	KOG2450	Aldehyde dehydrogenase	K00128//ALDH; aldehyde dehydrogenase (NAD+) [EC:1.2.1.3]	4.1e-17	92.8	zne:110838054	ko01100//tMetabolic pathways//Global and overview maps//Metabolism;ko00310//Lysine degradation //Amino acid metabolism//Metabolism;ko00010//Glycolysis / Gluconeogenesis //Carbohydrate metabolism//Metabolism;ko00561//Glycerolipid metabolism //Lipid metabolism//Metabolism;ko00620//Pyruvate metabolism //Carbohydrate metabolism//Metabolism;ko00053//Ascorbate and aldarate metabolism //Carbohydrate met…	GO:0044710//single-organism metabolic process	GO:0016903//oxidoreductase activity, acting on the aldehyde or oxo group of donors	--	2	54	Aldedh	Family	65.7	2.8e-18	--	--	--	--	--	--
Unigene0057030	2078	320	0.7252	HPD	XP_014240583.1	87	9e-16	PREDICTED: 4-hydroxyphenylpyruvate dioxygenase [Cimex lectularius]	sp|P32754|HPPD_HUMAN	78.6	3.1e-13	4-hydroxyphenylpyruvate dioxygenase OS=Homo sapiens GN=HPD PE=1 SV=2	7296311	79	3.6e-14	KOG0638	4-hydroxyphenylpyruvate dioxygenase	K00457//HPD; 4-hydroxyphenylpyruvate dioxygenase [EC:1.13.11.27]	1.7e-15	87.4	zne:110836790	ko01100//tMetabolic pathways//Global and overview maps//Metabolism;ko00350//Tyrosine metabolism //Amino acid metabolism//Metabolism;ko00360//Phenylalanine metabolism //Amino acid metabolism//Metabolism;ko00130//Ubiquinone and other terpenoid-quinone biosynthesis //Metabolism of cofactors and vitamins//Metabolism	GO:0006520//cellular amino acid metabolic process	GO:0016491//oxidoreductase activity;GO:0043169//cation binding	--	--	--	--	--	--	--	--	--	--	--	--	--
Unigene0058324	4417	11165	11.9041	Cyp4aa1	XP_014087247.1	292	3e-84	PREDICTED: probable cytochrome P450 4aa1 [Bactrocera oleae]	sp|Q9V7G5|C4AA1_DROME	266.2	2.2e-69	Probable cytochrome P450 4aa1 OS=Drosophila melanogaster GN=Cyp4aa1 PE=2 SV=2	7303021	266.2	3.4e-70	KOG0157	Cytochrome P450 CYP4/CYP19/CYP26 subfamilies	K15001//CYP4; cytochrome P450 family 4 [EC:1.14.-.-]	1.7e-94	350.9	zne:110835837	--	--	GO:0016491//oxidoreductase activity;GO:0046872//metal ion binding	--	2	202	p450	Domain	238.7	1.1e-70	--	--	--	--	--	--
Unigene0058325	921	176	0.9	Cyp4aa1	XP_005176034.1	112	2e-25	PREDICTED: probable cytochrome P450 4aa1 [Musca domestica]	sp|Q9V7G5|C4AA1_DROME	94.7	1.8e-18	Probable cytochrome P450 4aa1 OS=Drosophila melanogaster GN=Cyp4aa1 PE=2 SV=2	7303021	94.7	2.8e-19	KOG0157	Cytochrome P450 CYP4/CYP19/CYP26 subfamilies	K15001//CYP4; cytochrome P450 family 4 [EC:1.14.-.-]	9.1e-30	133.7	zne:110835837	--	GO:0044710//single-organism metabolic process	GO:0016491//oxidoreductase activity;GO:0046906//tetrapyrrole binding;GO:0046914//transition metal ion binding	--	1	79	p450	Domain	82.2	3.2e-23	--	--	--	--	--	--
Unigene0058350	1636	4525	13.0257	SCD5	KDR23917.1	592	0	Acyl-CoA Delta(11) desaturase [Zootermopsis nevadensis]	sp|Q6US81|ACO11_SPOLI	337.8	2.2e-91	Acyl-CoA Delta(11) desaturase OS=Spodoptera littoralis PE=1 SV=1	7301912	390.2	5.7e-108	KOG1600	Fatty acid desaturase	K00507//SCD; stearoyl-CoA desaturase (Delta-9 desaturase) [EC:1.14.19.1]	5.3e-182	640.2	zne:110831911	ko04212//Longevity regulating pathway - worm //Aging//Organismal Systems;ko01212//Fatty acid metabolism//Global and overview maps//Metabolism;ko01040//Biosynthesis of unsaturated fatty acids //Lipid metabolism//Metabolism	GO:0006629//lipid metabolic process	GO:0016491//oxidoreductase activity	--	51	255	FA_desaturase	Domain	47	2.8e-12	--	--	--	--	--	--
Unigene0076084	5367	2986	2.6201	Gld	KDR16287.1	799	0	Glucose dehydrogenase [acceptor] [Zootermopsis nevadensis]	sp|P18173|DHGL_DROME	420.2	1.1e-115	Glucose dehydrogenase [FAD, quinone] OS=Drosophila melanogaster GN=Gld PE=3 SV=3	7293011	593.2	1.5e-168	KOG1238	Glucose dehydrogenase/choline dehydrogenase/mandelonitrile lyase (GMC oxidoreductase family)	K21270//ChuaMOX; (R)-mandelonitrile oxidase [EC:1.1.3.49]	1.6e-230	803.1	zne:110832751	--	GO:0044710//single-organism metabolic process	GO:0005488//binding;GO:0016614//oxidoreductase activity, acting on CH-OH group of donors	--	20|428	316|571	GMC_oxred_N|GMC_oxred_C	Domain|Domain	250.1|136.5	2.9e-74|8.9e-40	--	--	--	--	--	--
Unigene0081088	411	113	1.2948	CYP6K1	KDR14072.1	110	1e-26	Cytochrome P450 6j1, partial [Zootermopsis nevadensis]	sp|Q964R0|CP6K1_BLAGE	93.2	2.4e-18	Cytochrome P450 6k1 OS=Blattella germanica GN=CYP6K1 PE=2 SV=1	7303120	72.4	6.7e-13	KOG0158	Cytochrome P450 CYP3/CYP5/CYP6/CYP9 subfamilies	K14999//CYP6; cytochrome P450 family 6 [EC:1.14.-.-]	4e-25	117.1	zne:110834858	--	--	GO:0016491//oxidoreductase activity;GO:0046872//metal ion binding	--	2	62	p450	Domain	62.7	2.7e-17	--	--	--	--	--	--
Unigene0081089	384	679	8.3273	CYP6J1	KDR14072.1	203	9e-60	Cytochrome P450 6j1, partial [Zootermopsis nevadensis]	sp|Q964R1|CP6J1_BLAGE	159.8	1.9e-38	Cytochrome P450 6j1 OS=Blattella germanica GN=CYP6J1 PE=2 SV=1	7304256	135.2	7.8e-32	KOG0158	Cytochrome P450 CYP3/CYP5/CYP6/CYP9 subfamilies	K14999//CYP6; cytochrome P450 family 6 [EC:1.14.-.-]	9.3e-53	208.8	zne:110834858	--	--	GO:0016491//oxidoreductase activity;GO:0046872//metal ion binding	--	1	126	p450	Domain	151.3	3.6e-44	--	--	--	--	--	--
Unigene0001085	2061	442	1.01	Cyp49a1	XP_001841736.1	659	0	Cyp49a1 [Culex quinquefasciatus]	sp|Q9V5L3|C49A1_DROME	608.6	8.5e-173	Probable cytochrome P450 49a1 OS=Drosophila melanogaster GN=Cyp49a1 PE=2 SV=3	7303744	490	6.7e-138	KOG0159	Cytochrome P450 CYP11/CYP12/CYP24/CYP27 subfamilies	K17960//CYP49A; cytochrome P450 family 49 subfamily A	6.8e-243	842.8	zne:110835197	--	--	GO:0016491//oxidoreductase activity;GO:0046872//metal ion binding	--	8	462	p450	Domain	251.7	1.2e-74	--	--	--	--	--	--
Unigene0001430	4972	4082	3.8664	Cyp6a14	BAD84176.1	233	2e-63	cytochrome P450 [Hodotermopsis sjostedti]	sp|Q9V4U7|C6A14_DROME	185.7	4.3e-45	Probable cytochrome P450 6a14 OS=Drosophila melanogaster GN=Cyp6a14 PE=3 SV=2	7304036	174.1	2e-42	KOG0158	Cytochrome P450 CYP3/CYP5/CYP6/CYP9 subfamilies	K14999//CYP6; cytochrome P450 family 6 [EC:1.14.-.-]	4e-71	273.5	zne:110831538	--	--	GO:0016491//oxidoreductase activity;GO:0046872//metal ion binding	--	6	156	p450	Domain	173.5	6.6e-51	--	--	--	--	--	--
Unigene0001438	312	186	2.8075	Cyp6a14	ACH56621.1	159	3e-49	cytochrome P450, partial [Tribolium castaneum]	sp|Q9V4U7|C6A14_DROME	134	9.3e-31	Probable cytochrome P450 6a14 OS=Drosophila melanogaster GN=Cyp6a14 PE=3 SV=2	7304036	134	1.4e-31	KOG0158	Cytochrome P450 CYP3/CYP5/CYP6/CYP9 subfamilies	K14999//CYP6; cytochrome P450 family 6 [EC:1.14.-.-]	6.4e-44	179.1	zne:110831538	--	GO:0044710//single-organism metabolic process	GO:0016491//oxidoreductase activity;GO:0046906//tetrapyrrole binding;GO:0046914//transition metal ion binding	--	1	101	p450	Domain	126.9	8.7e-37	--	--	--	--	--	--
Unigene0001440	5344	14520	12.7958	Cyp6a14	BAD84176.1	245	2e-67	cytochrome P450 [Hodotermopsis sjostedti]	sp|Q9V4U7|C6A14_DROME	198.7	5.3e-49	Probable cytochrome P450 6a14 OS=Drosophila melanogaster GN=Cyp6a14 PE=3 SV=2	7304036	187.2	2.4e-46	KOG0158	Cytochrome P450 CYP3/CYP5/CYP6/CYP9 subfamilies	K14999//CYP6; cytochrome P450 family 6 [EC:1.14.-.-]	3.4e-76	290.4	zne:110831538	--	GO:0044710//single-organism metabolic process	GO:0016491//oxidoreductase activity;GO:0046906//tetrapyrrole binding;GO:0046914//transition metal ion binding	--	1	165	p450	Domain	185	2.1e-54	--	--	--	--	--	--
Unigene0001441	1375	5547	18.9986	Cyp6a14	BAD84176.1	97.8	2e-19	cytochrome P450 [Hodotermopsis sjostedti]	sp|Q9V4U7|C6A14_DROME	83.6	6.3e-15	Probable cytochrome P450 6a14 OS=Drosophila melanogaster GN=Cyp6a14 PE=3 SV=2	7304036	83.6	9.7e-16	KOG0158	Cytochrome P450 CYP3/CYP5/CYP6/CYP9 subfamilies	K14999//CYP6; cytochrome P450 family 6 [EC:1.14.-.-]	1.7e-27	126.7	zne:110831538	--	GO:0044710//single-organism metabolic process	GO:0016491//oxidoreductase activity;GO:0046906//tetrapyrrole binding;GO:0046914//transition metal ion binding	--	1	60	p450	Domain	54.9	6.2e-15	--	--	--	--	--	--
Unigene0001442	607	533	4.1353	Cyp6a14	BAD84176.1	243	7e-76	cytochrome P450 [Hodotermopsis sjostedti]	sp|Q9V4U7|C6A14_DROME	197.2	1.7e-49	Probable cytochrome P450 6a14 OS=Drosophila melanogaster GN=Cyp6a14 PE=3 SV=2	7304036	185.7	8e-47	KOG0158	Cytochrome P450 CYP3/CYP5/CYP6/CYP9 subfamilies	K14999//CYP6; cytochrome P450 family 6 [EC:1.14.-.-]	3.8e-77	290.4	zne:110831538	--	GO:0044710//single-organism metabolic process	GO:0016491//oxidoreductase activity;GO:0046906//tetrapyrrole binding;GO:0046914//transition metal ion binding	--	1	162	p450	Domain	183.6	5.7e-54	--	--	--	--	--	--
Unigene0001444	2998	2020	3.1731	Cyp6a14	BAD84176.1	209	9e-56	cytochrome P450 [Hodotermopsis sjostedti]	sp|Q9V4U7|C6A14_DROME	170.2	1.1e-40	Probable cytochrome P450 6a14 OS=Drosophila melanogaster GN=Cyp6a14 PE=3 SV=2	7304036	170.2	1.7e-41	KOG0158	Cytochrome P450 CYP3/CYP5/CYP6/CYP9 subfamilies	K14999//CYP6; cytochrome P450 family 6 [EC:1.14.-.-]	1.3e-61	241.1	zne:110831538	--	--	GO:0016491//oxidoreductase activity;GO:0046872//metal ion binding	--	2	129	p450	Domain	148.2	3.1e-43	--	--	--	--	--	--
Unigene0004289	3311	5366	7.6323	--	XP_014283097.1	66.6	2e-08	PREDICTED: histone-lysine N-methyltransferase ash1 isoform X3 [Halyomorpha halys]	--	--	--	--	--	--	--	--	--	K06101//ASH1L; histone-lysine N-methyltransferase ASH1L [EC:2.1.1.43]	3.9e-06	57	phu:Phum_PHUM244720	ko00310//Lysine degradation //Amino acid metabolism//Metabolism	GO:0016571//histone methylation	GO:0016279//protein-lysine N-methyltransferase activity;GO:0046914//transition metal ion binding	GO:0043231//intracellular membrane-bounded organelle	--	--	--	--	--	--	--	--	--	--	--	--
Unigene0004413	2241	3294	6.9223	Cyp6a14	BAD84176.1	94	1e-17	cytochrome P450 [Hodotermopsis sjostedti]	sp|Q9V4U7|C6A14_DROME	60.1	1.2e-07	Probable cytochrome P450 6a14 OS=Drosophila melanogaster GN=Cyp6a14 PE=3 SV=2	7304036	60.1	1.9e-08	KOG0158	Cytochrome P450 CYP3/CYP5/CYP6/CYP9 subfamilies	K14999//CYP6; cytochrome P450 family 6 [EC:1.14.-.-]	1e-18	98.2	zne:110836979	--	GO:0044710//single-organism metabolic process	GO:0016712//oxidoreductase activity, acting on paired donors, with incorporation or reduction of molecular oxygen, reduced flavin or flavoprotein as one donor, and incorporation of one atom of oxygen;GO:0046906//tetrapyrrole binding;GO:0046914//transition metal ion binding	--	1	50	p450	Domain	30	2.2e-07	--	--	--	--	--	--
Unigene0011327	437	407	4.3861	--	KDR20626.1	92	1e-20	Homocysteine S-methyltransferase 2 [Zootermopsis nevadensis]	--	--	--	--	7298507	63.5	3.3e-10	KOG1579	Homocysteine S-methyltransferase	K00547//mmuM; homocysteine S-methyltransferase [EC:2.1.1.10]	1.1e-17	92.4	zne:110828822	ko01100//tMetabolic pathways//Global and overview maps//Metabolism;ko00270//Cysteine and methionine metabolism //Amino acid metabolism//Metabolism	GO:0000097//sulfur amino acid biosynthetic process	GO:0008172//S-methyltransferase activity;GO:0046914//transition metal ion binding	--	10	54	S-methyl_trans	Family	29.6	5.6e-07	--	--	--	--	--	--
Unigene0015255	1097	263	1.1291	DCTD	AGM32996.1	390	2e-135	deoxycytidylate deaminase-like protein [Coptotermes formosanus]	sp|Q5RC69|DCTD_PONAB	209.5	6.1e-53	Deoxycytidylate deaminase OS=Pongo abelii GN=DCTD PE=2 SV=1	Hs4503277	205.3	1.8e-52	KOG3127	Deoxycytidylate deaminase	K01493//comEB; dCMP deaminase [EC:3.5.4.12]	7.2e-74	280.4	zne:110830536	ko01100//tMetabolic pathways//Global and overview maps//Metabolism;ko00240//Pyrimidine metabolism //Nucleotide metabolism//Metabolism	--	GO:0046872//metal ion binding	--	26	134	dCMP_cyt_deam_1	Family	92.6	1.1e-26	--	--	--	--	--	--
Unigene0030391	385	38	0.4648	Cyp6a14	BAD84176.1	95.9	9e-22	cytochrome P450 [Hodotermopsis sjostedti]	sp|Q9V4U7|C6A14_DROME	83.6	1.8e-15	Probable cytochrome P450 6a14 OS=Drosophila melanogaster GN=Cyp6a14 PE=3 SV=2	7304036	83.6	2.7e-16	KOG0158	Cytochrome P450 CYP3/CYP5/CYP6/CYP9 subfamilies	K14999//CYP6; cytochrome P450 family 6 [EC:1.14.-.-]	2.2e-25	117.9	zne:110831538	--	--	GO:0016491//oxidoreductase activity;GO:0046872//metal ion binding	--	2	62	p450	Domain	44.6	8.2e-12	--	--	--	--	--	--
Unigene0041049	1434	266	0.8736	ndk	XP_004517938.2	154	3e-42	PREDICTED: nucleoside diphosphate kinase [Ceratitis capitata]	sp|A6LCB6|NDK_PARD8	223	7e-57	Nucleoside diphosphate kinase OS=Parabacteroides distasonis (strain ATCC 8503 / DSM 20701 / NCTC 11152) GN=ndk PE=3 SV=1	Hs4826862	134.4	5e-31	KOG0888	Nucleoside diphosphate kinase	K00940//ndk; nucleoside-diphosphate kinase [EC:2.7.4.6]	8.9e-32	141	dpl:KGM_213095	ko01100//tMetabolic pathways//Global and overview maps//Metabolism;ko00230//Purine metabolism //Nucleotide metabolism//Metabolism;ko00240//Pyrimidine metabolism //Nucleotide metabolism//Metabolism;ko00983//Drug metabolism - other enzymes //Xenobiotics biodegradation and metabolism//Metabolism	GO:0000280//nuclear division;GO:0006468//protein phosphorylation;GO:0007163//establishment or maintenance of cell polarity;GO:0009132//nucleoside diphosphate metabolic process;GO:0009209//pyrimidine ribonucleoside triphosphate biosynthetic process;GO:0009260//ribonucleotide biosynthetic process;GO:0010631//epithelial cell migration;GO:0045216//cell-cell junction organization;GO:0060541//respirato…	GO:0015631//tubulin binding;GO:0016776//phosphotransferase activity, phosphate group as acceptor;GO:0032550//purine ribonucleoside binding;GO:0046872//metal ion binding	GO:0015630//microtubule cytoskeleton;GO:0016020//membrane;GO:0043234//protein complex	1	134	NDK	Domain	157.4	1.9e-46	1	136	NDK	7.8e-60	199.5	--
Unigene0041083	493	34	0.3248	--	XP_012260406.1	148	3e-43	PREDICTED: phospholipase A2 [Athalia rosae]	--	--	--	--	7301768	117.5	2.2e-26	KOG4087	Phospholipase A2	K01047//PLA2G; secretory phospholipase A2 [EC:3.1.1.4]	4.7e-49	196.8	zne:110840118	ko01100//tMetabolic pathways//Global and overview maps//Metabolism;ko00564//Glycerophospholipid metabolism //Lipid metabolism//Metabolism;ko00565//Ether lipid metabolism //Lipid metabolism//Metabolism;ko00590//Arachidonic acid metabolism //Lipid metabolism//Metabolism;ko00592//alpha-Linolenic acid metabolism //Lipid metabolism//Metabolism;ko00591//Linoleic acid metabolism //Lipid metabolism//Meta…	GO:0006629//lipid metabolic process;GO:0006796//phosphate-containing compound metabolic process	GO:0003824//catalytic activity;GO:0046872//metal ion binding	--	1	67	Phospholip_A2_1	Domain	35.5	1.1e-08	1	73	PA2c	3.8e-11	39.6	--
Unigene0048508	3844	1000	1.2251	Duox	XP_017784905.1	2209	0	PREDICTED: dual oxidase isoform X1 [Nicrophorus vespilloides]	sp|Q9VQH2|DUOX_DROME	2067.7	0	Dual oxidase OS=Drosophila melanogaster GN=Duox PE=1 SV=2	7295902	2067.7	0	KOG0039	Ferric reductase, NADH/NADPH oxidase and related proteins	K13411//DUOX; dual oxidase [EC:1.6.3.1 1.11.1.-]	0	2420.2	zne:110836218	ko04013//MAPK signaling pathway - fly //Signal transduction//Environmental Information Processing;ko04624//Toll and Imd signaling pathway //Immune system//Organismal Systems	GO:0006950//response to stress;GO:0044710//single-organism metabolic process	GO:0046872//metal ion binding;GO:0046906//tetrapyrrole binding;GO:0050664//oxidoreductase activity, acting on NAD(P)H, oxygen as acceptor	GO:0031224//intrinsic component of membrane	1|588|622|804|988|1091	315|610|693|946|1082|1246	An_peroxidase|EF-hand_1|EF-hand_7|Ferric_reduct|FAD_binding_8|NAD_binding_6	Domain|Domain|Domain|Family|Domain|Domain	326.8|29.9|30.2|68.3|58.5|86.2	2.4e-97|2.3e-07|4.5e-07|6.5e-19|6e-16|2.5e-24	587|624	614|651	EFh|EFh	8.1e-14|8.1e-14	48.0|48.0	--
Unigene0048509	832	96	0.5434	Duox	XP_018323660.1	374	2e-120	PREDICTED: dual oxidase isoform X3 [Agrilus planipennis]	sp|Q9VQH2|DUOX_DROME	357.5	1.4e-97	Dual oxidase OS=Drosophila melanogaster GN=Duox PE=1 SV=2	7295902	353.6	3e-97	KOG0039	Ferric reductase, NADH/NADPH oxidase and related proteins	K13411//DUOX; dual oxidase [EC:1.6.3.1 1.11.1.-]	2.3e-117	424.5	zne:110836218	ko04013//MAPK signaling pathway - fly //Signal transduction//Environmental Information Processing;ko04624//Toll and Imd signaling pathway //Immune system//Organismal Systems	GO:0006950//response to stress;GO:0044710//single-organism metabolic process	GO:0003824//catalytic activity;GO:0016209//antioxidant activity;GO:0046872//metal ion binding;GO:0046906//tetrapyrrole binding	GO:0031224//intrinsic component of membrane	11	189	An_peroxidase	Domain	148.3	2.8e-43	--	--	--	--	--	--
Unigene0048877	2987	2313	3.6468	Cyp18a1	KDR21921.1	869	0	Cytochrome P450 18a1 [Zootermopsis nevadensis]	sp|Q95078|CP18A_DROME	636.7	4.2e-181	Cytochrome P450 18a1 OS=Drosophila melanogaster GN=Cyp18a1 PE=2 SV=2	7293499	636.7	6.4e-182	KOG0156	Cytochrome P450 CYP2 subfamily	K14985//CYP18A1; 26-hydroxylase [EC:1.14.-.-]	3.8e-250	867.5	zne:110827510	ko00981//Insect hormone biosynthesis //Metabolism of terpenoids and polyketides//Metabolism	GO:0044710//single-organism metabolic process	GO:0016712//oxidoreductase activity, acting on paired donors, with incorporation or reduction of molecular oxygen, reduced flavin or flavoprotein as one donor, and incorporation of one atom of oxygen;GO:0046906//tetrapyrrole binding;GO:0046914//transition metal ion binding	--	13	475	p450	Domain	362.2	3.7e-108	--	--	--	--	--	--
Unigene0050393	1923	1290	3.1592	CYP15A1	ACN93795.1	923	0	cytochrome p450 [Reticulitermes flavipes]	sp|Q6R7M4|C15A1_DIPPU	730.7	1.4e-209	Methyl farnesoate epoxidase OS=Diploptera punctata GN=CYP15A1 PE=1 SV=1	7293739	376.7	7.7e-104	KOG0156	Cytochrome P450 CYP2 subfamily	K14937//CYP15A1_C1; methyl farnesoate epoxidase / farnesoate epoxidase [EC:1.14.13.202 1.14.13.203]	8.1e-246	852.4	zne:110840507	ko00981//Insect hormone biosynthesis //Metabolism of terpenoids and polyketides//Metabolism	--	GO:0016705//oxidoreductase activity, acting on paired donors, with incorporation or reduction of molecular oxygen;GO:0046872//metal ion binding	--	2	457	p450	Domain	362.2	3.8e-108	--	--	--	--	--	--
Unigene0057615	1638	3624	10.4193	YNG2	KDR20066.1	150	9e-36	Chromatin modification-related protein YNG2, partial [Zootermopsis nevadensis]	sp|Q6FSB1|YNG2_CANGA	73.2	1e-11	Chromatin modification-related protein YNG2 OS=Candida glabrata (strain ATCC 2001 / CBS 138 / JCM 3761 / NBRC 0622 / NRRL Y-65) GN=YNG2 PE=3 SV=1	YHR090c	68.9	2.9e-11	KOG1973	Chromatin remodeling protein, contains PHD Zn-finger	--	--	--	--	--	GO:0006325//chromatin organization	GO:0046914//transition metal ion binding	GO:0043231//intracellular membrane-bounded organelle	--	--	--	--	--	--	29	76	PHD	2.1e-08	31.1	--
Unigene0058324	4417	11165	11.9041	Cyp4aa1	XP_014087247.1	292	3e-84	PREDICTED: probable cytochrome P450 4aa1 [Bactrocera oleae]	sp|Q9V7G5|C4AA1_DROME	266.2	2.2e-69	Probable cytochrome P450 4aa1 OS=Drosophila melanogaster GN=Cyp4aa1 PE=2 SV=2	7303021	266.2	3.4e-70	KOG0157	Cytochrome P450 CYP4/CYP19/CYP26 subfamilies	K15001//CYP4; cytochrome P450 family 4 [EC:1.14.-.-]	1.7e-94	350.9	zne:110835837	--	--	GO:0016491//oxidoreductase activity;GO:0046872//metal ion binding	--	2	202	p450	Domain	238.7	1.1e-70	--	--	--	--	--	--
Unigene0058325	921	176	0.9	Cyp4aa1	XP_005176034.1	112	2e-25	PREDICTED: probable cytochrome P450 4aa1 [Musca domestica]	sp|Q9V7G5|C4AA1_DROME	94.7	1.8e-18	Probable cytochrome P450 4aa1 OS=Drosophila melanogaster GN=Cyp4aa1 PE=2 SV=2	7303021	94.7	2.8e-19	KOG0157	Cytochrome P450 CYP4/CYP19/CYP26 subfamilies	K15001//CYP4; cytochrome P450 family 4 [EC:1.14.-.-]	9.1e-30	133.7	zne:110835837	--	GO:0044710//single-organism metabolic process	GO:0016491//oxidoreductase activity;GO:0046906//tetrapyrrole binding;GO:0046914//transition metal ion binding	--	1	79	p450	Domain	82.2	3.2e-23	--	--	--	--	--	--
Unigene0078281	261	2751	49.6382	Rdh14	AGM32767.1	171	1e-52	retinol dehydrogenase 12-like protein, partial [Coptotermes formosanus]	sp|Q9ERI6|RDH14_MOUSE	114	8.3e-25	Retinol dehydrogenase 14 OS=Mus musculus GN=Rdh14 PE=2 SV=1	7290709	112.8	2.8e-25	KOG1208	Dehydrogenases with different specificities (related to short-chain alcohol dehydrogenases)	K11153//RDH12; retinol dehydrogenase 12 [EC:1.1.1.300]	2.4e-36	153.7	zne:110834190	ko01100//tMetabolic pathways//Global and overview maps//Metabolism;ko00830//Retinol metabolism //Metabolism of cofactors and vitamins//Metabolism	GO:0044710//single-organism metabolic process	GO:0016787//hydrolase activity;GO:0046914//transition metal ion binding	--	1	61	adh_short	Domain	29.2	5.6e-07	--	--	--	--	--	--
Unigene0081088	411	113	1.2948	CYP6K1	KDR14072.1	110	1e-26	Cytochrome P450 6j1, partial [Zootermopsis nevadensis]	sp|Q964R0|CP6K1_BLAGE	93.2	2.4e-18	Cytochrome P450 6k1 OS=Blattella germanica GN=CYP6K1 PE=2 SV=1	7303120	72.4	6.7e-13	KOG0158	Cytochrome P450 CYP3/CYP5/CYP6/CYP9 subfamilies	K14999//CYP6; cytochrome P450 family 6 [EC:1.14.-.-]	4e-25	117.1	zne:110834858	--	--	GO:0016491//oxidoreductase activity;GO:0046872//metal ion binding	--	2	62	p450	Domain	62.7	2.7e-17	--	--	--	--	--	--
Unigene0081089	384	679	8.3273	CYP6J1	KDR14072.1	203	9e-60	Cytochrome P450 6j1, partial [Zootermopsis nevadensis]	sp|Q964R1|CP6J1_BLAGE	159.8	1.9e-38	Cytochrome P450 6j1 OS=Blattella germanica GN=CYP6J1 PE=2 SV=1	7304256	135.2	7.8e-32	KOG0158	Cytochrome P450 CYP3/CYP5/CYP6/CYP9 subfamilies	K14999//CYP6; cytochrome P450 family 6 [EC:1.14.-.-]	9.3e-53	208.8	zne:110834858	--	--	GO:0016491//oxidoreductase activity;GO:0046872//metal ion binding	--	1	126	p450	Domain	151.3	3.6e-44	--	--	--	--	--	--
Unigene0093605	721	48	0.3135	COI	YP_009050190.1	446	1e-154	cytochrome c oxidase subunit I (mitochondrion) [Caloglyphus berlesei]	sp|P50668|COX1_CHOBI	372.5	3.6e-102	Cytochrome c oxidase subunit 1 OS=Choristoneura biennis GN=COI PE=3 SV=2	DmMi003	359.4	4.8e-99	KOG4769	Cytochrome c oxidase, subunit I	K02256//COX1; cytochrome c oxidase subunit 1 [EC:1.9.3.1]	1.5e-112	408.3	zne:110840501	ko01100//tMetabolic pathways//Global and overview maps//Metabolism;ko00190//Oxidative phosphorylation //Energy metabolism//Metabolism	GO:0015992//proton transport;GO:0045333//cellular respiration	GO:0003824//catalytic activity;GO:0046906//tetrapyrrole binding;GO:0046914//transition metal ion binding	GO:0019866//organelle inner membrane;GO:0031224//intrinsic component of membrane;GO:0043231//intracellular membrane-bounded organelle	1	240	COX1	Family	252.9	5.3e-75	--	--	--	--	--	--
Unigene0115408	589	36	0.2878	COII	YP_009114538.1	284	9e-96	cytochrome c oxidase subunit II (mitochondrion) [Tyrophagus putrescentiae]	sp|P50268|COX2_APIKO	157.9	1.1e-37	Cytochrome c oxidase subunit 2 OS=Apis koschevnikovi GN=COII PE=3 SV=1	DmMi004	140.6	2.9e-33	KOG4766	Uncharacterized conserved protein	K02261//COX2; cytochrome c oxidase subunit 2	7.3e-65	249.6	zne:110840503	ko01100//tMetabolic pathways//Global and overview maps//Metabolism;ko00190//Oxidative phosphorylation //Energy metabolism//Metabolism	GO:0006091//generation of precursor metabolites and energy;GO:0015992//proton transport;GO:0044710//single-organism metabolic process	GO:0046914//transition metal ion binding	GO:0019866//organelle inner membrane;GO:0031224//intrinsic component of membrane;GO:0043231//intracellular membrane-bounded organelle	1|74	60|195	COX2_TM|COX2	Family|Domain	39.6|103.9	4.4e-10|4.8e-30	--	--	--	--	--	--

## Sheet: Sheet3
Gene ID	Symbol	Nr-annotation
Unigene0001438	Cyp6a14	Cytochrome P450
Unigene0001440	Cyp6a14	Cytochrome P450
Unigene0001441	Cyp6a14	Cytochrome P450
Unigene0001442	Cyp6a14	Cytochrome P450
Unigene0004413	Cyp6a14	Cytochrome P450
Unigene0013956	Pxt	Chorion peroxidase
Unigene0048508	Duox	Dual oxidase isoform X1
Unigene0048509	Duox	Dual oxidase isoform X3
Unigene0048877	Cyp18a1	Cytochrome P450 18a1
Unigene0058325	Cyp4aa1	Cytochrome P450 4aa1
Unigene0060996	CAT	Catalase
Unigene0093605	COI	Cytochrome c oxidase subunit I (mitochondrion)
Unigene0000449	Gld	Glucose dehydrogenase
Unigene0001085	Cyp49a1	Cyp49a1
Unigene0001430	Cyp6a14	cytochrome P450
Unigene0001438	Cyp6a14	Cytochrome P450, partial
Unigene0001440	Cyp6a14	Cytochrome P450
Unigene0001441	Cyp6a14	Cytochrome P450
Unigene0001442	Cyp6a14	Cytochrome P450
Unigene0001444	Cyp6a14	Cytochrome P450
Unigene0004413	Cyp6a14	Cytochrome P450
Unigene0008107	Cyp4c3	Cytochrome P450 [Coptotermes acinaciformis]
Unigene0011271	Gld	Glucose dehydrogenase [acceptor], partial [Zootermopsis nevadensis]
Unigene0030391	Cyp6a14	Cytochrome P450 [Hodotermopsis sjostedti]
Unigene0036860	MT-ND2	NADH deshydrogenase subunit 2 (mitochondrion) [Agrilus sp. AGR01]
Unigene0047332	far1	Fatty acyl-CoA reductase 2 [Daphnia magna]
Unigene0048508	Duox	Dual oxidase isoform X1 [Nicrophorus vespilloides]
Unigene0048877	Cyp18a1	Cytochrome P450 18a1 [Zootermopsis nevadensis]
Unigene0049561	sgl	UDP-glucose 6-dehydrogenase [Zootermopsis nevadensis]
Unigene0049610	D11DS	Acyl-CoA Delta(11) desaturase-like [Copidosoma floridanum]
Unigene0050393	CYP15A1	Cytochrome p450 [Reticulitermes flavipes]
Unigene0055082	ALDH2	Retinal dehydrogenase 1 [Zootermopsis nevadensis]
Unigene0055083	ALDH1A1	Retinal dehydrogenase 1 [Zootermopsis nevadensis]
Unigene0057030	HPD	4-hydroxyphenylpyruvate dioxygenase [Cimex lectularius]
Unigene0058324	Cyp4aa1	Cytochrome P450 4aa1 [Bactrocera oleae]
Unigene0058325	Cyp4aa1	Cytochrome P450 4aa1 [Musca domestica]
Unigene0058350	SCD5	Acyl-CoA Delta(11) desaturase [Zootermopsis nevadensis]
Unigene0076084	Gld	Glucose dehydrogenase [acceptor] [Zootermopsis nevadensis]
Unigene0081088	CYP6K1	Cytochrome P450 6j1, partial [Zootermopsis nevadensis]
Unigene0081089	CYP6J1	Cytochrome P450 6j1, partial [Zootermopsis nevadensis]
Unigene0001085	Cyp49a1	Cyp49a1 [Culex quinquefasciatus]
Unigene0001430	Cyp6a14	Cytochrome P450 [Hodotermopsis sjostedti]
Unigene0001438	Cyp6a14	Cytochrome P450, partial [Tribolium castaneum]
Unigene0001440	Cyp6a14	Cytochrome P450 [Hodotermopsis sjostedti]
Unigene0001441	Cyp6a14	Cytochrome P450 [Hodotermopsis sjostedti]
Unigene0001442	Cyp6a14	Cytochrome P450 [Hodotermopsis sjostedti]
Unigene0001444	Cyp6a14	Cytochrome P450 [Hodotermopsis sjostedti]
Unigene0004289	--	Histone-lysine N-methyltransferase ash1 isoform X3 [Halyomorpha halys]
Unigene0004413	Cyp6a14	Cytochrome P450 [Hodotermopsis sjostedti]
Unigene0011327	--	Homocysteine S-methyltransferase 2 [Zootermopsis nevadensis]
Unigene0015255	DCTD	Deoxycytidylate deaminase-like protein [Coptotermes formosanus]
Unigene0030391	Cyp6a14	Cytochrome P450 [Hodotermopsis sjostedti]
Unigene0041049	ndk	Nucleoside diphosphate kinase [Ceratitis capitata]
Unigene0041083	--	Phospholipase A2 [Athalia rosae]
Unigene0048508	Duox	Dual oxidase isoform X1 [Nicrophorus vespilloides]
Unigene0048509	Duox	Dual oxidase isoform X3 [Agrilus planipennis]
Unigene0048877	Cyp18a1	Cytochrome P450 18a1 [Zootermopsis nevadensis]
Unigene0050393	CYP15A1	Cytochrome p450 [Reticulitermes flavipes]
Unigene0057615	YNG2	Chromatin modification-related protein YNG2, partial [Zootermopsis nevadensis]
Unigene0058324	Cyp4aa1	Cytochrome P450 4aa1 [Bactrocera oleae]
Unigene0058325	Cyp4aa1	Cytochrome P450 4aa1 [Musca domestica]
Unigene0078281	Rdh14	Retinol dehydrogenase 12-like protein, partial [Coptotermes formosanus]
Unigene0081088	CYP6K1	Cytochrome P450 6j1, partial [Zootermopsis nevadensis]
Unigene0081089	CYP6J1	Cytochrome P450 6j1, partial [Zootermopsis nevadensis]
Unigene0093605	COI	Cytochrome c oxidase subunit I (mitochondrion) [Caloglyphus berlesei]
Unigene0115408	COII	Cytochrome c oxidase subunit II (mitochondrion) [Tyrophagus putrescentiae]
