# Supplementary material for: Methoprene-Induced Genes in Workers of Formosan Subterranean Termites (Coptotermes formosanus Shiraki)
Source: Insects. 2020 Jan 21;11(2):71. doi: 10.3390/insects11020071 (PMC7074503; doi:10.3390/insects11020071)
Supplement: Supplementary file 1 [file insects-11-00071-s001.zip › Supplementary Files/Table S6. GO enrichment analysis for all the DEGs in the biological process part.xlsx]

## Sheet: Sheet1
#	GO ID	Description	Gene Ratio (112)	Bg Ratio (2615)	P value	Q value
1	GO:0044710	single-organism metabolic process	40 (35.71%)	553 (21.15%)	0.0002	0.055
2	GO:0042335	cuticle development	2 (1.79%)	3 (0.11%)	0.0053	0.492708
3	GO:0016477	cell migration	2 (1.79%)	4 (0.15%)	0.0103	0.492708
4	GO:0048870	cell motility	2 (1.79%)	5 (0.19%)	0.0167	0.492708
5	GO:0051674	localization of cell	2 (1.79%)	5 (0.19%)	0.0167	0.492708
6	GO:0006022	aminoglycan metabolic process	4 (3.57%)	27 (1.03%)	0.0261	0.492708
7	GO:0034660	ncRNA metabolic process	5 (4.46%)	42 (1.61%)	0.0317	0.492708
8	GO:0000154	rRNA modification	1 (0.89%)	1 (0.04%)	0.0428	0.492708
9	GO:0000394	RNA splicing, via endonucleolytic cleavage and ligation	1 (0.89%)	1 (0.04%)	0.0428	0.492708
10	GO:0001667	ameboidal-type cell migration	1 (0.89%)	1 (0.04%)	0.0428	0.492708
11	GO:0003012	muscle system process	1 (0.89%)	1 (0.04%)	0.0428	0.492708
12	GO:0006979	response to oxidative stress	1 (0.89%)	1 (0.04%)	0.0428	0.492708
13	GO:0007000	nucleolus organization	1 (0.89%)	1 (0.04%)	0.0428	0.492708
14	GO:0010631	epithelial cell migration	1 (0.89%)	1 (0.04%)	0.0428	0.492708
15	GO:0030243	cellulose metabolic process	1 (0.89%)	1 (0.04%)	0.0428	0.492708
16	GO:0030908	protein splicing	1 (0.89%)	1 (0.04%)	0.0428	0.492708
17	GO:0044057	regulation of system process	1 (0.89%)	1 (0.04%)	0.0428	0.492708
18	GO:0051273	beta-glucan metabolic process	1 (0.89%)	1 (0.04%)	0.0428	0.492708
19	GO:0090130	tissue migration	1 (0.89%)	1 (0.04%)	0.0428	0.492708
20	GO:0090132	epithelium migration	1 (0.89%)	1 (0.04%)	0.0428	0.492708
21	GO:0090257	regulation of muscle system process	1 (0.89%)	1 (0.04%)	0.0428	0.492708
22	GO:1902882	regulation of response to oxidative stress	1 (0.89%)	1 (0.04%)	0.0428	0.492708
23	GO:0009451	RNA modification	2 (1.79%)	8 (0.31%)	0.043	0.492708
24	GO:0034470	ncRNA processing	2 (1.79%)	8 (0.31%)	0.043	0.492708
25	GO:0022613	ribonucleoprotein complex biogenesis	3 (2.68%)	19 (0.73%)	0.0449	0.4939
26	GO:0044699	single-organism process	62 (55.36%)	1257 (48.07%)	0.0693	0.622838
27	GO:0006399	tRNA metabolic process	4 (3.57%)	37 (1.41%)	0.0711	0.622838
28	GO:1901135	carbohydrate derivative metabolic process	7 (6.25%)	86 (3.29%)	0.0726	0.622838
29	GO:0005976	polysaccharide metabolic process	1 (0.89%)	2 (0.08%)	0.0838	0.622838
30	GO:0006040	amino sugar metabolic process	1 (0.89%)	2 (0.08%)	0.0838	0.622838
31	GO:0006073	cellular glucan metabolic process	1 (0.89%)	2 (0.08%)	0.0838	0.622838
32	GO:0006364	rRNA processing	1 (0.89%)	2 (0.08%)	0.0838	0.622838
33	GO:0006457	protein folding	1 (0.89%)	2 (0.08%)	0.0838	0.622838
34	GO:0042254	ribosome biogenesis	1 (0.89%)	2 (0.08%)	0.0838	0.622838
35	GO:0044042	glucan metabolic process	1 (0.89%)	2 (0.08%)	0.0838	0.622838
36	GO:0044264	cellular polysaccharide metabolic process	1 (0.89%)	2 (0.08%)	0.0838	0.622838
37	GO:1901071	glucosamine-containing compound metabolic process	1 (0.89%)	2 (0.08%)	0.0838	0.622838
38	GO:0051276	chromosome organization	5 (4.46%)	58 (2.22%)	0.1	0.627443
39	GO:0071840	cellular component organization or biogenesis	13 (11.61%)	214 (8.18%)	0.1224	0.627443
40	GO:0006997	nucleus organization	1 (0.89%)	3 (0.11%)	0.1231	0.627443
41	GO:0007163	establishment or maintenance of cell polarity	1 (0.89%)	3 (0.11%)	0.1231	0.627443
42	GO:0008272	sulfate transport	1 (0.89%)	3 (0.11%)	0.1231	0.627443
43	GO:0034330	cell junction organization	1 (0.89%)	3 (0.11%)	0.1231	0.627443
44	GO:0042743	hydrogen peroxide metabolic process	1 (0.89%)	3 (0.11%)	0.1231	0.627443
45	GO:0045216	cell-cell junction organization	1 (0.89%)	3 (0.11%)	0.1231	0.627443
46	GO:0072348	sulfur compound transport	1 (0.89%)	3 (0.11%)	0.1231	0.627443
47	GO:0006950	response to stress	5 (4.46%)	62 (2.37%)	0.1238	0.627443
48	GO:0006996	organelle organization	9 (8.04%)	136 (5.2%)	0.1248	0.627443
49	GO:0006629	lipid metabolic process	4 (3.57%)	48 (1.84%)	0.1475	0.627443
50	GO:0006400	tRNA modification	1 (0.89%)	4 (0.15%)	0.1607	0.627443
51	GO:0006479	protein methylation	1 (0.89%)	4 (0.15%)	0.1607	0.627443
52	GO:0007215	glutamate receptor signaling pathway	1 (0.89%)	4 (0.15%)	0.1607	0.627443
53	GO:0009148	pyrimidine nucleoside triphosphate biosynthetic process	1 (0.89%)	4 (0.15%)	0.1607	0.627443
54	GO:0009208	pyrimidine ribonucleoside triphosphate metabolic process	1 (0.89%)	4 (0.15%)	0.1607	0.627443
55	GO:0009209	pyrimidine ribonucleoside triphosphate biosynthetic process	1 (0.89%)	4 (0.15%)	0.1607	0.627443
56	GO:0016571	histone methylation	1 (0.89%)	4 (0.15%)	0.1607	0.627443
57	GO:0008652	cellular amino acid biosynthetic process	2 (1.79%)	17 (0.65%)	0.1631	0.627443
58	GO:0032392	DNA geometric change	2 (1.79%)	17 (0.65%)	0.1631	0.627443
59	GO:0006091	generation of precursor metabolites and energy	3 (2.68%)	33 (1.26%)	0.1656	0.627443
60	GO:0006396	RNA processing	3 (2.68%)	33 (1.26%)	0.1656	0.627443
61	GO:0044767	single-organism developmental process	5 (4.46%)	69 (2.64%)	0.171	0.627443
62	GO:0032501	multicellular organismal process	6 (5.36%)	88 (3.37%)	0.1726	0.627443
63	GO:0006520	cellular amino acid metabolic process	5 (4.46%)	70 (2.68%)	0.1782	0.627443
64	GO:0006820	anion transport	2 (1.79%)	18 (0.69%)	0.1786	0.627443
65	GO:0016053	organic acid biosynthetic process	2 (1.79%)	18 (0.69%)	0.1786	0.627443
66	GO:0044283	small molecule biosynthetic process	2 (1.79%)	18 (0.69%)	0.1786	0.627443
67	GO:0045333	cellular respiration	2 (1.79%)	18 (0.69%)	0.1786	0.627443
68	GO:0046394	carboxylic acid biosynthetic process	2 (1.79%)	18 (0.69%)	0.1786	0.627443
69	GO:0071103	DNA conformation change	2 (1.79%)	18 (0.69%)	0.1786	0.627443
70	GO:1901576	organic substance biosynthetic process	16 (14.29%)	293 (11.2%)	0.181	0.627443
71	GO:0032502	developmental process	5 (4.46%)	71 (2.72%)	0.1856	0.627443
72	GO:0015980	energy derivation by oxidation of organic compounds	2 (1.79%)	19 (0.73%)	0.1943	0.627443
73	GO:0016311	dephosphorylation	2 (1.79%)	19 (0.73%)	0.1943	0.627443
74	GO:0000096	sulfur amino acid metabolic process	1 (0.89%)	5 (0.19%)	0.1967	0.627443
75	GO:0000097	sulfur amino acid biosynthetic process	1 (0.89%)	5 (0.19%)	0.1967	0.627443
76	GO:0006528	asparagine metabolic process	1 (0.89%)	5 (0.19%)	0.1967	0.627443
77	GO:0006529	asparagine biosynthetic process	1 (0.89%)	5 (0.19%)	0.1967	0.627443
78	GO:0006915	apoptotic process	1 (0.89%)	5 (0.19%)	0.1967	0.627443
79	GO:0008213	protein alkylation	1 (0.89%)	5 (0.19%)	0.1967	0.627443
80	GO:0009132	nucleoside diphosphate metabolic process	1 (0.89%)	5 (0.19%)	0.1967	0.627443
81	GO:0009147	pyrimidine nucleoside triphosphate metabolic process	1 (0.89%)	5 (0.19%)	0.1967	0.627443
82	GO:0010941	regulation of cell death	1 (0.89%)	5 (0.19%)	0.1967	0.627443
83	GO:0042981	regulation of apoptotic process	1 (0.89%)	5 (0.19%)	0.1967	0.627443
84	GO:0043067	regulation of programmed cell death	1 (0.89%)	5 (0.19%)	0.1967	0.627443
85	GO:0060541	respiratory system development	1 (0.89%)	5 (0.19%)	0.1967	0.627443
86	GO:0072593	reactive oxygen species metabolic process	1 (0.89%)	5 (0.19%)	0.1967	0.627443
87	GO:0007275	multicellular organism development	4 (3.57%)	54 (2.07%)	0.1985	0.627443
88	GO:0044249	cellular biosynthetic process	16 (14.29%)	299 (11.43%)	0.2032	0.6325
89	GO:0008152	metabolic process	82 (73.21%)	1811 (69.25%)	0.2062	0.6325
90	GO:0048856	anatomical structure development	4 (3.57%)	55 (2.1%)	0.2075	0.6325
91	GO:0009142	nucleoside triphosphate biosynthetic process	2 (1.79%)	21 (0.8%)	0.2262	0.6325
92	GO:0009199	ribonucleoside triphosphate metabolic process	2 (1.79%)	21 (0.8%)	0.2262	0.6325
93	GO:0009201	ribonucleoside triphosphate biosynthetic process	2 (1.79%)	21 (0.8%)	0.2262	0.6325
94	GO:0008033	tRNA processing	1 (0.89%)	6 (0.23%)	0.2312	0.6325
95	GO:0009790	embryo development	1 (0.89%)	6 (0.23%)	0.2312	0.6325
96	GO:0016072	rRNA metabolic process	1 (0.89%)	6 (0.23%)	0.2312	0.6325
97	GO:0044272	sulfur compound biosynthetic process	1 (0.89%)	6 (0.23%)	0.2312	0.6325
98	GO:0051239	regulation of multicellular organismal process	1 (0.89%)	6 (0.23%)	0.2312	0.6325
99	GO:0080134	regulation of response to stress	1 (0.89%)	6 (0.23%)	0.2312	0.6325
100	GO:0044707	single-multicellular organism process	5 (4.46%)	77 (2.94%)	0.2321	0.6325
101	GO:0006325	chromatin organization	3 (2.68%)	39 (1.49%)	0.2323	0.6325
102	GO:0016569	covalent chromatin modification	2 (1.79%)	22 (0.84%)	0.2423	0.636429
103	GO:0016570	histone modification	2 (1.79%)	22 (0.84%)	0.2423	0.636429
104	GO:0040011	locomotion	2 (1.79%)	22 (0.84%)	0.2423	0.636429
105	GO:0009058	biosynthetic process	16 (14.29%)	309 (11.82%)	0.243	0.636429
106	GO:0006418	tRNA aminoacylation for protein translation	2 (1.79%)	23 (0.88%)	0.2585	0.668073
107	GO:0009066	aspartate family amino acid metabolic process	1 (0.89%)	7 (0.27%)	0.2642	0.668073
108	GO:0009067	aspartate family amino acid biosynthetic process	1 (0.89%)	7 (0.27%)	0.2642	0.668073
109	GO:0044711	single-organism biosynthetic process	5 (4.46%)	81 (3.1%)	0.2648	0.668073
110	GO:0034645	cellular macromolecule biosynthetic process	11 (9.82%)	207 (7.92%)	0.2693	0.67325
111	GO:0009141	nucleoside triphosphate metabolic process	2 (1.79%)	24 (0.92%)	0.2747	0.680563
112	GO:0009059	macromolecule biosynthetic process	11 (9.82%)	209 (7.99%)	0.2799	0.687254
113	GO:1901564	organonitrogen compound metabolic process	11 (9.82%)	211 (8.07%)	0.2906	0.695256
114	GO:0043038	amino acid activation	2 (1.79%)	25 (0.96%)	0.2908	0.695256
115	GO:0043039	tRNA aminoacylation	2 (1.79%)	25 (0.96%)	0.2908	0.695256
116	GO:0008380	RNA splicing	1 (0.89%)	8 (0.31%)	0.2958	0.695256
117	GO:0015698	inorganic anion transport	1 (0.89%)	8 (0.31%)	0.2958	0.695256
118	GO:0019752	carboxylic acid metabolic process	7 (6.25%)	127 (4.86%)	0.3001	0.699386
119	GO:0006928	movement of cell or subcellular component	2 (1.79%)	26 (0.99%)	0.3069	0.709223
120	GO:0006082	organic acid metabolic process	7 (6.25%)	130 (4.97%)	0.3211	0.72204
121	GO:0043436	oxoacid metabolic process	7 (6.25%)	130 (4.97%)	0.3211	0.72204
122	GO:0016568	chromatin modification	2 (1.79%)	27 (1.03%)	0.323	0.72204
123	GO:0016485	protein processing	1 (0.89%)	9 (0.34%)	0.326	0.72204
124	GO:0051604	protein maturation	1 (0.89%)	9 (0.34%)	0.326	0.72204
125	GO:0016043	cellular component organization	10 (8.93%)	196 (7.5%)	0.3282	0.72204
126	GO:0022411	cellular component disassembly	1 (0.89%)	10 (0.38%)	0.355	0.756783
127	GO:0032984	macromolecular complex disassembly	1 (0.89%)	10 (0.38%)	0.355	0.756783
128	GO:0043241	protein complex disassembly	1 (0.89%)	10 (0.38%)	0.355	0.756783
129	GO:0043624	cellular protein complex disassembly	1 (0.89%)	10 (0.38%)	0.355	0.756783
130	GO:0015992	proton transport	2 (1.79%)	30 (1.15%)	0.3705	0.78375
131	GO:0006631	fatty acid metabolic process	1 (0.89%)	11 (0.42%)	0.3827	0.791297
132	GO:0006790	sulfur compound metabolic process	1 (0.89%)	11 (0.42%)	0.3827	0.791297
133	GO:0044262	cellular carbohydrate metabolic process	1 (0.89%)	11 (0.42%)	0.3827	0.791297
134	GO:0055114	oxidation-reduction process	2 (1.79%)	31 (1.19%)	0.3861	0.792369
135	GO:1902589	single-organism organelle organization	4 (3.57%)	74 (2.83%)	0.3919	0.798315
136	GO:0000003	reproduction	2 (1.79%)	32 (1.22%)	0.4015	0.809766
137	GO:0007281	germ cell development	1 (0.89%)	12 (0.46%)	0.4093	0.809766
138	GO:0043414	macromolecule methylation	1 (0.89%)	12 (0.46%)	0.4093	0.809766
139	GO:1901607	alpha-amino acid biosynthetic process	1 (0.89%)	12 (0.46%)	0.4093	0.809766
140	GO:1901293	nucleoside phosphate biosynthetic process	3 (2.68%)	56 (2.14%)	0.4332	0.835962
141	GO:0006897	endocytosis	1 (0.89%)	13 (0.5%)	0.4347	0.835962
142	GO:0022904	respiratory electron transport chain	1 (0.89%)	13 (0.5%)	0.4347	0.835962
143	GO:0051231	spindle elongation	1 (0.89%)	13 (0.5%)	0.4347	0.835962
144	GO:0006818	hydrogen transport	2 (1.79%)	35 (1.34%)	0.4466	0.852882
145	GO:0090407	organophosphate biosynthetic process	3 (2.68%)	58 (2.22%)	0.4561	0.858673
146	GO:0007276	gamete generation	1 (0.89%)	14 (0.54%)	0.459	0.858673
147	GO:0022412	cellular process involved in reproduction in multicellular organism	1 (0.89%)	14 (0.54%)	0.459	0.858673
148	GO:0043933	macromolecular complex subunit organization	5 (4.46%)	104 (3.98%)	0.4627	0.859747
149	GO:0000280	nuclear division	1 (0.89%)	15 (0.57%)	0.4823	0.866879
150	GO:0006470	protein dephosphorylation	1 (0.89%)	15 (0.57%)	0.4823	0.866879
151	GO:0019953	sexual reproduction	1 (0.89%)	15 (0.57%)	0.4823	0.866879
152	GO:0048285	organelle fission	1 (0.89%)	15 (0.57%)	0.4823	0.866879
153	GO:0048609	multicellular organismal reproductive process	1 (0.89%)	15 (0.57%)	0.4823	0.866879
154	GO:0032504	multicellular organism reproduction	1 (0.89%)	16 (0.61%)	0.5046	0.895258
155	GO:0044703	multi-organism reproductive process	1 (0.89%)	16 (0.61%)	0.5046	0.895258
156	GO:0007051	spindle organization	1 (0.89%)	17 (0.65%)	0.526	0.910538
157	GO:0012501	programmed cell death	1 (0.89%)	17 (0.65%)	0.526	0.910538
158	GO:0009260	ribonucleotide biosynthetic process	2 (1.79%)	41 (1.57%)	0.5307	0.910538
159	GO:0046390	ribose phosphate biosynthetic process	2 (1.79%)	41 (1.57%)	0.5307	0.910538
160	GO:1901566	organonitrogen compound biosynthetic process	6 (5.36%)	137 (5.24%)	0.5397	0.910538
161	GO:0015672	monovalent inorganic cation transport	2 (1.79%)	42 (1.61%)	0.5439	0.910538
162	GO:0022900	electron transport chain	1 (0.89%)	18 (0.69%)	0.5464	0.910538
163	GO:0006807	nitrogen compound metabolic process	19 (16.96%)	445 (17.02%)	0.547	0.910538
164	GO:0044085	cellular component biogenesis	3 (2.68%)	68 (2.6%)	0.5642	0.910538
165	GO:0044765	single-organism transport	10 (8.93%)	236 (9.02%)	0.5649	0.910538
166	GO:0000226	microtubule cytoskeleton organization	1 (0.89%)	19 (0.73%)	0.566	0.910538
167	GO:0008219	cell death	1 (0.89%)	19 (0.73%)	0.566	0.910538
168	GO:0016265	death	1 (0.89%)	19 (0.73%)	0.566	0.910538
169	GO:0032259	methylation	1 (0.89%)	19 (0.73%)	0.566	0.910538
170	GO:0009259	ribonucleotide metabolic process	2 (1.79%)	44 (1.68%)	0.5695	0.910538
171	GO:0019693	ribose phosphate metabolic process	2 (1.79%)	44 (1.68%)	0.5695	0.910538
172	GO:0030154	cell differentiation	2 (1.79%)	44 (1.68%)	0.5695	0.910538
173	GO:0044281	small molecule metabolic process	10 (8.93%)	238 (9.1%)	0.5762	0.915925
174	GO:0003008	system process	1 (0.89%)	20 (0.76%)	0.5847	0.924095
175	GO:0043604	amide biosynthetic process	3 (2.68%)	72 (2.75%)	0.6037	0.946089
176	GO:0007010	cytoskeleton organization	2 (1.79%)	48 (1.84%)	0.6175	0.946089
177	GO:1902578	single-organism localization	10 (8.93%)	249 (9.52%)	0.6358	0.946089
178	GO:0009126	purine nucleoside monophosphate metabolic process	1 (0.89%)	23 (0.88%)	0.6362	0.946089
179	GO:0009127	purine nucleoside monophosphate biosynthetic process	1 (0.89%)	23 (0.88%)	0.6362	0.946089
180	GO:0009167	purine ribonucleoside monophosphate metabolic process	1 (0.89%)	23 (0.88%)	0.6362	0.946089
181	GO:0009168	purine ribonucleoside monophosphate biosynthetic process	1 (0.89%)	23 (0.88%)	0.6362	0.946089
182	GO:0016192	vesicle-mediated transport	1 (0.89%)	23 (0.88%)	0.6362	0.946089
183	GO:0044702	single organism reproductive process	1 (0.89%)	23 (0.88%)	0.6362	0.946089
184	GO:0048583	regulation of response to stimulus	1 (0.89%)	23 (0.88%)	0.6362	0.946089
185	GO:0010467	gene expression	19 (16.96%)	467 (17.86%)	0.6394	0.946089
186	GO:1901137	carbohydrate derivative biosynthetic process	2 (1.79%)	50 (1.91%)	0.6399	0.946089
187	GO:0051179	localization	17 (15.18%)	423 (16.18%)	0.6559	0.955339
188	GO:0048869	cellular developmental process	2 (1.79%)	52 (1.99%)	0.6614	0.955339
189	GO:0016070	RNA metabolic process	5 (4.46%)	130 (4.97%)	0.6643	0.955339
190	GO:0030029	actin filament-based process	1 (0.89%)	25 (0.96%)	0.667	0.955339
191	GO:0030036	actin cytoskeleton organization	1 (0.89%)	25 (0.96%)	0.667	0.955339
192	GO:0043603	cellular amide metabolic process	3 (2.68%)	79 (3.02%)	0.667	0.955339
193	GO:0009165	nucleotide biosynthetic process	2 (1.79%)	53 (2.03%)	0.6717	0.956637
194	GO:0003006	developmental process involved in reproduction	1 (0.89%)	26 (0.99%)	0.6814	0.956637
195	GO:1901605	alpha-amino acid metabolic process	1 (0.89%)	26 (0.99%)	0.6814	0.956637
196	GO:0006753	nucleoside phosphate metabolic process	3 (2.68%)	81 (3.1%)	0.6837	0.956637
197	GO:0090304	nucleic acid metabolic process	9 (8.04%)	234 (8.95%)	0.6853	0.956637
198	GO:0007186	G-protein coupled receptor signaling pathway	1 (0.89%)	27 (1.03%)	0.6952	0.96427
199	GO:0055086	nucleobase-containing small molecule metabolic process	3 (2.68%)	83 (3.17%)	0.6998	0.96427
200	GO:0043170	macromolecule metabolic process	42 (37.5%)	1034 (39.54%)	0.7073	0.96427
201	GO:0009156	ribonucleoside monophosphate biosynthetic process	1 (0.89%)	28 (1.07%)	0.7083	0.96427
202	GO:0009161	ribonucleoside monophosphate metabolic process	1 (0.89%)	28 (1.07%)	0.7083	0.96427
203	GO:0009123	nucleoside monophosphate metabolic process	1 (0.89%)	29 (1.11%)	0.721	0.967195
204	GO:0009124	nucleoside monophosphate biosynthetic process	1 (0.89%)	29 (1.11%)	0.721	0.967195
205	GO:0022402	cell cycle process	1 (0.89%)	29 (1.11%)	0.721	0.967195
206	GO:0010468	regulation of gene expression	5 (4.46%)	140 (5.35%)	0.7276	0.971311
207	GO:0048468	cell development	1 (0.89%)	30 (1.15%)	0.7331	0.972548
208	GO:0006139	nucleobase-containing compound metabolic process	12 (10.71%)	320 (12.24%)	0.7356	0.972548
209	GO:0022414	reproductive process	1 (0.89%)	31 (1.19%)	0.7446	0.979737
210	GO:0051704	multi-organism process	1 (0.89%)	32 (1.22%)	0.7557	0.989607
211	GO:0006412	translation	2 (1.79%)	65 (2.49%)	0.7767	0.994269
212	GO:0043043	peptide biosynthetic process	2 (1.79%)	65 (2.49%)	0.7767	0.994269
213	GO:0071704	organic substance metabolic process	53 (47.32%)	1319 (50.44%)	0.7797	0.994269
214	GO:0044271	cellular nitrogen compound biosynthetic process	6 (5.36%)	177 (6.77%)	0.7828	0.994269
215	GO:0044255	cellular lipid metabolic process	1 (0.89%)	35 (1.34%)	0.7861	0.994269
216	GO:0048731	system development	1 (0.89%)	35 (1.34%)	0.7861	0.994269
217	GO:0006518	peptide metabolic process	2 (1.79%)	67 (2.56%)	0.791	0.994269
218	GO:0006725	cellular aromatic compound metabolic process	12 (10.71%)	335 (12.81%)	0.7918	0.994269
219	GO:0046483	heterocycle metabolic process	12 (10.71%)	335 (12.81%)	0.7918	0.994269
220	GO:1901360	organic cyclic compound metabolic process	12 (10.71%)	337 (12.89%)	0.7986	0.994989
221	GO:0006810	transport	12 (10.71%)	339 (12.96%)	0.8052	0.994989
222	GO:0009117	nucleotide metabolic process	2 (1.79%)	70 (2.68%)	0.811	0.994989
223	GO:0005975	carbohydrate metabolic process	1 (0.89%)	38 (1.45%)	0.8128	0.994989
224	GO:0051234	establishment of localization	14 (12.5%)	393 (15.03%)	0.8148	0.994989
225	GO:0071822	protein complex subunit organization	2 (1.79%)	71 (2.72%)	0.8173	0.994989
226	GO:0034654	nucleobase-containing compound biosynthetic process	3 (2.68%)	101 (3.86%)	0.8177	0.994989
227	GO:0060255	regulation of macromolecule metabolic process	5 (4.46%)	159 (6.08%)	0.8236	0.995615
228	GO:0019637	organophosphate metabolic process	3 (2.68%)	104 (3.98%)	0.833	0.995615
229	GO:0007049	cell cycle	1 (0.89%)	42 (1.61%)	0.8433	0.995615
230	GO:0019438	aromatic compound biosynthetic process	3 (2.68%)	107 (4.09%)	0.8472	0.995615
231	GO:0044260	cellular macromolecule metabolic process	24 (21.43%)	656 (25.09%)	0.8474	0.995615
232	GO:0006508	proteolysis	1 (0.89%)	43 (1.64%)	0.8501	0.995615
233	GO:0009057	macromolecule catabolic process	1 (0.89%)	43 (1.64%)	0.8501	0.995615
234	GO:0006811	ion transport	5 (4.46%)	167 (6.39%)	0.855	0.995615
235	GO:0032787	monocarboxylic acid metabolic process	1 (0.89%)	44 (1.68%)	0.8566	0.995615
236	GO:0034641	cellular nitrogen compound metabolic process	13 (11.61%)	383 (14.65%)	0.8582	0.995615
237	GO:1901362	organic cyclic compound biosynthetic process	3 (2.68%)	110 (4.21%)	0.8604	0.995615
238	GO:0018130	heterocycle biosynthetic process	3 (2.68%)	111 (4.24%)	0.8645	0.995615
239	GO:0007017	microtubule-based process	1 (0.89%)	46 (1.76%)	0.8689	0.995615
240	GO:1901575	organic substance catabolic process	1 (0.89%)	46 (1.76%)	0.8689	0.995615
241	GO:0044237	cellular metabolic process	40 (35.71%)	1061 (40.57%)	0.8793	1
242	GO:0006468	protein phosphorylation	1 (0.89%)	49 (1.87%)	0.8853	1
243	GO:0043412	macromolecule modification	7 (6.25%)	237 (9.06%)	0.8956	1
244	GO:0006259	DNA metabolic process	2 (1.79%)	88 (3.37%)	0.8991	1
245	GO:0044238	primary metabolic process	33 (29.46%)	908 (34.72%)	0.9038	1
246	GO:0006812	cation transport	2 (1.79%)	93 (3.56%)	0.9158	1
247	GO:0015031	protein transport	1 (0.89%)	56 (2.14%)	0.9161	1
248	GO:0019222	regulation of metabolic process	5 (4.46%)	191 (7.3%)	0.9228	1
249	GO:0009056	catabolic process	1 (0.89%)	58 (2.22%)	0.9233	1
250	GO:0008104	protein localization	2 (1.79%)	96 (3.67%)	0.9245	1
251	GO:0007166	cell surface receptor signaling pathway	1 (0.89%)	59 (2.26%)	0.9266	1
252	GO:0045184	establishment of protein localization	1 (0.89%)	60 (2.29%)	0.9299	1
253	GO:0065008	regulation of biological quality	1 (0.89%)	62 (2.37%)	0.9359	1
254	GO:0050896	response to stimulus	10 (8.93%)	342 (13.08%)	0.9361	1
255	GO:0006793	phosphorus metabolic process	9 (8.04%)	318 (12.16%)	0.9417	1
256	GO:0044763	single-organism cellular process	30 (26.79%)	867 (33.15%)	0.9434	1
257	GO:0019538	protein metabolic process	14 (12.5%)	458 (17.51%)	0.9449	1
258	GO:0033036	macromolecule localization	2 (1.79%)	106 (4.05%)	0.9479	1
259	GO:0071702	organic substance transport	1 (0.89%)	72 (2.75%)	0.9591	1
260	GO:0016310	phosphorylation	1 (0.89%)	73 (2.79%)	0.9609	1
261	GO:0006796	phosphate-containing compound metabolic process	8 (7.14%)	312 (11.93%)	0.9671	1
262	GO:0006464	cellular protein modification process	5 (4.46%)	221 (8.45%)	0.9675	1
263	GO:0036211	protein modification process	5 (4.46%)	222 (8.49%)	0.9685	1
264	GO:0035556	intracellular signal transduction	1 (0.89%)	97 (3.71%)	0.9868	1
265	GO:0044267	cellular protein metabolic process	9 (8.04%)	379 (14.49%)	0.9881	1
266	GO:0007154	cell communication	5 (4.46%)	261 (9.98%)	0.9909	1
267	GO:0009987	cellular process	58 (51.79%)	1636 (62.56%)	0.9934	1
268	GO:0065007	biological regulation	13 (11.61%)	531 (20.31%)	0.9954	1
269	GO:0007165	signal transduction	4 (3.57%)	246 (9.41%)	0.9954	1
270	GO:0050789	regulation of biological process	12 (10.71%)	505 (19.31%)	0.9958	1
271	GO:0023052	signaling	4 (3.57%)	255 (9.75%)	0.9967	1
272	GO:0044700	single organism signaling	4 (3.57%)	255 (9.75%)	0.9967	1
273	GO:0051716	cellular response to stimulus	4 (3.57%)	272 (10.4%)	0.9982	1
274	GO:0050794	regulation of cellular process	6 (5.36%)	396 (15.14%)	0.9997	1
275	GO:0008150	biological_process	112 (100%)	2615 (100%)	1	1
