# Supplementary material for: Methoprene-Induced Genes in Workers of Formosan Subterranean Termites (Coptotermes formosanus Shiraki)
Source: Insects. 2020 Jan 21;11(2):71. doi: 10.3390/insects11020071 (PMC7074503; doi:10.3390/insects11020071)
Supplement: Supplementary file 1 [file insects-11-00071-s001.zip › Supplementary Files/Table S7. KEGG pathway enrichment analysis for all the DEGs.xlsx]

## Sheet: Sheet1
#	Pathway	Candidate genes with pathway annotation (271)	All genes with pathway annotation (5819)	P value	Q value	Pathway ID
1	Insect hormone biosynthesis	16 (5.9%)	50 (0.86%)	0	0	ko00981
2	Terpenoid backbone biosynthesis	16 (5.9%)	63 (1.08%)	0	1e-06	ko00900
3	tMetabolic pathways	108 (39.85%)	1738 (29.87%)	0.000209	0.005649	ko01100
4	Steroid biosynthesis	6 (2.21%)	20 (0.34%)	0.000215	0.005649	ko00100
5	Tryptophan metabolism	8 (2.95%)	46 (0.79%)	0.001112	0.023347	ko00380
6	Phenylalanine metabolism	5 (1.85%)	19 (0.33%)	0.001432	0.025063	ko00360
7	Ribosome biogenesis in eukaryotes	13 (4.8%)	112 (1.92%)	0.001967	0.029213	ko03008
8	Tyrosine metabolism	6 (2.21%)	30 (0.52%)	0.002226	0.029213	ko00350
9	Linoleic acid metabolism	4 (1.48%)	14 (0.24%)	0.003179	0.037088	ko00591
10	Circadian rhythm - fly	3 (1.11%)	8 (0.14%)	0.004698	0.046147	ko04711
11	Galactose metabolism	9 (3.32%)	70 (1.2%)	0.004834	0.046147	ko00052
12	alpha-Linolenic acid metabolism	4 (1.48%)	18 (0.31%)	0.008389	0.073405	ko00592
13	Neuroactive ligand-receptor interaction	15 (5.54%)	169 (2.9%)	0.011808	0.095374	ko04080
14	Ascorbate and aldarate metabolism	8 (2.95%)	69 (1.19%)	0.014171	0.106286	ko00053
15	RNA polymerase	6 (2.21%)	52 (0.89%)	0.032575	0.209469	ko03020
16	Retinol metabolism	7 (2.58%)	66 (1.13%)	0.032778	0.209469	ko00830
17	Pentose and glucuronate interconversions	9 (3.32%)	96 (1.65%)	0.033914	0.209469	ko00040
18	Arachidonic acid metabolism	4 (1.48%)	28 (0.48%)	0.03904	0.223328	ko00590
19	Citrate cycle (TCA cycle)	7 (2.58%)	69 (1.19%)	0.040412	0.223328	ko00020
20	Ether lipid metabolism	4 (1.48%)	30 (0.52%)	0.048632	0.245607	ko00565
21	Starch and sucrose metabolism	7 (2.58%)	72 (1.24%)	0.049121	0.245607	ko00500
22	Drug metabolism - other enzymes	11 (4.06%)	138 (2.37%)	0.056075	0.267632	ko00983
23	Pyrimidine metabolism	11 (4.06%)	142 (2.44%)	0.066155	0.302012	ko00240
24	Longevity regulating pathway - worm	11 (4.06%)	145 (2.49%)	0.074443	0.325687	ko04212
25	Apoptosis - multiple species	4 (1.48%)	35 (0.6%)	0.077738	0.326501	ko04215
26	Histidine metabolism	3 (1.11%)	24 (0.41%)	0.098394	0.39736	ko00340
27	Ubiquinone and other terpenoid-quinone biosynthesis	2 (0.74%)	12 (0.21%)	0.10488	0.407867	ko00130
28	Caffeine metabolism	2 (0.74%)	13 (0.22%)	0.12028	0.451049	ko00232
29	Biotin metabolism	1 (0.37%)	3 (0.05%)	0.133331	0.482749	ko00780
30	Glycerophospholipid metabolism	7 (2.58%)	93 (1.6%)	0.141417	0.49496	ko00564
31	Aminoacyl-tRNA biosynthesis	5 (1.85%)	62 (1.07%)	0.160822	0.528749	ko00970
32	FoxO signaling pathway	9 (3.32%)	132 (2.27%)	0.161143	0.528749	ko04068
33	Glycerolipid metabolism	6 (2.21%)	80 (1.37%)	0.167822	0.533979	ko00561
34	Glyoxylate and dicarboxylate metabolism	5 (1.85%)	65 (1.12%)	0.184324	0.569237	ko00630
35	Longevity regulating pathway - multiple species	7 (2.58%)	101 (1.74%)	0.189995	0.569986	ko04213
36	Lysosome	11 (4.06%)	180 (3.09%)	0.216737	0.632151	ko04142
37	Drug metabolism - cytochrome P450	5 (1.85%)	70 (1.2%)	0.226012	0.641384	ko00982
38	Sphingolipid metabolism	3 (1.11%)	36 (0.62%)	0.234187	0.647096	ko00600
39	Metabolism of xenobiotics by cytochrome P450	5 (1.85%)	72 (1.24%)	0.243422	0.655367	ko00980
40	Amino sugar and nucleotide sugar metabolism	6 (2.21%)	92 (1.58%)	0.25685	0.674232	ko00520
41	Non-homologous end-joining	2 (0.74%)	22 (0.38%)	0.273415	0.69011	ko03450
42	Cysteine and methionine metabolism	5 (1.85%)	77 (1.32%)	0.288339	0.69011	ko00270
43	2-Oxocarboxylic acid metabolism	2 (0.74%)	23 (0.4%)	0.290976	0.69011	ko01210
44	Hippo signaling pathway -fly	8 (2.95%)	135 (2.32%)	0.292601	0.69011	ko04391
45	Pyruvate metabolism	5 (1.85%)	79 (1.36%)	0.306729	0.69011	ko00620
46	Glycolysis / Gluconeogenesis	8 (2.95%)	138 (2.37%)	0.313424	0.69011	ko00010
47	Purine metabolism	13 (4.8%)	238 (4.09%)	0.315777	0.69011	ko00230
48	Porphyrin and chlorophyll metabolism	5 (1.85%)	80 (1.37%)	0.315989	0.69011	ko00860
49	Apoptosis - fly	6 (2.21%)	100 (1.72%)	0.322051	0.69011	ko04214
50	ECM-receptor interaction	3 (1.11%)	44 (0.76%)	0.336897	0.69177	ko04512
51	RNA degradation	6 (2.21%)	102 (1.75%)	0.33876	0.69177	ko03018
52	Nicotinate and nicotinamide metabolism	2 (0.74%)	26 (0.45%)	0.343208	0.69177	ko00760
53	Valine, leucine and isoleucine biosynthesis	1 (0.37%)	9 (0.15%)	0.349179	0.69177	ko00290
54	Folate biosynthesis	3 (1.11%)	46 (0.79%)	0.362756	0.705359	ko00790
55	Hedgehog signaling pathway - fly	2 (0.74%)	28 (0.48%)	0.377362	0.71163	ko04341
56	Taurine and hypotaurine metabolism	1 (0.37%)	10 (0.17%)	0.379536	0.71163	ko00430
57	Wnt signaling pathway	8 (2.95%)	149 (2.56%)	0.391753	0.721651	ko04310
58	Arginine and proline metabolism	3 (1.11%)	49 (0.84%)	0.401218	0.726343	ko00330
59	Carbon metabolism	12 (4.43%)	235 (4.04%)	0.413627	0.736117	ko01200
60	Biosynthesis of amino acids	8 (2.95%)	154 (2.65%)	0.42774	0.737139	ko01230
61	Peroxisome	7 (2.58%)	134 (2.3%)	0.433546	0.737139	ko04146
62	Alanine, aspartate and glutamate metabolism	3 (1.11%)	52 (0.89%)	0.43901	0.737139	ko00250
63	TGF-beta signaling pathway	4 (1.48%)	73 (1.25%)	0.444152	0.737139	ko04350
64	MAPK signaling pathway	9 (3.32%)	178 (3.06%)	0.449304	0.737139	ko04010
65	Biosynthesis of unsaturated fatty acids	2 (0.74%)	33 (0.57%)	0.459135	0.74168	ko01040
66	Toll and Imd signaling pathway	4 (1.48%)	78 (1.34%)	0.495731	0.788662	ko04624
67	Propanoate metabolism	3 (1.11%)	58 (1%)	0.511578	0.801545	ko00640
68	Selenocompound metabolism	1 (0.37%)	16 (0.27%)	0.53423	0.801545	ko00450
69	Mucin type O-glycan biosynthesis	1 (0.37%)	16 (0.27%)	0.53423	0.801545	ko00512
70	beta-Alanine metabolism	2 (0.74%)	38 (0.65%)	0.534363	0.801545	ko00410
71	MAPK signaling pathway - fly	9 (3.32%)	195 (3.35%)	0.560772	0.82931	ko04013
72	Fructose and mannose metabolism	3 (1.11%)	65 (1.12%)	0.589563	0.859779	ko00051
73	ABC transporters	3 (1.11%)	66 (1.13%)	0.600034	0.863062	ko02010
74	Valine, leucine and isoleucine degradation	3 (1.11%)	67 (1.15%)	0.610329	0.866007	ko00280
75	Glycosylphosphatidylinositol(GPI)-anchor biosynthesis	1 (0.37%)	21 (0.36%)	0.633324	0.886653	ko00563
76	Proteasome	3 (1.11%)	71 (1.22%)	0.64972	0.897639	ko03050
77	Nitrogen metabolism	1 (0.37%)	24 (0.41%)	0.682382	0.920951	ko00910
78	Fatty acid degradation	2 (0.74%)	50 (0.86%)	0.684135	0.920951	ko00071
79	Phagosome	6 (2.21%)	150 (2.58%)	0.706851	0.939485	ko04145
80	Homologous recombination	3 (1.11%)	80 (1.37%)	0.727736	0.955154	ko03440
81	Mitophagy - animal	2 (0.74%)	59 (1.01%)	0.768709	0.994657	ko04137
82	DNA replication	2 (0.74%)	60 (1.03%)	0.77678	0.994657	ko03030
83	ErbB signaling pathway	2 (0.74%)	62 (1.07%)	0.792187	0.999435	ko04012
84	Glycine, serine and threonine metabolism	2 (0.74%)	65 (1.12%)	0.813542	0.999435	ko00260
85	Pentose phosphate pathway	1 (0.37%)	40 (0.69%)	0.852542	0.999435	ko00030
86	Fatty acid elongation	1 (0.37%)	40 (0.69%)	0.852542	0.999435	ko00062
87	Other types of O-glycan biosynthesis	1 (0.37%)	44 (0.76%)	0.878323	0.999435	ko00514
88	Fatty acid metabolism	4 (1.48%)	135 (2.32%)	0.881505	0.999435	ko01212
89	Fatty acid biosynthesis	1 (0.37%)	47 (0.81%)	0.894664	0.999435	ko00061
90	Basal transcription factors	1 (0.37%)	49 (0.84%)	0.904324	0.999435	ko03022
91	Autophagy - animal	4 (1.48%)	150 (2.58%)	0.92502	0.999435	ko04140
92	Phototransduction - fly	1 (0.37%)	69 (1.19%)	0.963503	0.999435	ko04745
93	Glutathione metabolism	1 (0.37%)	75 (1.29%)	0.972685	0.999435	ko00480
94	Protein processing in endoplasmic reticulum	5 (1.85%)	214 (3.68%)	0.974743	0.999435	ko04141
95	mRNA surveillance pathway	2 (0.74%)	118 (2.03%)	0.976635	0.999435	ko03015
96	Inositol phosphate metabolism	2 (0.74%)	120 (2.06%)	0.97849	0.999435	ko00562
97	Lysine degradation	8 (2.95%)	316 (5.43%)	0.983271	0.999435	ko00310
98	Oxidative phosphorylation	4 (1.48%)	195 (3.35%)	0.983278	0.999435	ko00190
99	Spliceosome	4 (1.48%)	203 (3.49%)	0.987403	0.999435	ko03040
100	Fanconi anemia pathway	1 (0.37%)	99 (1.7%)	0.991457	0.999435	ko03460
101	Ubiquitin mediated proteolysis	3 (1.11%)	204 (3.51%)	0.996793	0.999435	ko04120
102	Ribosome	9 (3.32%)	408 (7.01%)	0.99746	0.999435	ko03010
103	RNA transport	3 (1.11%)	224 (3.85%)	0.998579	0.999435	ko03013
104	mTOR signaling pathway	1 (0.37%)	146 (2.51%)	0.999135	0.999435	ko04150
105	Endocytosis	2 (0.74%)	204 (3.51%)	0.999435	0.999435	ko04144
