# Supplementary material for: Methoprene-Induced Genes in Workers of Formosan Subterranean Termites (Coptotermes formosanus Shiraki)
Source: Insects. 2020 Jan 21;11(2):71. doi: 10.3390/insects11020071 (PMC7074503; doi:10.3390/insects11020071)
Supplement: Supplementary file 1 [file insects-11-00071-s001.zip › Supplementary Files/Table S8. DEGs in the significantly enriched KEGG pathways.xlsx]

## Sheet: Sheet1
#	Pathway	Pathway ID	K_id	Differentially expressed genes	Symbol	Description
1	Insect hormone biosynthesis	ko00981	K00128	Unigene0055083	ALDH	Aldehyde dehydrogenase (NAD+)
			K00128	Unigene0055082	ALDH	Aldehyde dehydrogenase (NAD+)
			K01063	Unigene0049970	JHE	Juvenile-hormone esterase
			K01063	Unigene0052030	JHE	Juvenile-hormone esterase
			K01063	Unigene0015739	JHE	Juvenile-hormone esterase
			K10718	Unigene0048287	JHAMT	Juvenile hormone-III synthase
			K14937	Unigene0045718	CYP15A1_C1	Methyl farnesoate epoxidase / farnesoate epoxidase
			K14937	Unigene0050393	CYP15A1_C1	Methyl farnesoate epoxidase / farnesoate epoxidase
			K14937	Unigene0000247	CYP15A1_C1	Methyl farnesoate epoxidase / farnesoate epoxidase
			K14985	Unigene0048877	CYP18A1	26-hydroxylase
			K15890	Unigene0002343	FOHSDR	NADP+-dependent farnesol dehydrogenase
			K15890	Unigene0037723	FOHSDR	NADP+-dependent farnesol dehydrogenase
			K15890	Unigene0054928	FOHSDR	NADP+-dependent farnesol dehydrogenase
			K15890	Unigene0006224	FOHSDR	NADP+-dependent farnesol dehydrogenase
			K15890	Unigene0046209	FOHSDR	NADP+-dependent farnesol dehydrogenase
			K15890	Unigene0006222	FOHSDR	NADP+-dependent farnesol dehydrogenase
2	Terpenoid backbone biosynthesis	ko00900	K00021	Unigene0101701	HMGCR	Hydroxymethylglutaryl-CoA reductase (NADPH)
			K00804	Unigene0074842	GGPS1	Geranylgeranyl diphosphate synthase, type III
			K00804	Unigene0069688	GGPS1	Geranylgeranyl diphosphate synthase, type III
			K00804	Unigene0004734	GGPS1	Geranylgeranyl diphosphate synthase, type III
			K00804	Unigene0073511	GGPS1	Geranylgeranyl diphosphate synthase, type III
			K00804	Unigene0008697	GGPS1	Geranylgeranyl diphosphate synthase, type III
			K00804	Unigene0004963	GGPS1	Geranylgeranyl diphosphate synthase, type III
			K00804	Unigene0004964	GGPS1	Geranylgeranyl diphosphate synthase, type III
			K00804	Unigene0074837	GGPS1	Geranylgeranyl diphosphate synthase, type III
			K00804	Unigene0074839	GGPS1	Geranylgeranyl diphosphate synthase, type III
			K15890	Unigene0054928	FOHSDR	NADP+-dependent farnesol dehydrogenase
			K15890	Unigene0002343	FOHSDR	NADP+-dependent farnesol dehydrogenase
			K15890	Unigene0046209	FOHSDR	NADP+-dependent farnesol dehydrogenase
			K15890	Unigene0006224	FOHSDR	NADP+-dependent farnesol dehydrogenase
			K15890	Unigene0037723	FOHSDR	NADP+-dependent farnesol dehydrogenase
			K15890	Unigene0006222	FOHSDR	NADP+-dependent farnesol dehydrogenase
3	tMetabolic pathways	ko01100	K00002	Unigene0060196	AKR1A1, adh	Alcohol dehydrogenase (NADP+)
			K00010	Unigene0009646	iolG	Myo-inositol 2-dehydrogenase / D-chiro-inositol 1-dehydrogenase
			K00011	Unigene0068429	AKR1B	Aldehyde reductase
			K00012	Unigene0049561	UGDH, ugd	UDPglucose 6-dehydrogenase
			K00021	Unigene0101701	HMGCR	Hydroxymethylglutaryl-CoA reductase (NADPH)
			K00025	Unigene0048997	MDH1	Malate dehydrogenase
			K00106	Unigene0010872	XDH	Xanthine dehydrogenase/oxidase
			K00115	Unigene0000449	GLD	Glucose 1-dehydrogenase (FAD, quinone)
			K00128	Unigene0055083	ALDH	Aldehyde dehydrogenase (NAD+)
			K00128	Unigene0055082	ALDH	Aldehyde dehydrogenase (NAD+)
			K00134	Unigene0040102	GAPDH, gapA	Glyceraldehyde 3-phosphate dehydrogenase
			K00365	Unigene0040799	uaZ	Urate oxidase
			K00453	Unigene0044636	TDO2, kynA	Tryptophan 2,3-dioxygenase
			K00456	Unigene0010218	CDO1	Cysteine dioxygenase
			K00457	Unigene0057030	HPD, hppD	4-hydroxyphenylpyruvate dioxygenase
			K00457	Unigene0057029	HPD, hppD	4-hydroxyphenylpyruvate dioxygenase
			K00501	Unigene0050765	TH	Tyrosine 3-monooxygenase
			K00547	Unigene0011328	mmuM, BHMT2	Homocysteine S-methyltransferase
			K00547	Unigene0011327	mmuM, BHMT2	Homocysteine S-methyltransferase
			K00693	Unigene0000688	GYS	Glycogen synthase
			K00699	Unigene0064457	UGT	Glucuronosyltransferase
			K00699	Unigene0074779	UGT	Glucuronosyltransferase
			K00699	Unigene0002590	UGT	Glucuronosyltransferase
			K00699	Unigene0069509	UGT	Glucuronosyltransferase
			K00699	Unigene0064873	UGT	Glucuronosyltransferase
			K00731	Unigene0009764	C1GALT1	Glycoprotein-N-acetylgalactosamine 3-beta-galactosyltransferase
			K00750	Unigene0057363	GYG1, GYG2	Glycogenin
			K00789	Unigene0014266	metK	S-adenosylmethionine synthetase
			K00804	Unigene0074837	GGPS1	Geranylgeranyl diphosphate synthase, type III
			K00804	Unigene0074839	GGPS1	Geranylgeranyl diphosphate synthase, type III
			K00804	Unigene0004734	GGPS1	Geranylgeranyl diphosphate synthase, type III
			K00804	Unigene0004963	GGPS1	Geranylgeranyl diphosphate synthase, type III
			K00804	Unigene0069688	GGPS1	Geranylgeranyl diphosphate synthase, type III
			K00804	Unigene0004964	GGPS1	Geranylgeranyl diphosphate synthase, type III
			K00804	Unigene0074842	GGPS1	Geranylgeranyl diphosphate synthase, type III
			K00804	Unigene0008697	GGPS1	Geranylgeranyl diphosphate synthase, type III
			K00804	Unigene0073511	GGPS1	Geranylgeranyl diphosphate synthase, type III
			K00858	Unigene0062019	ppnK, NADK	NAD+ kinase
			K00858	Unigene0008530	ppnK, NADK	NAD+ kinase
			K00933	Unigene0009895	E2.7.3.2	Creatine kinase
			K00940	Unigene0041049	ndk, NME	Nucleoside-diphosphate kinase
			K00940	Unigene0093681	ndk, NME	Nucleoside-diphosphate kinase
			K01008	Unigene0003193	selD, SEPHS	Selenide, water dikinase
			K01044	Unigene0062264	CES1	Carboxylesterase 1
			K01044	Unigene0073750	CES1	Carboxylesterase 1
			K01047	Unigene0008512	PLA2G, SPLA2	Secretory phospholipase A2
			K01047	Unigene0053166	PLA2G, SPLA2	Secretory phospholipase A3
			K01047	Unigene0041083	PLA2G, SPLA2	Secretory phospholipase A4
			K01179	Unigene0059215	E3.2.1.4	Endoglucanase
			K01179	Unigene0014003	E3.2.1.4	Endoglucanase
			K01183	Unigene0048394	E3.2.1.14	Endoglucanase
			K01194	Unigene0046520	TREH, treA, treF	Alpha,alpha-trehalase
			K01225	Unigene0016245	CBH1	Cellulose 1,4-beta-cellobiosidase
			K01225	Unigene0055568	CBH1	Cellulose 1,4-beta-cellobiosidase
			K01229	Unigene0015814	LCT	Lactase-phlorizin hydrolase
			K01229	Unigene0052336	LCT	Lactase-phlorizin hydrolase
			K01229	Unigene0079542	LCT	Lactase-phlorizin hydrolase
			K01229	Unigene0079541	LCT	Lactase-phlorizin hydrolase
			K01229	Unigene0007671	LCT	Lactase-phlorizin hydrolase
			K01229	Unigene0002074	LCT	Lactase-phlorizin hydrolase
			K01229	Unigene0049407	LCT	Lactase-phlorizin hydrolase
			K01229	Unigene0079538	LCT	Lactase-phlorizin hydrolase
			K01441	Unigene0004696	ACER1_2, ASAH3	Alkaline ceramidase
			K01468	Unigene0055053	hutI, AMDHD1	Imidazolonepropionase
			K01490	Unigene0069933	AMPD	AMP deaminase
			K01490	Unigene0014682	AMPD	AMP deaminase
			K01490	Unigene0069934	AMPD	AMP deaminase
			K01493	Unigene0015255	comEB	dCMP deaminase
			K01593	Unigene0060922	DDC, TDC	Aromatic-L-amino-acid/L-tryptophan decarboxylase
			K01593	Unigene0060920	DDC, TDC	Aromatic-L-amino-acid/L-tryptophan decarboxylase
			K01593	Unigene0060921	DDC, TDC	Aromatic-L-amino-acid/L-tryptophan decarboxylase
			K01596	Unigene0055958	E4.1.1.32, pckA, PCK	Phosphoenolpyruvate carboxykinase (GTP)
			K01647	Unigene0014566	CS, gltA	Citrate synthase
			K01647	Unigene0071896	CS, gltA	Citrate synthase
			K01689	Unigene0009394	ENO, eno	Enolase
			K01689	Unigene0055618	ENO, eno	Enolase
			K01754	Unigene0049035	E4.3.1.19, ilvA, tdcB	Threonine dehydratase
			K01796	Unigene0013281	E5.1.99.4, AMACR, mcr	Alpha-methylacyl-CoA racemase
			K01805	Unigene0011752	xylA	Xylose isomerase
			K01899	Unigene0043456	LSC1	Succinyl-CoA synthetase alpha subunit
			K01899	Unigene0041365	LSC1	Succinyl-CoA synthetase alpha subunit
			K01900	Unigene0070009	LSC2	Succinyl-CoA synthetase beta subunit
			K01953	Unigene0073643	asnB, ASNS	Asparagine synthase (glutamine-hydrolysing)
			K02256	Unigene0093605	COX1	Cytochrome c oxidase subunit 1
			K02261	Unigene0115408	COX2	Cytochrome c oxidase subunit 2
			K02564	Unigene0052415	nagB, GNPDA	Glucosamine-6-phosphate deaminase
			K03016	Unigene0012774	RPB8, POLR2H	DNA-directed RNA polymerases I, II, and III subunit RPABC3
			K03016	Unigene0068008	RPB8, POLR2H	DNA-directed RNA polymerases I, II, and III subunit RPABC3
			K03016	Unigene0068012	RPB8, POLR2H	DNA-directed RNA polymerases I, II, and III subunit RPABC3
			K03016	Unigene0068020	RPB8, POLR2H	DNA-directed RNA polymerases I, II, and III subunit RPABC3
			K03016	Unigene0068023	RPB8, POLR2H	DNA-directed RNA polymerases I, II, and III subunit RPABC3
			K03103	Unigene0041511	MINPP1	Multiple inositol-polyphosphate phosphatase / 2,3-bisphosphoglycerate 3-phosphatase
			K03879	Unigene0036860	ND2	NADH-ubiquinone oxidoreductase chain 2
			K05283	Unigene0073006	PIGW	Phosphatidylinositol glycan, class W
			K05607	Unigene0074263	AUH	Methylglutaconyl-CoA hydratase
			K07232	Unigene0045562	CHAC, chaC	Glutathione-specific gamma-glutamylcyclotransferase
			K08678	Unigene0032967	UXS1, uxs	UDP-glucuronate decarboxylase
			K09458	Unigene0120213	fabF	3-oxoacyl-[acyl-carrier-protein] synthase II
			K10249	Unigene0014996	ELOVL4	Elongation of very long chain fatty acids protein 4
			K11153	Unigene0078281	RDH12	Retinol dehydrogenase 12
			K11153	Unigene0015520	RDH12	Retinol dehydrogenase 12
			K11540	Unigene0069724	CAD	Carbamoyl-phosphate synthase / aspartate carbamoyltransferase / dihydroorotase
			K11540	Unigene0069727	CAD	Carbamoyl-phosphate synthase / aspartate carbamoyltransferase / dihydroorotase
			K12349	Unigene0045515	ASAH2	Neutral ceramidase
			K12350	Unigene0060427	SMPD1, ASM	Sphingomyelin phosphodiesterase
			K13509	Unigene0052207	AGPAT1_2	Lysophosphatidate acyltransferase
			K14073	Unigene0077541	PNLIP, PL	Pancreatic triacylglycerol lipase
			K14621	Unigene0057283	PLB1, PLB	Phospholipase B1, membrane-associated
4	Steroid biosynthesis	ko00100	K01052	Unigene0053964	LIPA	Lysosomal acid lipase/cholesteryl ester hydrolase
			K01052	Unigene0059346	LIPA	Lysosomal acid lipase/cholesteryl ester hydrolase
			K01052	Unigene0008459	LIPA	Lysosomal acid lipase/cholesteryl ester hydrolase
			K01052	Unigene0053965	LIPA	Lysosomal acid lipase/cholesteryl ester hydrolase
			K01052	Unigene0059343	LIPA	Lysosomal acid lipase/cholesteryl ester hydrolase
			K01052	Unigene0059340	LIPA	Lysosomal acid lipase/cholesteryl ester hydrolase
5	Tryptophan metabolism	ko00380	K00128	Unigene0055082	ALDH	Aldehyde dehydrogenase (NAD+)
			K00128	Unigene0055083	ALDH	Aldehyde dehydrogenase (NAD+)
			K00453	Unigene0044636	TDO2, kynA	Tryptophan 2,3-dioxygenase
			K01593	Unigene0060920	DDC, TDC	Aromatic-L-amino-acid/L-tryptophan decarboxylase
			K01593	Unigene0060921	DDC, TDC	Aromatic-L-amino-acid/L-tryptophan decarboxylase
			K01593	Unigene0060922	DDC, TDC	Aromatic-L-amino-acid/L-tryptophan decarboxylase
			K03781	Unigene0060996	katE, CAT, catB, srpA	Catalase
			K03781	Unigene0042572	katE, CAT, catB, srpA	Catalase
6	Phenylalanine metabolism	ko00360	K00457	Unigene0057029	HPD, hppD	4-hydroxyphenylpyruvate dioxygenase
			K00457	Unigene0057030	HPD, hppD	4-hydroxyphenylpyruvate dioxygenase
			K01593	Unigene0060921	DDC, TDC	Aromatic-L-amino-acid/L-tryptophan decarboxylase
			K01593	Unigene0060920	DDC, TDC	Aromatic-L-amino-acid/L-tryptophan decarboxylase
			K01593	Unigene0060922	DDC, TDC	Aromatic-L-amino-acid/L-tryptophan decarboxylase
7	Ribosome biogenesis in eukaryotes	ko03008	K11108	Unigene0005052	RCL1	RNA 3'-terminal phosphate cyclase-like protein
			K11128	Unigene0074148	GAR1, NOLA1	H/ACA ribonucleoprotein complex subunit 1
			K11129	Unigene0076411	NHP2, NOLA2	H/ACA ribonucleoprotein complex subunit 2
			K11131	Unigene0070750	DKC1, NOLA4, CBF5	H/ACA ribonucleoprotein complex subunit 4
			K14546	Unigene0007455	UTP5, WDR43	U3 small nucleolar RNA-associated protein 5
			K14555	Unigene0065154	UTP13, TBL3	U3 small nucleolar RNA-associated protein 13
			K14556	Unigene0043881	DIP2, UTP12, WDR3	U3 small nucleolar RNA-associated protein 12
			K14558	Unigene0045307	PWP2, UTP1	Periodic tryptophan protein 2
			K14560	Unigene0048225	IMP3	U3 small nucleolar ribonucleoprotein protein IMP3
			K14567	Unigene0047409	UTP14	U3 small nucleolar RNA-associated protein 14
			K14569	Unigene0053533	BMS1	Ribosome biogenesis protein BMS1
			K14570	Unigene0054032	REX1, REXO1, RNH70	RNA exonuclease 1
			K14572	Unigene0055492	MDN1, REA1	Midasin
8	Tyrosine metabolism	ko00350	K00457	Unigene0057029	HPD, hppD	4-hydroxyphenylpyruvate dioxygenase
			K00457	Unigene0057030	HPD, hppD	4-hydroxyphenylpyruvate dioxygenase
			K00501	Unigene0050765	TH	Tyrosine 3-monooxygenase
			K01593	Unigene0060920	DDC, TDC	Aromatic-L-amino-acid/L-tryptophan decarboxylase
			K01593	Unigene0060921	DDC, TDC	Aromatic-L-amino-acid/L-tryptophan decarboxylase
			K01593	Unigene0060922	DDC, TDC	Aromatic-L-amino-acid/L-tryptophan decarboxylase
9	Linoleic acid metabolism	ko00591	K01047	Unigene0053166	PLA2G, SPLA2	Secretory phospholipase A2
			K01047	Unigene0041083	PLA2G, SPLA2	Secretory phospholipase A2
			K01047	Unigene0008512	PLA2G, SPLA2	Secretory phospholipase A2
			K14621	Unigene0057283	PLB1, PLB	Phospholipase B1, membrane-associated
10	Circadian rhythm - fly	ko04711	K02633	Unigene0007263	PER2	Period circadian protein 2
			K02633	Unigene0071540	PER2	Period circadian protein 2
			K12114	Unigene0050908	VRI	Vrille
11	Galactose metabolism	ko00052	K00011	Unigene0068429	AKR1B	Aldehyde reductase
			K01229	Unigene0049407	LCT	Lactase-phlorizin hydrolase
			K01229	Unigene0079538	LCT	Lactase-phlorizin hydrolase
			K01229	Unigene0015814	LCT	Lactase-phlorizin hydrolase
			K01229	Unigene0007671	LCT	Lactase-phlorizin hydrolase
			K01229	Unigene0002074	LCT	Lactase-phlorizin hydrolase
			K01229	Unigene0052336	LCT	Lactase-phlorizin hydrolase
			K01229	Unigene0079541	LCT	Lactase-phlorizin hydrolase
			K01229	Unigene0079542	LCT	Lactase-phlorizin hydrolase
